# Supplementary material for: Genome Assembly of Three Shrub Mangroves in the Genus Acanthus Reveals Two Polyploidy Events and Expansion of Genes Linked to Root Adaptation in Coastal Habitats
Source: Gigascience. 2026 Jan 2;15:giaf162. doi: 10.1093/gigascience/giaf162 (PMC12903786; doi:10.1093/gigascience/giaf162)
Supplement: giaf162_Supplemental_Files [file giaf162_supplemental_files.zip]

Archive with 20 entries (20 files):
- Supplementary_Figures_1-5.pdf
- Supplementary_Table_S1.xlsx
- Supplementary_Table_S10.xlsx
- Supplementary_Table_S11.xlsx
- Supplementary_Table_S12.xlsx
- Supplementary_Table_S13.xlsx
- Supplementary_Table_S14.xlsx
- Supplementary_Table_S15.xlsx
- Supplementary_Table_S16.xlsx
- Supplementary_Table_S17.xlsx
- Supplementary_Table_S18.xlsx
- Supplementary_Table_S19.xlsx
- Supplementary_Table_S2.xlsx
- Supplementary_Table_S3.xlsx
- Supplementary_Table_S4.xlsx
- Supplementary_Table_S5.xlsx
- Supplementary_Table_S6.xlsx
- Supplementary_Table_S7.xlsx
- Supplementary_Table_S8.xlsx
- Supplementary_Table_S9.xlsx
