# Supplementary material for: Genome Assembly of Three Shrub Mangroves in the Genus Acanthus Reveals Two Polyploidy Events and Expansion of Genes Linked to Root Adaptation in Coastal Habitats
Source: Gigascience. 2026 Jan 2;15:giaf162. doi: 10.1093/gigascience/giaf162 (PMC12903786; doi:10.1093/gigascience/giaf162)
Supplement: giaf162_Supplemental_Files [file giaf162_supplemental_files.zip › Supplementary_Table_S1.xlsx]

## Sheet: Sheet1
Supplementary Table S1 Proportional assignment to genetic clusters (K = 2) and estimated genome sizes of A. tetraploideus individuals
Sample_name	Andaman coast cluster	Gulf of Thailand cluster	flow cytometry estimated genome size (Mb)
CPN-At-01	0	1	1669.77
CPN-At-02	0	1	1715.67
CPN-At-05	0	1	1366.12
CPN-At-06	0	1	1603.51
CTI-At-01	0	1	2265.21
CTI-At-02	0	1	1970.12
PBI-At-01	0	1	1818.92
PBI-At-02	0	1	2015.63
PBI-At-03	0	1	2093.94
SKM-At-01	0	1	1863.45
SKM-At-02	0	1	1844.41
SKM-At-03	0	1	1895.03
SKN-At-01	0	1	2015.14
SKN-At-03	0	1	2289.53
TRT-At-05	0	1	1891.26
TRT-At-06	0	1	2409.19
TRT-At-07	0	1	2225.91
TRT-At-08	0	1	2249.68
TRT-At-09	0	1	2254.97
TRT-At-04	0.0051	0.9949	2092.99
TRT-At-02	0.0071	0.9929	1822.78
SKN-At-02	0.0118	0.9882	2496.15
TRT-At-03	0.0189	0.981	2022.59
TRT-At-01	0.0232	0.9768	1825.83
STN-At-01	1	0	1979.02
