# Supplementary material for: Genome Assembly of Three Shrub Mangroves in the Genus Acanthus Reveals Two Polyploidy Events and Expansion of Genes Linked to Root Adaptation in Coastal Habitats
Source: Gigascience. 2026 Jan 2;15:giaf162. doi: 10.1093/gigascience/giaf162 (PMC12903786; doi:10.1093/gigascience/giaf162)
Supplement: giaf162_Supplemental_Files [file giaf162_supplemental_files.zip › Supplementary_Table_S10.xlsx]

## Sheet: busco_st
Supplementary Table S10 BUSCO assessment of genome completeness for Acanthus ebracteatus assembly
# BUSCO version is: 5.2.2
# The lineage dataset is: embryophyta_odb10 (Creation date: 2024-01-08, number of genomes: 50, number of BUSCOs: 1614)
# Summarized benchmarking in BUSCO notation for file /mnt/d/season2566-2567/ACANTUS/nuclearGenome/USETHIS/Genomes/Acanthus_white_real/StlFR_Acanthus_ebracteatus_white.ragtag.masked.fasta
# BUSCO was run in mode: genome
# Gene predictor used: metaeuk
Category	Count (genes)	Percentage
Complete BUSCOs (C)	1587	0.983
Complete and single-copy (S)	1411	0.874
Complete and duplicated (D)	176	0.109
Fragmented BUSCOs (F)	10	0.006
Missing BUSCOs (M)	17	0.011
Total BUSCO groups searched (n)	1614	1
Dependencies and versions:
hmmsearch: 3.3
metaeuk: 7.bba0d80
