# Supplementary material for: Genome Assembly of Three Shrub Mangroves in the Genus Acanthus Reveals Two Polyploidy Events and Expansion of Genes Linked to Root Adaptation in Coastal Habitats
Source: Gigascience. 2026 Jan 2;15:giaf162. doi: 10.1093/gigascience/giaf162 (PMC12903786; doi:10.1093/gigascience/giaf162)
Supplement: giaf162_Supplemental_Files [file giaf162_supplemental_files.zip › Supplementary_Table_S11.xlsx]

## Sheet: Acanthus
Supplementary Table S11 Nucleotide alignment percentages between the genomes of Acanthus ilicifolius and Acanthus ebracteatus and the subgenomes of Acanthus tetraploideus across identity thresholds
Identity level	SG1 (%)		SG2 (%)
	A. ilicifolius	A. ebracteatus	A. ilicifolius	A. ebracteatus
< 25 %	2.02	20.79	24.4	0.39
< 50 %	13.96	40.8	46.66	4.82
< 75 %	69.64	0.46	0.9	63.96
> 75 %	0.75	0.57	0.07	23.36
No match	13.63	37.38	27.97	7.47
