# Supplementary material for: Genome Assembly of Three Shrub Mangroves in the Genus Acanthus Reveals Two Polyploidy Events and Expansion of Genes Linked to Root Adaptation in Coastal Habitats
Source: Gigascience. 2026 Jan 2;15:giaf162. doi: 10.1093/gigascience/giaf162 (PMC12903786; doi:10.1093/gigascience/giaf162)
Supplement: giaf162_Supplemental_Files [file giaf162_supplemental_files.zip › Supplementary_Table_S12.xlsx]

## Sheet: Sheet1
Supplementary Table S12 Genome annotation statistics of Acanthus tetraploideus
Statistic	Value
Number of gene	61044
Number of mrna	61044
Number of cds	61044
Number of exon	324685
Number of intron	263641
Number of start_codon	61044
Number of stop_codon	61044
Number of exon in cds	324685
Number of intron in cds	263641
Number of intron in exon	263641
Number of intron in intron	215336
Number gene overlapping	110
Number of single exon gene	12739
Number of single exon mrna	12739
mean mrnas per gene	1.0
mean cdss per mrna	1.0
mean exons per mrna	5.3
mean introns per mrna	4.3
mean start_codons per mrna	1.0
mean stop_codons per mrna	1.0
mean exons per cds	5.3
mean introns in cdss per mrna	4.3
mean introns in exons per mrna	4.3
mean introns in introns per mrna	3.5
Total gene length (bp)	181269200
Total mrna length (bp)	180421369
Total cds length (bp)	73819710
Total exon length (bp)	73819710
Total intron length (bp)	106601659
Total start_codon length (bp)	183102
Total stop_codon length (bp)	183105
Total intron length per cds (bp)	106601659
Total intron length per exon (bp)	106601659
Total intron length per intron (bp)	34349972
mean gene length (bp)	2969
mean mrna length (bp)	2956
mean cds length (bp)	1209
mean exon length (bp)	227
mean intron length (bp)	404
mean start_codon length (bp)	3
mean stop_codon length (bp)	3
mean cds piece length (bp)	227
mean intron in cds length (bp)	404
mean intron in exon length (bp)	404
mean intron in intron length (bp)	160
median gene length (bp)	2092
median mrna length (bp)	2088
median cds length (bp)	128
median exon length (bp)	128
median intron length (bp)	144
median start_codon length (bp)	3
median stop_codon length (bp)	3
median cds piece length (bp)	128
median intron in cds length (bp)	144
median intron in exon length (bp)	144
median intron in intron length (bp)	113
90 percentile gene length (bp)	6192
90 percentile mrna length (bp)	6169
90 percentile cds length (bp)	475
90 percentile exon length (bp)	475
90 percentile intron length (bp)	916
90 percentile start_codon length (bp)	3
90 percentile stop_codon length (bp)	3
90 percentile cds piece length (bp)	475
90 percentile intron in cds length (bp)	916
90 percentile intron in exon length (bp)	916
90 percentile intron in intron length (bp)	274
Longest gene (bp)	101695
Longest mrna (bp)	101695
Longest cds (bp)	15213
Longest exon (bp)	7850
Longest intron (bp)	99566
Longest start_codon (bp)	3
Longest stop_codon (bp)	3
Longest cds piece (bp)	7850
Longest intron into cds part (bp)	99566
Longest intron into exon part (bp)	99566
Longest intron into intron part (bp)	7442
Shortest gene (bp)	120
Shortest mrna (bp)	120
Shortest cds piece (bp)	1
Shortest intron into cds part (bp)	27
Shortest intron into exon part (bp)	27
Shortest intron into intron part (bp)	5
