# Supplementary material for: Genome Assembly of Three Shrub Mangroves in the Genus Acanthus Reveals Two Polyploidy Events and Expansion of Genes Linked to Root Adaptation in Coastal Habitats
Source: Gigascience. 2026 Jan 2;15:giaf162. doi: 10.1093/gigascience/giaf162 (PMC12903786; doi:10.1093/gigascience/giaf162)
Supplement: giaf162_Supplemental_Files [file giaf162_supplemental_files.zip › Supplementary_Table_S13.xlsx]

## Sheet: Sheet1
Supplementary Table S13 Genome annotation statistics of Acanthus ilicifolius
Statistic	Value
Number of gene	30210
Number of mrna	30210
Number of cds	30210
Number of exon	163343
Number of intron	133133
Number of start_codon	30210
Number of stop_codon	30210
Number of exon in cds	163343
Number of intron in cds	133133
Number of intron in exon	133133
Number of intron in intron	109152
Number gene overlapping	63
Number of single exon gene	6229
Number of single exon mrna	6229
mean mrnas per gene	1.0
mean cdss per mrna	1.0
mean exons per mrna	5.4
mean introns per mrna	4.4
mean start_codons per mrna	1.0
mean stop_codons per mrna	1.0
mean exons per cds	5.4
mean introns in cdss per mrna	4.4
mean introns in exons per mrna	4.4
mean introns in introns per mrna	3.6
Total gene length (bp)	92510353
Total mrna length (bp)	90908407
Total cds length (bp)	37140408
Total exon length (bp)	37140408
Total intron length (bp)	53767999
Total start_codon length (bp)	90608
Total stop_codon length (bp)	90598
Total intron length per cds (bp)	53767999
Total intron length per exon (bp)	53767999
Total intron length per intron (bp)	17446155
mean gene length (bp)	3062
mean mrna length (bp)	3009
mean cds length (bp)	1229
mean exon length (bp)	227
mean intron length (bp)	404
mean start_codon length (bp)	3
mean stop_codon length (bp)	3
mean cds piece length (bp)	227
mean intron in cds length (bp)	404
mean intron in exon length (bp)	404
mean intron in intron length (bp)	160
median gene length (bp)	2144
median mrna length (bp)	2136
median cds length (bp)	128
median exon length (bp)	128
median intron length (bp)	145
median start_codon length (bp)	3
median stop_codon length (bp)	3
median cds piece length (bp)	128
median intron in cds length (bp)	145
median intron in exon length (bp)	145
median intron in intron length (bp)	113
90 percentile gene length (bp)	6281
90 percentile mrna length (bp)	6240
90 percentile cds length (bp)	474
90 percentile exon length (bp)	474
90 percentile intron length (bp)	917
90 percentile start_codon length (bp)	3
90 percentile stop_codon length (bp)	3
90 percentile cds piece length (bp)	474
90 percentile intron in cds length (bp)	917
90 percentile intron in exon length (bp)	917
90 percentile intron in intron length (bp)	274
Longest gene (bp)	445912
Longest mrna (bp)	63360
Longest cds (bp)	15207
Longest exon (bp)	6776
Longest intron (bp)	58162
Longest start_codon (bp)	3
Longest stop_codon (bp)	3
Longest cds piece (bp)	6776
Longest intron into cds part (bp)	58162
Longest intron into exon part (bp)	58162
Longest intron into intron part (bp)	6776
Shortest gene (bp)	120
Shortest mrna (bp)	120
Shortest cds piece (bp)	1
Shortest intron into cds part (bp)	21
Shortest intron into exon part (bp)	21
Shortest intron into intron part (bp)	5
