# Supplementary material for: Genome Assembly of Three Shrub Mangroves in the Genus Acanthus Reveals Two Polyploidy Events and Expansion of Genes Linked to Root Adaptation in Coastal Habitats
Source: Gigascience. 2026 Jan 2;15:giaf162. doi: 10.1093/gigascience/giaf162 (PMC12903786; doi:10.1093/gigascience/giaf162)
Supplement: giaf162_Supplemental_Files [file giaf162_supplemental_files.zip › Supplementary_Table_S14.xlsx]

## Sheet: Sheet1
Supplementary Table S14 Genome annotation statistics of Acanthus ebracteatus
Statistic	Value
Number of gene	30799
Number of mrna	30799
Number of cds	30799
Number of exon	165560
Number of intron	134761
Number of start_codon	30799
Number of stop_codon	30799
Number of exon in cds	165560
Number of intron in cds	134761
Number of intron in exon	134761
Number of intron in intron	110241
Number gene overlapping	84
Number of single exon gene	6279
Number of single exon mrna	6279
mean mrnas per gene	1.0
mean cdss per mrna	1.0
mean exons per mrna	5.4
mean introns per mrna	4.4
mean start_codons per mrna	1.0
mean stop_codons per mrna	1.0
mean exons per cds	5.4
mean introns in cdss per mrna	4.4
mean introns in exons per mrna	4.4
mean introns in introns per mrna	3.6
Total gene length (bp)	93742636
Total mrna length (bp)	93237421
Total cds length (bp)	37358823
Total exon length (bp)	37358823
Total intron length (bp)	55878598
Total start_codon length (bp)	92368
Total stop_codon length (bp)	92365
Total intron length per cds (bp)	55878598
Total intron length per exon (bp)	55878598
Total intron length per intron (bp)	17621272
mean gene length (bp)	3044
mean mrna length (bp)	3027
mean cds length (bp)	1213
mean exon length (bp)	226
mean intron length (bp)	415
mean start_codon length (bp)	3
mean stop_codon length (bp)	3
mean cds piece length (bp)	226
mean intron in cds length (bp)	415
mean intron in exon length (bp)	415
mean intron in intron length (bp)	160
median gene length (bp)	2120
median mrna length (bp)	2113
median cds length (bp)	127
median exon length (bp)	127
median intron length (bp)	144
median start_codon length (bp)	3
median stop_codon length (bp)	3
median cds piece length (bp)	127
median intron in cds length (bp)	144
median intron in exon length (bp)	144
median intron in intron length (bp)	113
90 percentile gene length (bp)	6294
90 percentile mrna length (bp)	6280
90 percentile cds length (bp)	468
90 percentile exon length (bp)	468
90 percentile intron length (bp)	919
90 percentile start_codon length (bp)	3
90 percentile stop_codon length (bp)	3
90 percentile cds piece length (bp)	468
90 percentile intron in cds length (bp)	919
90 percentile intron in exon length (bp)	919
90 percentile intron in intron length (bp)	275
Longest gene (bp)	472948
Longest mrna (bp)	472948
Longest cds (bp)	16263
Longest exon (bp)	6676
Longest intron (bp)	472630
Longest start_codon (bp)	3
Longest stop_codon (bp)	3
Longest cds piece (bp)	6676
Longest intron into cds part (bp)	472630
Longest intron into exon part (bp)	472630
Longest intron into intron part (bp)	6676
Shortest gene (bp)	123
Shortest mrna (bp)	123
Shortest cds piece (bp)	1
Shortest intron into cds part (bp)	20
Shortest intron into exon part (bp)	20
Shortest intron into intron part (bp)	5
