# Supplementary material for: Genome Assembly of Three Shrub Mangroves in the Genus Acanthus Reveals Two Polyploidy Events and Expansion of Genes Linked to Root Adaptation in Coastal Habitats
Source: Gigascience. 2026 Jan 2;15:giaf162. doi: 10.1093/gigascience/giaf162 (PMC12903786; doi:10.1093/gigascience/giaf162)
Supplement: giaf162_Supplemental_Files [file giaf162_supplemental_files.zip › Supplementary_Table_S18.xlsx]

## Sheet: Sheet1
Supplementary Table S18 Gene insertion patterns in Acanthus tetraploideus based on retention ratios from each progenitor genome and associated orthogroups
	Retention ratio
Genes	Ai_A	Ai_B	Ae_A	Ae_B	Orthoghroup
Ai2GSG2g49081.t1	0	0	0	0	OG0012698
Ai2GSG2g49082.t1	0	0	0	0	OG0000255
Ai2GSG2g49083.t1	0	0	0	0	OG0002042
Ai2GSG2g49084.t1	0	0	0	0	OG0000255
Ai2GSG2g49085.t1	0	0	0	0	OG0000255
Ai2GSG2g49086.t1	0	0	0	0	OG0002042
Ai2GSG2g49087.t1	0	0	0	0	OG0012698
Ai2GSG2g49088.t1	0	0	0	0	OG0000255
Ai2GSG2g49089.t1	0	0	0	0	OG0000255
Ai2GSG2g49090.t1	0	0	0	0	OG0000255
Ai2GSG2g49091.t1	0	0	0	0	OG0012698
Ai2GSG2g49092.t1	0	0	0	0	OG0000255
Ai2GSG2g49093.t1	0	0	0	0	OG0000255
Ai2GSG2g49094.t1	0	0	0	0	OG0002042
Ai2GSG2g49095.t1	0	0	0	0	OG0000255
Ai2GSG2g49096.t1	0	0	0	0	OG0000255
Ai2GSG2g49097.t1	0	0	0	0	OG0000255
Ai2GSG2g49098.t1	0	0	0	0	OG0000255
Ai2GSG2g49099.t1	0	0	0	0	OG0000255
Ai2GSG2g49100.t1	0	0	0	0	OG0000255
Ai2GSG2g49101.t1	0	0	0	0	OG0000255
Ai2GSG2g49102.t1	0	0	0	0	OG0002042
Ai2GSG2g49103.t1	0	0	0	0	OG0002042
Ai2GSG2g49104.t1	0	0	0	0	OG0000255
Ai2GSG2g49105.t1	0	0	0	0	OG0012698
Ai2GSG2g49106.t1	0	0	0	0	OG0000255
Ai2GSG2g49107.t1	0	0	0	0	OG0000255
Ai2GSG2g49108.t1	0	0	0	0	OG0000255
Ai2GSG2g49109.t1	0	0	0	0	OG0000255
Ai2GSG2g49110.t1	0	0	0	0	OG0012698
Ai2GSG2g49111.t1	0	0	0	0	OG0000255
Ai2GSG2g49112.t1	0	0	0	0	OG0000255
Ai2GSG2g49113.t1	0	0	0	0	OG0000255
Ai2GSG2g49114.t1	0	0	0	0	OG0000255
Ai2GSG2g49115.t1	0	0	0	0	OG0002042
Ai2GSG2g49116.t1	0	0	0	0	unassigned
Ai2GSG2g49117.t1	0	0	0	0	OG0000255
Ai2GSG2g49118.t1	0	0	0	0	unassigned
Ai2GSG2g49120.t1	0	0	0	0	OG0002042
Ai2GSG2g49121.t1	0	0	0	0	OG0002042
Ai2GSG2g49122.t1	0	0	0	0	unassigned
Ai2GSG2g49123.t1	0	0	0	0	unassigned
Ai2GSG2g49124.t1	0	0	0	0	OG0012698
Ai2GSG2g49125.t1	0	0	0	0	OG0002042
Ai2GSG2g49126.t1	0	0	0	0	unassigned
Ai2GSG2g49127.t1	0	0	0	0	unassigned
Ai2GSG2g49129.t1	0	0	0	0	unassigned
Ai2GSG2g49130.t1	0	0	0	0	OG0002042
Ai2GSG2g49131.t1	0	0	0	0	unassigned
Ai2GSG2g49132.t1	0	0	0	0	OG0000255
Ai2GSG2g49133.t1	0	0	0	0	OG0000255
Ai2GSG2g49134.t1	0	0	0	0	unassigned
Ai2GSG2g49135.t1	0	0	0	0	unassigned
Ai2GSG2g49136.t1	0	0	0	0	OG0000255
Ai2GSG2g49137.t1	0	0	0	0	unassigned
Ai2GSG2g49138.t1	0	0	0	0	unassigned
Ai2GSG2g49139.t1	0	0	0	0	unassigned
Ai2GSG2g49140.t1	0	0	0	0	OG0000255
Ai2GSG2g49141.t1	0	0	0	0	unassigned
Ai2GSG2g49142.t1	0	0	0	0	unassigned
Ai2GSG2g49143.t1	0	0	0	0	OG0012698
Ai2GSG2g49144.t1	0	0	0	0	unassigned
Ai2GSG2g49145.t1	0	0	0	0	OG0000255
Ai2GSG2g49146.t1	0	0	0	0	unassigned
Ai2GSG2g49147.t1	0	0	0	0	unassigned
Ai2GSG2g49148.t1	0	0	0	0	unassigned
Ai2GSG2g49149.t1	0	0	0	0	unassigned
Ai2GSG2g49150.t1	0	0	0	0	unassigned
Ai2GSG2g49151.t1	0	0	0	0	unassigned
Ai2GSG2g49152.t1	0	0	0	0	OG0002042
Ai2GSG2g49153.t1	0	0	0	0	unassigned
Ai2GSG2g49154.t1	0	0	0	0	unassigned
Ai2GSG2g49155.t1	0	0	0	0	unassigned
Ai2GSG2g49156.t1	0	0	0	0	unassigned
Ai2GSG2g49157.t1	0	0	0	0	unassigned
Ai2GSG2g49158.t1	0	0	0	0	unassigned
Ai2GSG2g49159.t1	0	0	0	0	unassigned
Ai2GSG2g49160.t1	0	0	0	0	OG0000255
Ai2GSG2g49161.t1	0	0	0	0	OG0002042
Ai2GSG2g49162.t1	0	0	0	0	unassigned
Ai2GSG2g49163.t1	0	0	0	0	unassigned
Ai2GSG2g49164.t1	0	0	0	0	unassigned
Ai2GSG2g49165.t1	0	0	0	0	OG0002042
Ai2GSG2g49166.t1	0	0	0	0	OG0002042
Ai2GSG2g49167.t1	0	0	0	0	unassigned
Ai2GSG2g49168.t1	0	0	0	0	OG0012698
Ai2GSG2g49169.t1	0	0	0	0	OG0000255
Ai2GSG2g49170.t1	0	0	0	0	OG0002042
Ai2GSG2g49171.t1	0	0	0	0	OG0002042
Ai2GSG2g49172.t1	0	0	0	0	unassigned
Ai2GSG2g49173.t1	0	0	0	0	OG0002042
Ai2GSG2g49174.t1	0	0	0	0	OG0002042
Ai2GSG2g49175.t1	0	0	0	0	unassigned
Ai2GSG2g49176.t1	0	0	0	0	OG0012698
Ai2GSG2g49177.t1	0	0	0	0	OG0000255
Ai2GSG2g49178.t1	0	0	0	0	OG0002042
Ai2GSG2g49179.t1	0	0	0	0	OG0002042
Ai2GSG2g49180.t1	0	0	0	0	unassigned
Ai2GSG2g49181.t1	0	0	0	0	unassigned
Ai2GSG2g49182.t1	0	0	0	0	unassigned
Ai2GSG2g49183.t1	0	0	0	0	unassigned
Ai2GSG2g49184.t1	0	0	0	0	unassigned
Ai2GSG2g49185.t1	0	0	0	0	unassigned
Ai2GSG2g49186.t1	0	0	0	0	unassigned
Ai2GSG2g49187.t1	0	0	0	0	unassigned
Ai2GSG2g49188.t1	0	0	0	0	unassigned
Ai2GSG2g49189.t1	0	0	0	0	unassigned
Ai2GSG2g49190.t1	0	0	0	0	OG0002042
Ai2GSG2g49191.t1	0	0	0	0	unassigned
Ai2GSG2g49192.t1	0	0	0	0	unassigned
Ai2GSG2g49193.t1	0	0	0	0	OG0012698
Ai2GSG2g49194.t1	0	0	0	0	unassigned
Ai2GSG2g49195.t1	0	0	0	0	unassigned
Ai2GSG2g49196.t1	0	0	0	0	unassigned
Ai2GSG2g49197.t1	0	0	0	0	unassigned
Ai2GSG2g49198.t1	0	0	0	0	unassigned
Ai2GSG2g49199.t1	0	0	0	0	unassigned
Ai2GSG2g49200.t1	0	0	0	0	unassigned
Ai2GSG2g49201.t1	0	0	0	0	unassigned
Ai2GSG2g49202.t1	0	0	0	0	unassigned
Ai2GSG2g49203.t1	0	0	0	0	unassigned
Ai2GSG2g49204.t1	0	0	0	0	unassigned
Ai2GSG2g49205.t1	0	0	0	0	unassigned
Ai2GSG2g49206.t1	0	0	0	0	unassigned
Ai2GSG2g49207.t1	0	0	0	0	unassigned
Ai2GSG2g49208.t1	0	0	0	0	unassigned
Ai2GSG2g49209.t1	0	0	0	0	unassigned
Ai2GSG2g49210.t1	0	0	0	0	OG0002042
Ai2GSG2g49211.t1	0	0	0	0	unassigned
Ai2GSG2g49212.t1	0	0	0	0	unassigned
Ai2GSG2g49213.t1	0	0	0	0	unassigned
Ai2GSG2g49214.t1	0	0	0	0	unassigned
Ai2GSG2g49215.t1	0	0	0	0	unassigned
Ai2GSG2g49216.t1	0	0	0	0	OG0000255
Ai2GSG2g49217.t1	0	0	0	0	unassigned
Ai2GSG2g49218.t1	0	0	0	0	unassigned
Ai2GSG2g49219.t1	0	0	0	0	unassigned
Ai2GSG2g49220.t1	0	0	0	0	unassigned
Ai2GSG2g49222.t1	0	0	0	0	unassigned
Ai2GSG2g49223.t1	0	0	0	0	OG0002042
Ai2GSG2g49224.t1	0	0	0	0	unassigned
Ai2GSG2g49225.t1	0	0	0	0	OG0002042
Ai2GSG2g49226.t1	0	0	0	0	unassigned
Ai2GSG2g49227.t1	0	0	0	0	unassigned
Ai2GSG2g49228.t1	0	0	0	0	unassigned
Ai2GSG2g49229.t1	0	0	0	0	unassigned
Ai2GSG2g49230.t1	0	0	0	0	unassigned
Ai2GSG2g49231.t1	0	0	0	0	unassigned
Ai2GSG2g49232.t1	0	0	0	0	unassigned
Ai2GSG2g49233.t1	0	0	0	0	OG0002042
Ai2GSG2g49234.t1	0	0	0	0	unassigned
Ai2GSG2g49235.t1	0	0	0	0	unassigned
Ai2GSG2g49236.t1	0	0	0	0	unassigned
Ai2GSG2g49237.t1	0	0	0	0	unassigned
Ai2GSG2g49238.t1	0	0	0	0	unassigned
Ai2GSG2g49239.t1	0	0	0	0	unassigned
Ai2GSG2g49240.t1	0	0	0	0	OG0002042
Ai2GSG2g49241.t1	0	0	0	0	unassigned
Ai2GSG2g49242.t1	0	0	0	0	unassigned
Ai2GSG2g49243.t1	0	0	0	0	unassigned
Ai2GSG2g49244.t1	0	0	0	0	unassigned
Ai2GSG2g49245.t1	0	0	0	0	unassigned
Ai2GSG2g49246.t1	0	0	0	0	OG0002042
Ai2GSG2g49247.t1	0	0	0	0	OG0002042
Ai2GSG2g49248.t1	0	0	0	0	OG0000255
Ai2GSG2g49249.t1	0	0	0	0	unassigned
Ai2GSG2g49250.t1	0	0	0	0	OG0002042
Ai2GSG2g49251.t1	0	0	0	0	unassigned
Ai2GSG2g49252.t1	0	0	0	0	unassigned
Ai2GSG2g49253.t1	0	0	0	0	unassigned
Ai2GSG2g49254.t1	0	0	0	0	unassigned
Ai2GSG2g49255.t1	0	0	0	0	OG0002042
Ai2GSG2g49256.t1	0	0	0	0	unassigned
Ai2GSG2g49257.t1	0	0	0	0	unassigned
Ai2GSG2g49258.t1	0	0	0	0	unassigned
Ai2GSG2g49259.t1	0	0	0	0	unassigned
