# Supplementary material for: Genome Assembly of Three Shrub Mangroves in the Genus Acanthus Reveals Two Polyploidy Events and Expansion of Genes Linked to Root Adaptation in Coastal Habitats
Source: Gigascience. 2026 Jan 2;15:giaf162. doi: 10.1093/gigascience/giaf162 (PMC12903786; doi:10.1093/gigascience/giaf162)
Supplement: giaf162_Supplemental_Files [file giaf162_supplemental_files.zip › Supplementary_Table_S19.xlsx]

## Sheet: Sheet1
Supplementary Table S19 Gene families with significant copy number variation across Acanthaceae species and associated functional annotations
A. marina (Ai), A. paniculata (Ap), S. cusia (Sc), A. ebracteatus (Ae), A. ilicifolius (Ai), and the two subgenomes of A. tetraploideus (SG1 and SG2)
FamilyID	Gene counts							Changes							p-value							Functional annotation
	Am	Ap	Sc	Ae	SG2	SG1	Ai	Am	Ap	Sc	Ae	SG2	SG1	Ai	Am	Ap	Sc	Ae	SG2	SG1	Ai	SeqName	mercator4v7.0 annotations	prot-scriber annotations	swissprot annotations	Description	Enzyme Codes	Enzyme Names	InterPro IDs	Merged_GO	Merged_GO_Names
OG0000003	30	19	75	14	12	14	13	-2	-14	42	0	-2	0	-1	0.614425	4.9114e-07	4.51301e-24	0.52862	0.00020517	0.559772	0.0904984	Ae1gSMKg13049.t1; Ae1gSMKg13066.t1; Ae1gSMKg13168.t1; Ae1gSMKg14855.t1; Ae1gSMKg25872.t1; Ae1gSMKg28033.t1; Ae1gSMKg28035.t1; Ae1gSMKg28037.t1; Ae1gSMKg30290.t1; Ae1gSMKg30621.t1; Ae1gSMKg30622.t1; Ae1gSMKg7976.t1; Ae1gSMKg7978.t1; Ae1gSMKg7980.t2; Ai1gPKTg14858.t1; Ai1gPKTg14859.t1; Ai1gPKTg15186.t1; Ai1gPKTg15187.t1; Ai1gPKTg18800.t1; Ai1gPKTg20283.t1; Ai1gPKTg20285.t1; Ai1gPKTg20287.t1; Ai1gPK…	SD-1 protein kinase ; EC_2.7 transferase transferring phosphorus-containing group	receptor serine threonine protein kinase ; g type lectin s receptor serine threonine protein kinase	Receptor-like serine/threonine-protein kinase SD1-8 OS=Arabidopsis thaliana ; G-type lectin S-receptor-like serine/threonine-protein kinase B120 OS=Arabidopsis thaliana ; G-type lectin S-receptor-like serine/threonine-protein kinase At4g27290 OS=Arabidopsis thaliana	G-type lectin S-receptor-like serine/threonine-protein kinase At1g11330; G-type lectin S-receptor-like serine/threonine-protein kinase At4g27290; G-type lectin S-receptor-like serine/threonine-protein kinase At4g27290 isoform X2; G-type lectin S-receptor-like serine/threonine-protein kinase At4g27290 isoform X3; Serine/threonine protein kinase; hypothetical protein; hypothetical protein BUALT_Bua…	EC:2.7.11	Transferring phosphorus-containing groups	G3DSA:1.10.510.10 (GENE3D); G3DSA:1.10.510.10:FF:000060 (FUNFAM); G3DSA:1.10.510.10:FF:000467 (FUNFAM); G3DSA:2.90.10.10:FF:000001 (FUNFAM); G3DSA:2.90.10.10:FF:000004 (FUNFAM); G3DSA:2.90.10.10:FF:000005 (FUNFAM); G3DSA:2.90.10.10:FF:000029 (FUNFAM); G3DSA:3.30.200.20 (GENE3D); G3DSA:3.30.200.20:FF:000195 (FUNFAM); G3DSA:3.30.200.20:FF:000330 (FUNFAM); G3DSA:3.30.200.20:FF:000418 (FUNFAM); G3DSA…	C:GO:0005886; C:GO:0016020; F:GO:0004672; F:GO:0004674; F:GO:0004676; F:GO:0004677; F:GO:0004679; F:GO:0004694; F:GO:0004711; F:GO:0005488; F:GO:0005509; F:GO:0005524; F:GO:0030246; F:GO:0035175; F:GO:0035402; F:GO:0035403; F:GO:0035979; F:GO:0044022; F:GO:0044023; F:GO:0044024; F:GO:0044025; F:GO:0072354; F:GO:0072371; F:GO:0072518; F:GO:0106310; F:GO:0140823; F:GO:0140855; F:GO:0140857; F:GO:01…	C:membrane; C:plasma membrane; F:3-phosphoinositide-dependent protein kinase activity; F:AMP-activated protein kinase activity; F:ATP binding; F:DNA-dependent protein kinase activity; F:Rho-dependent protein serine/threonine kinase activity; F:binding; F:calcium ion binding; F:carbohydrate binding; F:eukaryotic translation initiation factor 2alpha kinase activity; F:histone H2A kinase activity; F…
OG0000004	27	15	24	24	26	24	27	2	-7	2	-1	1	-1	2	0.462827	0.00227572	0.314749	0.0746848	0.026604	0.151544	0.00858433	Ae1gSMKg10721.t1; Ae1gSMKg13388.t1; Ae1gSMKg16094.t1; Ae1gSMKg1729.t1; Ae1gSMKg17563.t1; Ae1gSMKg18290.t2; Ae1gSMKg18905.t1; Ae1gSMKg19468.t1; Ae1gSMKg20391.t1; Ae1gSMKg21304.t1; Ae1gSMKg21533.t1; Ae1gSMKg21787.t1; Ae1gSMKg22016.t1; Ae1gSMKg23879.t1; Ae1gSMKg24076.t1; Ae1gSMKg26733.t1; Ae1gSMKg27435.t1; Ae1gSMKg28987.t1; Ae1gSMKg29534.t1; Ae1gSMKg29913.t1; Ae1gSMKg6019.t1; Ae1gSMKg6419.t1; Ae1gSM…	alpha-class expansin	expansin	Expansin-A13 OS=Arabidopsis thaliana ; Expansin-A4 OS=Arabidopsis thaliana ; Expansin-A5 OS=Arabidopsis thaliana ; Expansin-A8 OS=Arabidopsis thaliana	Expansin; Expansin-A10; Expansin-A11; Expansin-A13; Expansin-A6; Expansin-A7; Expansin-A8; expansin; expansin precursor; expansin-A10-like; expansin-A11-like; expansin-A13; expansin-A15-like; expansin-A4-like; expansin-A6; expansin-A6-like; hypothetical protein BUALT_Bualt06G0071500; hypothetical protein CDL12_26167; hypothetical protein Pfo_006905; hypothetical protein Pfo_015123; hypothetical p…			G3DSA:2.40.40.10:FF:000001 (FUNFAM); G3DSA:2.60.40.760:FF:000001 (FUNFAM); IPR002963 (PANTHER); IPR002963 (PRINTS); IPR007112 (PROSITE_PROFILES); IPR007117 (PFAM); IPR007117 (PROSITE_PROFILES); IPR007118 (PRINTS); IPR009009 (PFAM); IPR036749 (G3DSA:2.60.40.GENE3D); IPR036749 (SUPERFAMILY); IPR036908 (G3DSA:2.40.40.GENE3D); IPR036908 (SUPERFAMILY); PS51257 (PROSITE_PROFILES); cd22274 (CDD)	C:GO:0005576; C:GO:0016020; C:GO:0110165; P:GO:0009653; P:GO:0009664; P:GO:0009826; P:GO:0071555; P:GO:0080022	C:cellular anatomical structure; C:extracellular region; C:membrane; P:anatomical structure morphogenesis; P:cell wall organization; P:plant-type cell wall organization; P:primary root development; P:unidimensional cell growth
OG0000005	14	13	47	8	11	20	14	-6	-8	26	-3	0	5	-1	0.0259877	0.000249493	3.06265e-15	7.99761e-07	0.5227	1.78869e-08	0.0963877	Ae1gSMKg13172.t1; Ae1gSMKg14654.t1; Ae1gSMKg14660.t1; Ae1gSMKg14661.t1; Ae1gSMKg14663.t1; Ae1gSMKg30291.t1; Ae1gSMKg30629.t1; Ae1gSMKg6750.t1; Ai1gPKTg14850.t1; Ai1gPKTg14851.t1; Ai1gPKTg14852.t1; Ai1gPKTg2041.t2; Ai1gPKTg2045.t1; Ai1gPKTg25932.t2; Ai1gPKTg28051.t1; Ai1gPKTg8293.t1; Ai1gPKTg8294.t1; Ai1gPKTg8295.t2; Ai1gPKTg8296.t1; Ai1gPKTg8297.t1; Ai1gPKTg8298.t1; Ai1gPKTg9663.t1; Ai2Gg12317.t1…	not classified ; EC_2.7 transferase transferring phosphorus-containing group ; DUF26 protein kinase	cysteine rich receptor protein kinase ; arath cysteine rich receptor protein kinase ; receptor serine threonine protein kinase	no annotation ; Cysteine-rich receptor-like protein kinase 25 OS=Arabidopsis thaliana ; Cysteine-rich receptor-like protein kinase 26 OS=Arabidopsis thaliana ; Receptor-like serine/threonine-protein kinase SD1-7 OS=Arabidopsis thaliana	Cysteine-rich receptor-like protein kinase; G-type lectin S-receptor-like serine/threonine-protein kinase; G-type lectin S-receptor-like serine/threonine-protein kinase At4g27290 isoform X2; cysteine-rich receptor-like protein kinase 25; cysteine-rich receptor-like protein kinase 44; cysteine-rich receptor-like protein kinase 44 isoform X2; cysteine-rich receptor-like protein kinase 8; hypothetic…	EC:2.7.1; EC:2.7.10; EC:2.7.11	Transferring phosphorus-containing groups	G3DSA:1.10.510.10 (GENE3D); G3DSA:1.10.510.10:FF:000060 (FUNFAM); G3DSA:1.10.510.10:FF:000129 (FUNFAM); G3DSA:1.10.510.10:FF:000343 (FUNFAM); G3DSA:1.10.510.10:FF:001722 (FUNFAM); G3DSA:3.30.200.20 (GENE3D); G3DSA:3.30.200.20:FF:000142 (FUNFAM); G3DSA:3.30.200.20:FF:001238 (FUNFAM); G3DSA:3.30.430.20:FF:000002 (FUNFAM); G3DSA:3.30.430.20:FF:000003 (FUNFAM); IPR000719 (PFAM); IPR000719 (PROSITE_PR…	C:GO:0005886; C:GO:0016020; F:GO:0004672; F:GO:0004674; F:GO:0004676; F:GO:0004677; F:GO:0004679; F:GO:0004694; F:GO:0004711; F:GO:0004713; F:GO:0005524; F:GO:0030246; F:GO:0035175; F:GO:0035402; F:GO:0035403; F:GO:0035979; F:GO:0044022; F:GO:0044023; F:GO:0044024; F:GO:0044025; F:GO:0072354; F:GO:0072371; F:GO:0072518; F:GO:0106310; F:GO:0140823; F:GO:0140855; F:GO:0140857; F:GO:0140995; F:GO:01…	C:membrane; C:plasma membrane; F:3-phosphoinositide-dependent protein kinase activity; F:AMP-activated protein kinase activity; F:ATP binding; F:DNA-dependent protein kinase activity; F:Rho-dependent protein serine/threonine kinase activity; F:carbohydrate binding; F:eukaryotic translation initiation factor 2alpha kinase activity; F:histone H2A kinase activity; F:histone H2AS1 kinase activity; F:…
OG0000007	1	25	35	19	26	27	20	-23	-2	8	-4	3	4	-3	8.67454e-18	0.479707	0.00291736	8.90976e-08	2.63446e-05	6.6678e-06	8.49369e-05	Ae1gSMKg1114.t1; Ae1gSMKg1115.t2; Ae1gSMKg13116.t1; Ae1gSMKg14804.t1; Ae1gSMKg15402.t1; Ae1gSMKg15403.t1; Ae1gSMKg15404.t1; Ae1gSMKg15406.t1; Ae1gSMKg28034.t1; Ae1gSMKg3045.t1; Ae1gSMKg30453.t1; Ae1gSMKg30455.t1; Ae1gSMKg30456.t1; Ae1gSMKg30457.t1; Ae1gSMKg3046.t1; Ae1gSMKg4939.t1; Ae1gSMKg6001.t1; Ae1gSMKg799.t2; Ae1gSMKg8651.t1; Ai1gPKTg15023.t1; Ai1gPKTg15024.t1; Ai1gPKTg15025.t1; Ai1gPKTg1782…	EC_1.1 oxidoreductase acting on CH-OH group of donor	berberine bridge enzyme ; fad binding pcmh type domain containing protein	Berberine bridge enzyme-like 21 OS=Arabidopsis thaliana ; Tetrahydroberberine oxidase OS=Berberis wilsoniae ; Tetrahydrocannabinolic acid synthase OS=Cannabis sativa ; Monolignol oxidoreductase AtBBE-like 13 OS=Arabidopsis thaliana	Berberine bridge enzyme-like 18; Berberine bridge enzyme-like 8; Cannabidiolic acid synthase; berberine bridge enzyme-like 18; berberine bridge enzyme-like 21; berberine bridge enzyme-like 8; berberine bridge enzyme-like 8, partial; cannabidiolic acid synthase-like; hypothetical protein BUALT_Bualt03G0015800; hypothetical protein C2S51_007591; hypothetical protein Pfo_012561; hypothetical protein…	EC:1; EC:1.3.3.8	Oxidoreductases; tetrahydroberberine oxidase	G3DSA:3.30.43.10:FF:000004 (FUNFAM); G3DSA:3.40.462.20 (GENE3D); IPR006094 (PFAM); IPR012951 (PFAM); IPR016166 (PROSITE_PROFILES); IPR016167 (G3DSA:3.30.43.GENE3D); IPR016169 (G3DSA:3.30.465.GENE3D); IPR036318 (SUPERFAMILY); PS51257 (PROSITE_PROFILES); PTHR32448 (PANTHER)	F:GO:0016491; F:GO:0050328; F:GO:0050660; F:GO:0071949; P:GO:0009820; no GO terms	F:FAD binding; F:flavin adenine dinucleotide binding; F:oxidoreductase activity; F:tetrahydroberberine oxidase activity; P:alkaloid metabolic process; no GO terms
OG0000010	7	20	25	18	23	20	16	-13	-1	4	-1	4	1	-3	4.77654e-07	0.729228	0.0923023	0.0577043	1.4683e-07	0.044232	4.74278e-05	Ae1gSMKg10650.t1; Ae1gSMKg23101.t1; Ae1gSMKg23104.t2; Ae1gSMKg24524.t1; Ae1gSMKg24526.t1; Ae1gSMKg28440.t1; Ae1gSMKg2848.t1; Ae1gSMKg30910.t1; Ae1gSMKg31082.t1; Ae1gSMKg3186.t1; Ae1gSMKg3864.t1; Ae1gSMKg5315.t1; Ae1gSMKg5316.t1; Ae1gSMKg5322.t1; Ae1gSMKg574.t1; Ae1gSMKg6503.t1; Ae1gSMKg7504.t1; Ae1gSMKg8689.t1; Ai1gPKTg14390.t1; Ai1gPKTg16489.t1; Ai1gPKTg16490.t1; Ai1gPKTg17670.t1; Ai1gPKTg21315.…	ABC2 subfamily-G full-size transporter *(PDR1/2/3)	abc transporter g family member	ABC transporter G family member 34 OS=Arabidopsis thaliana ; Pleiotropic drug resistance protein 1 OS=Nicotiana tabacum ; ABC transporter G family member 39 OS=Arabidopsis thaliana	ABC transporter G family member 31; ABC transporter G family member 32; ABC transporter G family member 32-like isoform X1; ABC transporter G family member 35-like; PREDICTED: pleiotropic drug resistance protein 3-like; Pleiotropic drug resistance protein 1; Pleiotropic drug resistance proteins (PDR1-15), ABC superfamily; hypothetical protein Leryth_014601; hypothetical protein Pfo_002136; hypoth…	EC:3.1; EC:3.6.1.15; EC:7.2.2	Acting on ester bonds; Catalysing the translocation of inorganic cations; nucleoside-triphosphate phosphatase	G3DSA:3.40.50.300:FF:000059 (FUNFAM); G3DSA:3.40.50.300:FF:000157 (FUNFAM); G3DSA:3.40.50.300:FF:000179 (FUNFAM); IPR003439 (PFAM); IPR003439 (PROSITE_PROFILES); IPR010929 (PFAM); IPR013525 (PFAM); IPR013581 (PFAM); IPR027417 (G3DSA:3.40.50.GENE3D); IPR027417 (SUPERFAMILY); IPR029481 (PFAM); IPR034001 (CDD); IPR034003 (CDD); IPR043926 (PFAM); PIRSR006809-1 (PIRSR); PIRSR006809-2 (PIRSR); PIRSR007…	C:GO:0005886; C:GO:0016020; F:GO:0003677; F:GO:0005524; F:GO:0016788; F:GO:0016887; F:GO:0042626; F:GO:0140359; P:GO:0006796; P:GO:0055085	C:membrane; C:plasma membrane; F:ABC-type transporter activity; F:ATP binding; F:ATP hydrolysis activity; F:ATPase-coupled transmembrane transporter activity; F:DNA binding; F:hydrolase activity, acting on ester bonds; P:phosphate-containing compound metabolic process; P:transmembrane transport
OG0000011	23	6	24	21	21	23	21	1	-14	4	0	0	2	0	0.662595	2.6735e-10	0.0848789	0.542002	0.542002	0.00621236	0.585585	Ae1gSMKg12358.t1; Ae1gSMKg12716.t2; Ae1gSMKg13610.t1; Ae1gSMKg14260.t1; Ae1gSMKg18782.t1; Ae1gSMKg19311.t1; Ae1gSMKg20348.t1; Ae1gSMKg21184.t1; Ae1gSMKg21711.t1; Ae1gSMKg23094.t1; Ae1gSMKg2612.t1; Ae1gSMKg2614.t1; Ae1gSMKg27106.t1; Ae1gSMKg28735.t1; Ae1gSMKg29139.t1; Ae1gSMKg30859.t1; Ae1gSMKg31137.t1; Ae1gSMKg3821.t1; Ae1gSMKg5296.t2; Ae1gSMKg5313.t1; Ae1gSMKg6669.t1; Ai1gPKTg12106.t1; Ai1gPKTg1…	3-ketoacyl-CoA synthase *(KCS)	3 ketoacyl coa synthase	3-ketoacyl-CoA synthase 12 OS=Arabidopsis thaliana ; 3-ketoacyl-CoA synthase 4 OS=Arabidopsis thaliana ; 3-ketoacyl-CoA synthase 10 OS=Arabidopsis thaliana	3-ketoacyl-CoA synthase 10; 3-ketoacyl-CoA synthase 10-like; 3-ketoacyl-CoA synthase 11; 3-ketoacyl-CoA synthase 11-like; 3-ketoacyl-CoA synthase 12-like; 3-ketoacyl-CoA synthase 4; 3-ketoacyl-CoA synthase 6; 3-ketoacyl-CoA synthase 6-like; Very-long-chain 3-oxoacyl-CoA synthase; hypothetical protein Pfo_001020; hypothetical protein Pfo_003939; hypothetical protein Pfo_004695; hypothetical protei…	EC:2.3.1.199; EC:3.6.1.9	nucleotide diphosphatase; very-long-chain 3-oxoacyl-CoA synthase	G3DSA:3.40.47.10:FF:000028 (FUNFAM); IPR012392 (PANTHER); IPR012392 (PIRSF); IPR013601 (PFAM); IPR013747 (PFAM); IPR016039 (G3DSA:3.40.47.GENE3D); IPR016039 (SUPERFAMILY); PIRSR000451-1 (PIRSR); PIRSR036417-1 (PIRSR); PIRSR611554-1 (PIRSR); PIRSR611554-2 (PIRSR); cd00831 (CDD)	C:GO:0016020; F:GO:0009922; F:GO:0016746; F:GO:0016747; F:GO:0047429; P:GO:0006633	C:membrane; F:acyltransferase activity; F:acyltransferase activity, transferring groups other than amino-acyl groups; F:fatty acid elongase activity; F:nucleoside triphosphate diphosphatase activity; P:fatty acid biosynthetic process
OG0000012	5	11	18	12	12	17	18	-11	-5	2	0	0	0	1	2.68457e-06	0.00930929	0.239516	0.524686	0.524686	0.571139	0.039617	Ae1gSMKg11510.t1; Ae1gSMKg12989.t1; Ae1gSMKg14946.t1; Ae1gSMKg15886.t1; Ae1gSMKg17142.t1; Ae1gSMKg17241.t1; Ae1gSMKg17802.t2; Ae1gSMKg18389.t1; Ae1gSMKg19147.t1; Ae1gSMKg22862.t1; Ae1gSMKg25121.t2; Ae1gSMKg27622.t1; Ai1gPKTg10548.t1; Ai1gPKTg10647.t1; Ai1gPKTg11194.t1; Ai1gPKTg13264.t1; Ai1gPKTg14026.t1; Ai1gPKTg16909.t1; Ai1gPKTg20694.t1; Ai1gPKTg2221.t1; Ai1gPKTg2222.t1; Ai1gPKTg2223.t1; Ai1gPK…	EC_2.4 glycosyltransferase	xyloglucan endotransglucosylase hydrolase protein	Xyloglucan endotransglucosylase protein 1 OS=Diospyros kaki ; Probable xyloglucan endotransglucosylase/hydrolase protein 23 OS=Arabidopsis thaliana ; Probable xyloglucan endotransglucosylase/hydrolase protein 7 OS=Arabidopsis thaliana ; Probable xyloglucan endotransglucosylase/hydrolase protein 25 OS=Arabidopsis thaliana	PREDICTED: xyloglucan endotransglucosylase/hydrolase 2; Xyloglucan endotransglucosylase/hydrolase protein 15; Xyloglucan:xyloglucosyl transferase; hypothetical protein Pfo_000107; hypothetical protein Pfo_002520; hypothetical protein Pfo_013738, partial; hypothetical protein Pfo_013739; probable xyloglucan endotransglucosylase/hydrolase protein 25 isoform X1; probable xyloglucan endotransglucosyl…	EC:2.4; EC:2.4.1.207; EC:3.2; EC:3.2.1	Glycosylases; Glycosyltransferases; xyloglucan:xyloglucosyl transferase	G3DSA:2.60.120.200 (GENE3D); G3DSA:2.60.120.200:FF:000025 (FUNFAM); IPR000757 (PFAM); IPR000757 (PROSITE_PROFILES); IPR008264 (PRINTS); IPR010713 (PFAM); IPR013320 (SUPERFAMILY); IPR016455 (CDD); IPR016455 (PIRSF); IPR044791 (PANTHER); PIRSR005604-1 (PIRSR); PIRSR037299-1 (PIRSR); PS51257 (PROSITE_PROFILES)	C:GO:0005618; C:GO:0016020; C:GO:0048046; C:GO:0110165; F:GO:0004553; F:GO:0016757; F:GO:0016762; F:GO:0016798; P:GO:0005975; P:GO:0010411; P:GO:0042546; P:GO:0044042; P:GO:0071554; P:GO:0071555; P:GO:0071840	C:apoplast; C:cell wall; C:cellular anatomical structure; C:membrane; F:glycosyltransferase activity; F:hydrolase activity, acting on glycosyl bonds; F:hydrolase activity, hydrolyzing O-glycosyl compounds; F:xyloglucan:xyloglucosyl transferase activity; P:carbohydrate metabolic process; P:cell wall biogenesis; P:cell wall organization; P:cell wall organization or biogenesis; P:cellular component …
OG0000016	23	15	14	11	13	15	13	4	-1	-2	-2	0	1	-1	0.115862	0.689715	0.356671	0.000176129	0.526659	0.0326697	0.0904984	Ae1gSMKg10509.t1; Ae1gSMKg1379.t1; Ae1gSMKg1381.t1; Ae1gSMKg15566.t1; Ae1gSMKg20376.t1; Ae1gSMKg24724.t1; Ae1gSMKg27773.t1; Ae1gSMKg28354.t1; Ae1gSMKg29561.t1; Ae1gSMKg8664.t1; Ae1gSMKg9085.t1; Ai1gPKTg12076.t1; Ai1gPKTg17305.t1; Ai1gPKTg20545.t1; Ai1gPKTg20546.t1; Ai1gPKTg21227.t1; Ai1gPKTg22414.t1; Ai1gPKTg22415.t1; Ai1gPKTg23885.t1; Ai1gPKTg23886.t1; Ai1gPKTg24360.t1; Ai1gPKTg28048.t1; Ai1gPKT…	monosaccharide transporter *(STP1/2/++)	orysj sugar transport protein mst	Sugar transport protein 8 OS=Arabidopsis thaliana ; Sugar transport protein 13 OS=Arabidopsis thaliana ; Sugar transport protein 7 OS=Arabidopsis thaliana	hexose carrier protein HEX6 isoform X1; hypothetical protein C2S51_036948; hypothetical protein Pfo_007078; hypothetical protein Pfo_023294; hypothetical protein Pfo_026218; sugar carrier protein A; sugar carrier protein C; sugar carrier protein C-like; sugar transport protein 13; sugar transport protein 14			G3DSA:1.20.1250.20:FF:000002 (FUNFAM); IPR003663 (NCBIFAM); IPR003663 (PRINTS); IPR005828 (PFAM); IPR020846 (PROSITE_PROFILES); IPR036259 (G3DSA:1.20.1250.GENE3D); IPR036259 (SUPERFAMILY); IPR044778 (CDD); IPR045262 (PANTHER)	C:GO:0016020; F:GO:0009055; F:GO:0015144; F:GO:0015145; F:GO:0015293; F:GO:0022857; P:GO:0015749; P:GO:0055085	C:membrane; F:carbohydrate transmembrane transporter activity; F:electron transfer activity; F:monosaccharide transmembrane transporter activity; F:symporter activity; F:transmembrane transporter activity; P:monosaccharide transmembrane transport; P:transmembrane transport
OG0000018	9	4	6	5	14	12	5	-3	-3	-1	-4	5	3	-4	0.196636	0.0186231	0.533851	1.33572e-09	3.30537e-11	1.61892e-05	3.17852e-08	Ae1gSMKg14269.t1; Ae1gSMKg26624.t1; Ae1gSMKg26675.t1; Ae1gSMKg27152.t1; Ae1gSMKg28126.t1; Ai1gPKTg19524.t1; Ai1gPKTg19525.t1; Ai1gPKTg19530.t1; Ai1gPKTg5550.t1; Ai1gPKTg5551.t1; Ai2Gg1151.t1; Ai2Gg19402.t1; Ai2Gg29533.t1; Ai2Gg29534.t1; Ai2Gg29535.t1; Ai2Gg32.t1; Ai2Gg33.t1; Ai2Gg33163.t1; Ai2Gg33164.t1; Ai2Gg42429.t1; Ai2Gg42431.t1; Ai2Gg42433.t1; Ai2Gg42435.t1; Ai2Gg42436.t1; Ai2Gg42437.t2; Ai2…	EC_2.7 transferase transferring phosphorus-containing group ; not classified	g type lectin s receptor serine threonine protein kinase ; non specific serine threonine protein kinase ; leaf rust disease resistance locus receptor protein kinase	PR5-like receptor kinase OS=Arabidopsis thaliana ; no annotation ; Rust resistance kinase Lr10 OS=Triticum aestivum ; LEAF RUST 10 DISEASE-RESISTANCE LOCUS RECEPTOR-LIKE PROTEIN KINASE-like 2.1 OS=Arabidopsis thaliana	LEAF RUST 10 DISEASE-RESISTANCE LOCUS RECEPTOR-LIKE PROTEIN KINASE-like 2.5 isoform X1; LEAF RUST 10 DISEASE-RESISTANCE LOCUS RECEPTOR-LIKE PROTEIN KINASE-like 2.5 isoform X2; PREDICTED: probable receptor-like protein kinase At5g39030; Rust resistance kinase Lr10; Serine/threonine protein kinase; hypothetical protein BUALT_Bualt01G0079300; hypothetical protein Pfo_008447; hypothetical protein Pfo…	EC:2.7.1; EC:2.7.11; EC:3; EC:3.1.4.46	Hydrolases; Transferring phosphorus-containing groups; glycerophosphodiester phosphodiesterase	G3DSA:1.10.510.10 (GENE3D); G3DSA:1.10.510.10:FF:000590 (FUNFAM); G3DSA:3.30.200.20 (GENE3D); G3DSA:3.30.200.20:FF:000059 (FUNFAM); G3DSA:3.30.200.20:FF:000178 (FUNFAM); IPR000719 (PFAM); IPR000719 (PROSITE_PROFILES); IPR011009 (SUPERFAMILY); IPR025287 (PFAM); IPR032872 (PFAM); IPR045874 (PANTHER); PIRSR000550-1 (PIRSR); PIRSR000550-3 (PIRSR); PIRSR000551-50 (PIRSR); PIRSR000551-51 (PIRSR); PIRSR…	C:GO:0016020; F:GO:0003824; F:GO:0004672; F:GO:0004674; F:GO:0005488; F:GO:0005524; F:GO:0008889; F:GO:0016787; F:GO:0030247; F:GO:0106310; F:GO:0140996; P:GO:0006468; no IPS match	C:membrane; F:ATP binding; F:binding; F:catalytic activity; F:glycerophosphodiester phosphodiesterase activity; F:histone H3 kinase activity; F:hydrolase activity; F:polysaccharide binding; F:protein kinase activity; F:protein serine kinase activity; F:protein serine/threonine kinase activity; P:protein phosphorylation; no IPS match
OG0000020	19	8	17	12	17	18	15	2	-7	2	-4	1	2	-1	0.371513	0.000182222	0.224982	1.87092e-08	0.0170469	0.00371653	0.102206	Ae1gSMKg11621.t1; Ae1gSMKg13888.t1; Ae1gSMKg17134.t1; Ae1gSMKg18962.t1; Ae1gSMKg23528.t1; Ae1gSMKg28298.t1; Ae1gSMKg2982.t1; Ae1gSMKg4610.t1; Ae1gSMKg4611.t1; Ae1gSMKg4612.t1; Ae1gSMKg682.t1; Ae1gSMKg9402.t1; Ai1gPKTg10541.t1; Ai1gPKTg12743.t1; Ai1gPKTg1329.t1; Ai1gPKTg13456.t1; Ai1gPKTg18399.t1; Ai1gPKTg21177.t1; Ai1gPKTg23223.t1; Ai1gPKTg26556.t1; Ai1gPKTg26559.t2; Ai1gPKTg26560.t1; Ai1gPKTg265…	EC_3.6 hydrolase acting on acid anhydride ; not classified	aaa domain containing protein ; atpase aaa domain containing protein	AAA-ATPase At4g25835 OS=Arabidopsis thaliana ; AAA-ATPase At2g18193 OS=Arabidopsis thaliana ; AAA-ATPase At5g17740 OS=Arabidopsis thaliana ; AAA-ATPase At5g17760 OS=Arabidopsis thaliana	AAA+-type ATPase; AAA-ATPase; AAA-ATPase 1; AAA-ATPase ASD, mitochondrial-like; AAA-ATPase At5g57480-like; hypothetical protein BUALT_Bualt01G0177600; hypothetical protein BUALT_Bualt08G0074000; hypothetical protein Pfo_000818; hypothetical protein Pfo_002802; hypothetical protein Pfo_007627; hypothetical protein Pfo_020676; hypothetical protein RD792_008676; probable mitochondrial chaperone bcs1	EC:3; EC:3.6.1.15	Hydrolases; nucleoside-triphosphate phosphatase	G3DSA:3.40.50.300:FF:001122 (FUNFAM); G3DSA:6.10.280.40 (GENE3D); IPR003959 (PFAM); IPR025753 (PFAM); IPR027417 (G3DSA:3.40.50.GENE3D); IPR027417 (SUPERFAMILY); IPR050747 (PANTHER); PIRSR001174-2 (PIRSR); cd19510 (CDD); no IPS match	C:GO:0016020; F:GO:0005524; F:GO:0016787; F:GO:0016887; P:GO:0006950; no GO terms; no IPS match	C:membrane; F:ATP binding; F:ATP hydrolysis activity; F:hydrolase activity; P:response to stress; no GO terms; no IPS match
OG0000021	20	19	12	17	19	16	18	2	2	-5	-1	1	-2	0	0.385388	0.253448	0.0112585	0.0548186	0.0191735	0.0016196	0.574825	Ae1gSMKg10037.t1; Ae1gSMKg12413.t1; Ae1gSMKg14103.t1; Ae1gSMKg15362.t1; Ae1gSMKg1630.t1; Ae1gSMKg17779.t1; Ae1gSMKg20324.t1; Ae1gSMKg20620.t1; Ae1gSMKg25169.t1; Ae1gSMKg26125.t2; Ae1gSMKg27183.t1; Ae1gSMKg28897.t2; Ae1gSMKg29200.t1; Ae1gSMKg3836.t1; Ae1gSMKg5381.t2; Ae1gSMKg6097.t1; Ae1gSMKg7646.t1; Ai1gPKTg11176.t1; Ai1gPKTg1118.t1; Ai1gPKTg11831.t1; Ai1gPKTg12129.t2; Ai1gPKTg16864.t1; Ai1gPKTg1…	C2H2 class-IDD/IDZ transcription factor	c2h2 type domain containing protein	Zinc finger protein MAGPIE OS=Arabidopsis thaliana ; Protein indeterminate-domain 12 OS=Arabidopsis thaliana ; Zinc finger protein BALDIBIS OS=Arabidopsis thaliana ; Zinc finger protein ENHYDROUS OS=Arabidopsis thaliana	Protein indeterminate-domain 7; Zinc finger protein ENHYDROUS; hypothetical protein; hypothetical protein Pfo_004265; hypothetical protein Pfo_006183; hypothetical protein Pfo_007205; hypothetical protein Pfo_008391; hypothetical protein Pfo_016974; hypothetical protein Pfo_019170; hypothetical protein Pfo_021647; hypothetical protein Pfo_024784; hypothetical protein Pfo_030550; hypothetical prot…	EC:3	Hydrolases	G3DSA:3.30.160.60 (GENE3D); G3DSA:3.30.160.60:FF:000131 (FUNFAM); G3DSA:3.30.160.60:FF:000554 (FUNFAM); IPR013087 (PFAM); IPR013087 (PROSITE_PROFILES); IPR031140 (PANTHER); IPR036236 (SUPERFAMILY); IPR055185 (PFAM); IPR055186 (PFAM); IPR055187 (PFAM)	C:GO:0005634; F:GO:0003677; F:GO:0003700; F:GO:0005488; F:GO:0008270; F:GO:0016787; P:GO:0006355	C:nucleus; F:DNA binding; F:DNA-binding transcription factor activity; F:binding; F:hydrolase activity; F:zinc ion binding; P:regulation of DNA-templated transcription
OG0000022	26	5	66	3	2	4	5	1	-19	42	0	-1	-1	0	0.682857	4.59554e-15	5.89864e-27	0.50635	0.00952835	0.0341307	0.5227	Ae1gSMKg11819.t1; Ae1gSMKg11820.t1; Ae1gSMKg27480.t1; Ai1gPKTg12460.t1; Ai1gPKTg20833.t1; Ai1gPKTg24576.t1; Ai1gPKTg27135.t1; Ai1gPKTg2809.t1; Ai2Gg23446.t1; Ai2Gg23795.t1; Ai2Gg53822.t1; Ai2Gg56527.t1; Ai2Gg60922.t1; Ai2Gg6562.t1	not classified	lrrnt 2 domain containing protein	Receptor-like protein EIX2 OS=Solanum lycopersicum ; Receptor-like protein EIX1 OS=Solanum lycopersicum	hypothetical protein C2S52_001397; hypothetical protein C2S53_005723; hypothetical protein C2S53_007636; hypothetical protein Pfo_006673; hypothetical protein Pfo_013990; hypothetical protein Pfo_019764; hypothetical protein Pfo_025417	EC:2.7; EC:2.7.11	Transferring phosphorus-containing groups	G3DSA:3.80.10.10:FF:000041 (FUNFAM); G3DSA:3.80.10.10:FF:000095 (FUNFAM); G3DSA:3.80.10.10:FF:000111 (FUNFAM); G3DSA:3.80.10.10:FF:000129 (FUNFAM); G3DSA:3.80.10.10:FF:000213 (FUNFAM); G3DSA:3.80.10.10:FF:000383 (FUNFAM); G3DSA:3.80.10.10:FF:000400 (FUNFAM); G3DSA:3.80.10.10:FF:000649 (FUNFAM); G3DSA:3.80.10.10:FF:001347 (FUNFAM); IPR001611 (PFAM); IPR001611 (PROSITE_PROFILES); IPR013210 (PFAM); …	C:GO:0005886; C:GO:0016020; F:GO:0004674; F:GO:0005515; F:GO:0016301; F:GO:0032555; F:GO:0035639; F:GO:0140995; F:GO:0140996; F:GO:0140998; P:GO:0006952; P:GO:0050896; P:GO:0051707	C:membrane; C:plasma membrane; F:histone H2A kinase activity; F:histone H2B kinase activity; F:histone H3 kinase activity; F:kinase activity; F:protein binding; F:protein serine/threonine kinase activity; F:purine ribonucleoside triphosphate binding; F:purine ribonucleotide binding; P:defense response; P:response to other organism; P:response to stimulus
OG0000024	7	10	28	16	18	18	16	-11	-8	10	-1	1	1	-1	7.55275e-06	9.90163e-05	4.21619e-05	0.0519166	0.0181104	0.039617	0.107955	Ae1gSMKg12999.t1; Ae1gSMKg13006.t1; Ae1gSMKg13007.t1; Ae1gSMKg14214.t2; Ae1gSMKg14892.t1; Ae1gSMKg14927.t1; Ae1gSMKg14928.t1; Ae1gSMKg14929.t1; Ae1gSMKg14930.t1; Ae1gSMKg14933.t1; Ae1gSMKg14934.t1; Ae1gSMKg14936.t1; Ae1gSMKg22064.t1; Ae1gSMKg25925.t1; Ae1gSMKg30218.t1; Ae1gSMKg31148.t1; Ai1gPKTg14334.t1; Ai1gPKTg15261.t1; Ai1gPKTg2204.t1; Ai1gPKTg2205.t1; Ai1gPKTg2212.t1; Ai1gPKTg22774.t1; Ai1gPK…	EC_1.14 oxidoreductase acting on paired donor with incorporation or reduction of molecular oxygen	cytochrome p450 734a1 ; cytochrome p450 cyp72a219	Cytochrome P450 734A1 OS=Arabidopsis thaliana ; Cytochrome P450 CYP72A219 OS=Panax ginseng	Cytochrome P450 CYP4/CYP19/CYP26 subfamily; cytochrome; cytochrome P450 734A1; cytochrome P450 CYP72A219-like; hypothetical protein BUALT_Bualt03G0155200; hypothetical protein BUALT_Bualt18G0030500; hypothetical protein BUALT_Bualt19G0040700; hypothetical protein Pfo_013763; hypothetical protein Pfo_013765; hypothetical protein Pfo_013766; hypothetical protein Pfo_014246; hypothetical protein Pfo…	EC:1; EC:1.14; EC:1.14.14	Acting on paired donors, with incorporation or reduction of molecular oxygen. The oxygen incorporated need not be derived from O2; Oxidoreductases	G3DSA:1.10.630.10:FF:000029 (FUNFAM); IPR001128 (PFAM); IPR001128 (PRINTS); IPR002401 (PRINTS); IPR002402 (PRINTS); IPR002403 (PRINTS); IPR036396 (G3DSA:1.10.630.GENE3D); IPR036396 (SUPERFAMILY); IPR050665 (PANTHER); PIRSR000047-1 (PIRSR); PIRSR000047-2 (PIRSR); PIRSR000209-1 (PIRSR); PIRSR602399-1 (PIRSR); PIRSR602402-1 (PIRSR); PIRSR602403-1 (PIRSR); cd20642 (CDD)	C:GO:0016020; F:GO:0004497; F:GO:0005506; F:GO:0016491; F:GO:0016705; F:GO:0016712; F:GO:0020037; F:GO:0046872; P:GO:0009058; P:GO:0016114	C:membrane; F:heme binding; F:iron ion binding; F:metal ion binding; F:monooxygenase activity; F:oxidoreductase activity; F:oxidoreductase activity, acting on paired donors, with incorporation or reduction of molecular oxygen; F:oxidoreductase activity, acting on paired donors, with incorporation or reduction of molecular oxygen, reduced flavin or flavoprotein as one donor, and incorporation of o…
OG0000025	13	12	14	20	22	21	20	-3	-3	-1	0	2	1	0	0.262488	0.142237	0.679527	0.540126	0.00126342	0.0465341	0.582047	Ae1gSMKg10514.t1; Ae1gSMKg13372.t1; Ae1gSMKg14452.t1; Ae1gSMKg17123.t1; Ae1gSMKg17205.t1; Ae1gSMKg18415.t1; Ae1gSMKg23013.t1; Ae1gSMKg23542.t1; Ae1gSMKg2392.t1; Ae1gSMKg25364.t1; Ae1gSMKg27948.t1; Ae1gSMKg28288.t1; Ae1gSMKg28702.t1; Ae1gSMKg28802.t1; Ae1gSMKg2978.t1; Ae1gSMKg31029.t1; Ae1gSMKg5257.t1; Ae1gSMKg746.t1; Ae1gSMKg8525.t1; Ae1gSMKg9398.t1; Ai1gPKTg10532.t1; Ai1gPKTg10609.t1; Ai1gPKTg14…	P3A-type proton-translocating ATPase *(AHA)	atpase 1 plasma membrane type	Plasma membrane ATPase 4 OS=Nicotiana plumbaginifolia ; ATPase 8, plasma membrane-type OS=Arabidopsis thaliana ; Plasma membrane ATPase 1 OS=Nicotiana plumbaginifolia	ATPase 8, plasma membrane-type; ATPase 8, plasma membrane-type isoform X2; ATPase 8, plasma membrane-type-like; ATPase 9- plasma membrane-type; Plasma membrane ATPase 3; Plasma membrane H+-transporting ATPase; hypothetical protein Pfo_000639; hypothetical protein Pfo_003294; hypothetical protein Pfo_009012; hypothetical protein Pfo_025097; plasma membrane ATPase 1-like; plasma membrane ATPase 1-l…	EC:3.6.1.15; EC:7.1.2.1; EC:7.2.2	Catalysing the translocation of inorganic cations; P-type H(+)-exporting transporter; nucleoside-triphosphate phosphatase	G3DSA:1.20.1110.10 (GENE3D); G3DSA:1.20.1110.10:FF:000045 (FUNFAM); G3DSA:2.70.150.10 (GENE3D); G3DSA:2.70.150.10:FF:000004 (FUNFAM); G3DSA:3.40.1110.10:FF:000004 (FUNFAM); G3DSA:3.40.1110.10:FF:000005 (FUNFAM); G3DSA:3.40.50.1000:FF:000211 (FUNFAM); G3DSA:6.10.140.890 (GENE3D); IPR001757 (NCBIFAM); IPR001757 (PRINTS); IPR004014 (PFAM); IPR006534 (CDD); IPR006534 (NCBIFAM); IPR008250 (SUPERFAMILY…	C:GO:0005886; C:GO:0012505; C:GO:0016020; F:GO:0000166; F:GO:0005215; F:GO:0005524; F:GO:0008553; F:GO:0016887; P:GO:0051453; P:GO:0120029	C:endomembrane system; C:membrane; C:plasma membrane; F:ATP binding; F:ATP hydrolysis activity; F:P-type proton-exporting transporter activity; F:nucleotide binding; F:transporter activity; P:proton export across plasma membrane; P:regulation of intracellular pH
OG0000027	6	4	23	5	7	4	4	-3	-5	14	0	2	0	0	0.138644	0.00117865	5.96406e-10	0.510516	7.87142e-05	0.518287	0.518287	Ae1gSMKg15340.t1; Ae1gSMKg3374.t1; Ae1gSMKg8407.t1; Ae1gSMKg8408.t1; Ae1gSMKg8409.t1; Ai1gPKTg1136.t1; Ai1gPKTg2646.t1; Ai1gPKTg27790.t1; Ai1gPKTg7617.t1; Ai2Gg14137.t1; Ai2Gg14138.t1; Ai2Gg14139.t1; Ai2Gg28031.t1; Ai2Gg28033.t1; Ai2Gg30624.t1; Ai2Gg4009.t1; Ai2Gg4010.t1; Ai2Gg5180.t1; Ai2Gg57228.t1; Ai2Gg9010.t1	LRR-XII protein kinase ; EC_2.7 transferase transferring phosphorus-containing group ; not classified	lrr receptor serine threonine protein kinase ; leucine rich repeat receptor serine threonine protein kinase ; lrr receptor kinase protein	MDIS1-interacting receptor like kinase 2 OS=Arabidopsis thaliana ; no annotation	MDIS1-interacting receptor like kinase 2-like; Serine/threonine protein kinase; hypothetical protein C2S51_027775; hypothetical protein Pfo_010017; hypothetical protein Pfo_017642; hypothetical protein SASPL_151461	EC:2.7.1; EC:2.7.11	Transferring phosphorus-containing groups	G3DSA:1.10.510.10 (GENE3D); G3DSA:1.10.510.10:FF:000445 (FUNFAM); G3DSA:1.10.510.10:FF:000479 (FUNFAM); G3DSA:3.30.200.20 (GENE3D); G3DSA:3.30.200.20:FF:000309 (FUNFAM); G3DSA:3.30.200.20:FF:000328 (FUNFAM); G3DSA:3.80.10.10:FF:000041 (FUNFAM); G3DSA:3.80.10.10:FF:000095 (FUNFAM); G3DSA:3.80.10.10:FF:000177 (FUNFAM); G3DSA:3.80.10.10:FF:000221 (FUNFAM); G3DSA:3.80.10.10:FF:000233 (FUNFAM); G3DSA:…	C:GO:0005886; C:GO:0016020; F:GO:0004672; F:GO:0004674; F:GO:0004676; F:GO:0004677; F:GO:0004679; F:GO:0004694; F:GO:0004711; F:GO:0005515; F:GO:0005524; F:GO:0033612; F:GO:0035175; F:GO:0035402; F:GO:0035403; F:GO:0035979; F:GO:0038023; F:GO:0044022; F:GO:0044023; F:GO:0044024; F:GO:0044025; F:GO:0072354; F:GO:0072371; F:GO:0072518; F:GO:0106310; F:GO:0140823; F:GO:0140855; F:GO:0140857; F:GO:01…	C:membrane; C:plasma membrane; F:3-phosphoinositide-dependent protein kinase activity; F:AMP-activated protein kinase activity; F:ATP binding; F:DNA-dependent protein kinase activity; F:Rho-dependent protein serine/threonine kinase activity; F:eukaryotic translation initiation factor 2alpha kinase activity; F:histone H2A kinase activity; F:histone H2AS1 kinase activity; F:histone H2AS121 kinase a…
OG0000028	13	6	13	9	9	9	8	0	-5	2	0	0	0	-1	0.908477	0.00253999	0.160853	0.51869	0.51869	0.53975	0.0599526	Ae1gSMKg11856.t1; Ae1gSMKg13734.t1; Ae1gSMKg13735.t1; Ae1gSMKg14073.t1; Ae1gSMKg14173.t1; Ae1gSMKg1878.t1; Ae1gSMKg4391.t1; Ae1gSMKg4392.t1; Ae1gSMKg4393.t1; Ai1gPKTg1143.t1; Ai1gPKTg1470.t1; Ai1gPKTg1471.t1; Ai1gPKTg1472.t1; Ai1gPKTg22681.t1; Ai1gPKTg26776.t1; Ai1gPKTg26777.t1; Ai1gPKTg28149.t1; Ai2Gg10019.t1; Ai2Gg10020.t1; Ai2Gg10021.t1; Ai2Gg10023.t1; Ai2Gg19500.t1; Ai2Gg2202.t1; Ai2Gg23487.t…	not classified ; SD-2 protein kinase ; EC_2.7 transferase transferring phosphorus-containing group	g type lectin receptor serine threonine protein kinase ; receptor serine threonine protein kinase ; g type lectin s receptor serine threonine protein kinase	G-type lectin S-receptor-like serine/threonine-protein kinase LECRK3 OS=Oryza sativa subsp. indica ; G-type lectin S-receptor-like serine/threonine-protein kinase LECRK3 OS=Oryza sativa subsp. japonica ; G-type lectin S-receptor-like serine/threonine-protein kinase LECRK2 OS=Oryza sativa subsp. indica	G-type lectin S-receptor-like serine/threonine-protein kinase LECRK3; G-type lectin S-receptor-like serine/threonine-protein kinase LECRK4; hypothetical protein BUALT_Bualt01G0173800; hypothetical protein Pfo_006573; hypothetical protein Pfo_008159; unnamed protein product	EC:2.7.11	Transferring phosphorus-containing groups	G3DSA:1.10.510.10 (GENE3D); G3DSA:1.10.510.10:FF:000237 (FUNFAM); G3DSA:2.90.10.10:FF:000006 (FUNFAM); G3DSA:2.90.10.10:FF:000013 (FUNFAM); G3DSA:2.90.10.10:FF:000026 (FUNFAM); G3DSA:2.90.10.10:FF:000041 (FUNFAM); G3DSA:2.90.10.30 (GENE3D); G3DSA:2.90.10.30:FF:000001 (FUNFAM); G3DSA:3.30.200.20 (GENE3D); G3DSA:3.30.200.20:FF:000059 (FUNFAM); IPR000719 (PFAM); IPR000719 (PROSITE_PROFILES); IPR0008…	C:GO:0016020; F:GO:0004672; F:GO:0004674; F:GO:0005488; F:GO:0005524; F:GO:0030246; F:GO:0046872; F:GO:0140995; F:GO:0140996; F:GO:0140998; P:GO:0006468; P:GO:0009987; P:GO:0048544; no GO terms; no IPS match	C:membrane; F:ATP binding; F:binding; F:carbohydrate binding; F:histone H2A kinase activity; F:histone H2B kinase activity; F:histone H3 kinase activity; F:metal ion binding; F:protein kinase activity; F:protein serine/threonine kinase activity; P:cellular process; P:protein phosphorylation; P:recognition of pollen; no GO terms; no IPS match
OG0000029	8	23	33	4	9	12	7	-11	1	11	-5	0	2	-3	1.2128e-05	0.573193	3.31856e-05	3.01213e-12	0.51869	0.00149563	6.17102e-06	Ae1gSMKg12376.t1; Ae1gSMKg20447.t1; Ae1gSMKg22249.t1; Ae1gSMKg22250.t1; Ai1gPKTg11995.t1; Ai1gPKTg18895.t1; Ai1gPKTg5519.t1; Ai1gPKTg6053.t1; Ai1gPKTg906.t1; Ai1gPKTg908.t1; Ai1gPKTg909.t1; Ai2Gg23971.t1; Ai2Gg26027.t1; Ai2Gg32605.t1; Ai2Gg39911.t1; Ai2Gg41053.t1; Ai2Gg4913.t1; Ai2Gg4914.t1; Ai2Gg4916.t1; Ai2Gg4918.t1; Ai2Gg4919.t1; Ai2Gg49747.t1; Ai2Gg49748.t1; Ai2Gg548.t1; Ai2Gg549.t1; Ai2Gg577…	mono-/sesquiterpene-/diterpene synthase ; EC_4.2 carbon-oxygen lyase	germacrene a synthase ; germacrene d synthase ; germacrene synthase ; #NAME?	Gamma-cadinene synthase OS=Ocimum basilicum ; Tau-cadinol synthase OS=Lavandula angustifolia	Bicyclogermacrene synthase; Gamma-cadinene synthase; cis-muuroladiene synthase-like; cis-muuroladiene synthase-like isoform X1; gamma-cadinene synthase-like, partial; hypothetical protein Pfo_006624; hypothetical protein Pfo_026673; hypothetical protein RHMOL_Rhmol11G0117200; terpene synthase 10; terpene synthase 6; uncharacterized protein LOC105163620; vetispiradiene synthase 3	EC:4; EC:4.2.3	Carbon-oxygen lyases; Lyases	G3DSA:1.10.600.10:FF:000007 (FUNFAM); G3DSA:1.50.10.130:FF:000001 (FUNFAM); IPR001906 (PFAM); IPR005630 (PFAM); IPR008930 (SUPERFAMILY); IPR008949 (G3DSA:1.10.600.GENE3D); IPR008949 (SUPERFAMILY); IPR034741 (SFLD); IPR036965 (G3DSA:1.50.10.GENE3D); IPR044814 (CDD); IPR050148 (PANTHER); SFLDS00005 (SFLD)	C:GO:0005737; C:GO:0009507; F:GO:0000287; F:GO:0010333; F:GO:0010334; F:GO:0016829; F:GO:0046872; P:GO:0016099; P:GO:0016102; P:GO:0016106; P:GO:0016114; P:GO:0045339; P:GO:1901928; P:GO:1901931; P:GO:1901934	C:chloroplast; C:cytoplasm; F:lyase activity; F:magnesium ion binding; F:metal ion binding; F:sesquiterpene synthase activity; F:terpene synthase activity; P:alpha-copaene biosynthetic process; P:bicyclogermacrene biosynthetic process; P:cadinene biosynthetic process; P:diterpenoid biosynthetic process; P:farnesyl diphosphate catabolic process; P:monoterpenoid biosynthetic process; P:sesquiterpen…
OG0000030	10	9	43	23	27	22	16	-10	-12	22	0	4	1	-5	0.000123914	6.93638e-08	2.67524e-12	0.545718	3.13741e-07	0.0488324	2.21907e-08	Ae1gSMKg17172.t1; Ae1gSMKg21176.t1; Ae1gSMKg2310.t1; Ae1gSMKg2311.t1; Ae1gSMKg2312.t1; Ae1gSMKg2313.t1; Ae1gSMKg2315.t1; Ae1gSMKg2322.t1; Ae1gSMKg23222.t1; Ae1gSMKg2382.t1; Ae1gSMKg24056.t1; Ae1gSMKg24058.t1; Ae1gSMKg28056.t1; Ae1gSMKg28058.t1; Ae1gSMKg28059.t1; Ae1gSMKg28100.t1; Ae1gSMKg28340.t1; Ae1gSMKg2858.t1; Ae1gSMKg29273.t1; Ae1gSMKg8274.t1; Ae1gSMKg8805.t1; Ae1gSMKg8806.t1; Ae1gSMKg9316.t…	not classified	nb arc domain containing protein ; nbs lrr type resistance protein	Putative late blight resistance protein homolog R1A-6 OS=Solanum demissum ; Disease resistance RPP8-like protein 3 OS=Arabidopsis thaliana ; Putative late blight resistance protein homolog R1B-14 OS=Solanum demissum	-; PREDICTED: putative late blight resistance protein homolog R1A-10; hypothetical protein MIMGU_mgv1a002671mg; hypothetical protein Pfo_009669; hypothetical protein Pfo_009858; hypothetical protein Pfo_011034; hypothetical protein Pfo_011072; hypothetica			G3DSA:1.10.10.10:FF:000322 (FUNFAM); G3DSA:1.10.8.430:FF:000003 (FUNFAM); G3DSA:1.20.5.4130 (GENE3D); G3DSA:3.40.50.300:FF:001091 (FUNFAM); IPR002182 (PFAM); IPR027417 (G3DSA:3.40.50.GENE3D); IPR027417 (SUPERFAMILY); IPR032675 (G3DSA:3.80.10.GENE3D); IPR036388 (G3DSA:1.10.10.GENE3D); IPR038005 (CDD); IPR041118 (PFAM); IPR042197 (G3DSA:1.10.8.GENE3D); IPR044974 (PANTHER); IPR055414 (PFAM); PF23559…	C:GO:0005737; C:GO:0016020; F:GO:0043531; P:GO:0006952; P:GO:0009626; P:GO:0050896; P:GO:0051707; P:GO:0098542; no GO terms; no IPS match	C:cytoplasm; C:membrane; F:ADP binding; P:defense response; P:defense response to other organism; P:plant-type hypersensitive response; P:response to other organism; P:response to stimulus; no GO terms; no IPS match
OG0000033	6	10	44	6	3	4	5	-10	-7	27	1	-2	-1	0	2.60684e-05	0.000366488	3.72392e-17	0.00533098	2.28785e-05	0.0341307	0.5227	Ae1gSMKg10358.t1; Ae1gSMKg10444.t1; Ae1gSMKg10501.t1; Ae1gSMKg14829.t1; Ae1gSMKg21670.t1; Ae1gSMKg9882.t1; Ai1gPKTg21003.t1; Ai1gPKTg8132.t1; Ai1gPKTg9204.t1; Ai1gPKTg9636.t1; Ai1gPKTg9773.t1; Ai2Gg18862.t1; Ai2Gg20403.t1; Ai2Gg20537.t1; Ai2Gg22049.t1; Ai2Gg22187.t1; Ai2Gg43398.t1; Ai2Gg51853.t2	EC_2.7 transferase transferring phosphorus-containing group ; LRR-XII protein kinase ; not classified	lrr receptor serine threonine protein kinase ; lectin domain containing receptor kinase 4 ; lectin domain containing receptor kinase ; protein kinase domain containing	no annotation ; Probable LRR receptor-like serine/threonine-protein kinase At3g47570 OS=Arabidopsis thaliana ; LRR receptor-like serine/threonine-protein kinase FLS2 OS=Arabidopsis thaliana	LRR receptor-like serine/threonine-protein kinase EFR; Non-specific serine/threonine protein kinase; Receptor kinase-like protein Xa21; hypothetical protein BUALT_Bualt13G0021100; hypothetical protein BUALT_Bualt18G0117500; hypothetical protein C2S51_016450; hypothetical protein Pfo_012487; hypothetical protein Pfo_017294; hypothetical protein Pfo_019205; hypothetical protein Pfo_023413; probable…	EC:2.7.1; EC:2.7.11	Transferring phosphorus-containing groups	G3DSA:1.10.510.10 (GENE3D); G3DSA:1.10.510.10:FF:000358 (FUNFAM); G3DSA:3.30.200.20 (GENE3D); G3DSA:3.30.200.20:FF:000661 (FUNFAM); G3DSA:3.80.10.10:FF:000041 (FUNFAM); G3DSA:3.80.10.10:FF:000095 (FUNFAM); G3DSA:3.80.10.10:FF:000101 (FUNFAM); G3DSA:3.80.10.10:FF:000129 (FUNFAM); G3DSA:3.80.10.10:FF:000233 (FUNFAM); G3DSA:3.80.10.10:FF:000275 (FUNFAM); G3DSA:3.80.10.10:FF:000299 (FUNFAM); G3DSA:3.…	C:GO:0005886; C:GO:0016020; F:GO:0004672; F:GO:0004674; F:GO:0004676; F:GO:0004677; F:GO:0004679; F:GO:0004694; F:GO:0004711; F:GO:0005488; F:GO:0005515; F:GO:0005524; F:GO:0033612; F:GO:0035175; F:GO:0035402; F:GO:0035403; F:GO:0035979; F:GO:0044022; F:GO:0044023; F:GO:0044024; F:GO:0044025; F:GO:0072354; F:GO:0072371; F:GO:0072518; F:GO:0140823; F:GO:0140855; F:GO:0140857; F:GO:0140995; F:GO:01…	C:membrane; C:plasma membrane; F:3-phosphoinositide-dependent protein kinase activity; F:AMP-activated protein kinase activity; F:ATP binding; F:DNA-dependent protein kinase activity; F:Rho-dependent protein serine/threonine kinase activity; F:binding; F:eukaryotic translation initiation factor 2alpha kinase activity; F:histone H2A kinase activity; F:histone H2AS1 kinase activity; F:histone H2AS1…
OG0000034	1	14	25	14	15	13	15	-14	-2	9	0	1	-1	1	7.79995e-11	0.356671	0.000103187	0.52862	0.0149189	0.0904984	0.0326697	Ae1gSMKg10034.t1; Ae1gSMKg10180.t1; Ae1gSMKg13017.t1; Ae1gSMKg14903.t1; Ae1gSMKg1516.t1; Ae1gSMKg1517.t1; Ae1gSMKg17481.t1; Ae1gSMKg23294.t1; Ae1gSMKg25859.t1; Ae1gSMKg28432.t1; Ae1gSMKg29428.t1; Ae1gSMKg29883.t1; Ae1gSMKg5623.t1; Ae1gSMKg6274.t1; Ai1gPKTg10872.t1; Ai1gPKTg15581.t1; Ai1gPKTg16349.t1; Ai1gPKTg18783.t1; Ai1gPKTg21307.t1; Ai1gPKTg2189.t1; Ai1gPKTg2191.t1; Ai1gPKTg22252.t1; Ai1gPKTg2…	UBQ ubiquitin-fold protein ; not classified ; RUB ubiquitin-fold protein	quality protein polyubiquitin c ; ubiquitin 40s ribosomal protein s27a 1 ; polyubiquitin ; orysj polyubiquitin	Polyubiquitin OS=Nicotiana sylvestris ; Ubiquitin-ribosomal protein eS31z fusion protein OS=Hordeum vulgare ; Polyubiquitin 8 OS=Arabidopsis thaliana ; Polyubiquitin OS=Pisum sativum ; Ubiquitin-NEDD8-like protein RUB1 OS=Arabidopsis thaliana	PREDICTED: ubiquitin-NEDD8-like protein RUB2; Polyubiquitin; Polyubiquitin 4; Ubiquitin family protein; Ubiquitin-40S ribosomal protein S27a; hypothetical protein CY35_02G080300; hypothetical protein Dsin_022910; hypothetical protein F511_02639; hypothetical protein Leryth_014392; hypothetical protein Nepgr_016253; polyubiquitin; polyubiquitin 11-like isoform X2; polyubiquitin isoform X1; polyubi…	EC:4.2.1.20	tryptophan synthase	G3DSA:3.10.20.90 (GENE3D); G3DSA:3.10.20.90:FF:000006 (FUNFAM); G3DSA:3.10.20.90:FF:000008 (FUNFAM); G3DSA:3.10.20.90:FF:000011 (FUNFAM); G3DSA:3.10.20.90:FF:000014 (FUNFAM); G3DSA:3.10.20.90:FF:000016 (FUNFAM); G3DSA:3.10.20.90:FF:000023 (FUNFAM); G3DSA:3.10.20.90:FF:000160 (FUNFAM); G3DSA:3.10.20.90:FF:000205 (FUNFAM); G3DSA:3.10.20.90:FF:000211 (FUNFAM); G3DSA:3.30.860.10:FF:000001 (FUNFAM); G…	C:GO:0005622; C:GO:0005634; C:GO:0005737; C:GO:0005840; C:GO:0015935; C:GO:0016020; C:GO:1990904; F:GO:0003729; F:GO:0003735; F:GO:0004834; F:GO:0005488; F:GO:0005515; F:GO:0008270; F:GO:0031386; F:GO:0031625; P:GO:0000162; P:GO:0006412; P:GO:0016567; P:GO:0019538; P:GO:0019941	C:cytoplasm; C:intracellular anatomical structure; C:membrane; C:nucleus; C:ribonucleoprotein complex; C:ribosome; C:small ribosomal subunit; F:binding; F:mRNA binding; F:protein binding; F:protein tag activity; F:structural constituent of ribosome; F:tryptophan synthase activity; F:ubiquitin protein ligase binding; F:zinc ion binding; P:L-tryptophan biosynthetic process; P:modification-dependent…
OG0000037	11	9	23	8	8	10	11	-3	-5	9	0	0	0	1	0.231208	0.00599962	4.72671e-05	0.516666	0.516666	0.543866	0.0233679	Ae1gSMKg16337.t1; Ae1gSMKg20914.t1; Ae1gSMKg24428.t1; Ae1gSMKg26444.t1; Ae1gSMKg29971.t1; Ae1gSMKg5876.t1; Ae1gSMKg876.t1; Ae1gSMKg9480.t1; Ai1gPKTg15495.t1; Ai1gPKTg16390.t1; Ai1gPKTg16391.t1; Ai1gPKTg18118.t1; Ai1gPKTg19353.t1; Ai1gPKTg23412.t1; Ai1gPKTg3472.t1; Ai1gPKTg4857.t1; Ai1gPKTg4858.t1; Ai1gPKTg5128.t1; Ai1gPKTg8818.t1; Ai2Gg11435.t1; Ai2Gg15878.t1; Ai2Gg15879.t1; Ai2Gg16151.t1; Ai2Gg1…	WAK/WAKL protein kinase ; EC_2.7 transferase transferring phosphorus-containing group	arath wall associated receptor kinase	Wall-associated receptor kinase 2 OS=Arabidopsis thaliana ; Wall-associated receptor kinase 5 OS=Arabidopsis thaliana	Serine/threonine protein kinase; hypothetical protein Pfo_004465; hypothetical protein Pfo_004466; hypothetical protein Pfo_017341; hypothetical protein Pfo_021020; hypothetical protein Pfo_029938; hypothetical protein Pfo_030427; wall-associated receptor kinase 2; wall-associated receptor kinase 2-like; wall-associated receptor kinase 5	EC:2.7.1; EC:2.7.11	Transferring phosphorus-containing groups	G3DSA:1.10.510.10 (GENE3D); G3DSA:1.10.510.10:FF:000084 (FUNFAM); G3DSA:2.10.25.10 (GENE3D); G3DSA:2.10.25.10:FF:000002 (FUNFAM); G3DSA:2.10.25.10:FF:000038 (FUNFAM); G3DSA:2.90.20.10 (GENE3D); G3DSA:3.30.200.20 (GENE3D); G3DSA:3.30.200.20:FF:000043 (FUNFAM); G3DSA:3.30.200.20:FF:000337 (FUNFAM); G3DSA:3.30.200.20:FF:001380 (FUNFAM); IPR000719 (PFAM); IPR000719 (PROSITE_PROFILES); IPR000742 (PFAM…	C:GO:0005886; C:GO:0016020; F:GO:0004672; F:GO:0004674; F:GO:0004676; F:GO:0004677; F:GO:0004679; F:GO:0004694; F:GO:0004711; F:GO:0005488; F:GO:0005509; F:GO:0005524; F:GO:0016301; F:GO:0030247; F:GO:0035175; F:GO:0035402; F:GO:0035403; F:GO:0035979; F:GO:0043167; F:GO:0044022; F:GO:0044023; F:GO:0044024; F:GO:0044025; F:GO:0072354; F:GO:0072371; F:GO:0072518; F:GO:0106310; F:GO:0140823; F:GO:01…	C:membrane; C:plasma membrane; F:3-phosphoinositide-dependent protein kinase activity; F:AMP-activated protein kinase activity; F:ATP binding; F:DNA-dependent protein kinase activity; F:Rho-dependent protein serine/threonine kinase activity; F:binding; F:calcium ion binding; F:eukaryotic translation initiation factor 2alpha kinase activity; F:histone H2A kinase activity; F:histone H2AS1 kinase ac…
OG0000038	10	4	28	15	17	13	14	-6	-12	12	0	2	-1	0	0.0136367	1.21337e-09	1.22813e-06	0.530568	0.000718293	0.0904984	0.559772	Ae1gSMKg25830.t1; Ae1gSMKg25832.t1; Ae1gSMKg27320.t1; Ae1gSMKg28121.t1; Ae1gSMKg29126.t1; Ae1gSMKg29135.t1; Ae1gSMKg29146.t1; Ae1gSMKg29147.t1; Ae1gSMKg30367.t1; Ae1gSMKg5308.t1; Ae1gSMKg5317.t1; Ae1gSMKg8087.t1; Ae1gSMKg8088.t1; Ae1gSMKg9444.t1; Ae1gSMKg9445.t1; Ai1gPKTg15108.t1; Ai1gPKTg18754.t1; Ai1gPKTg20202.t1; Ai1gPKTg20203.t1; Ai1gPKTg20988.t1; Ai1gPKTg21983.t1; Ai1gPKTg22000.t1; Ai1gPKTg2…	EC_1.14 oxidoreductase acting on paired donor with incorporation or reduction of molecular oxygen	cytochrome p450 family protein ; cytochrome p450 protein ; cytochrome p450 71d180	Salviol synthase OS=Salvia pomifera ; Premnaspirodiene oxygenase OS=Hyoscyamus muticus ; Cytochrome P450 71D15 OS=Mentha piperita	cytochrome P450 71D95-like; hypothetical protein BUALT_Bualt10G0103000; hypothetical protein C2S51_038722; hypothetical protein C2S52_008661, partial; hypothetical protein Pfo_013493; hypothetical protein Pfo_024978; premnaspirodiene oxygenase-like; salviol synthase-like; salviol synthase-like isoform X3	EC:1; EC:1.14; EC:1.14.14	Acting on paired donors, with incorporation or reduction of molecular oxygen. The oxygen incorporated need not be derived from O2; Oxidoreductases	G3DSA:1.10.630.10:FF:000008 (FUNFAM); G3DSA:1.10.630.10:FF:000043 (FUNFAM); G3DSA:1.10.630.10:FF:000126 (FUNFAM); IPR001128 (PFAM); IPR001128 (PRINTS); IPR002401 (PRINTS); IPR036396 (G3DSA:1.10.630.GENE3D); IPR036396 (SUPERFAMILY); IPR052306 (PANTHER); PIRSR000047-1 (PIRSR); PIRSR000047-2 (PIRSR); PIRSR000209-1 (PIRSR); PIRSR602399-1 (PIRSR); PIRSR602402-1 (PIRSR); PIRSR602403-1 (PIRSR); PTHR4795…	C:GO:0009536; C:GO:0016020; C:GO:0110165; F:GO:0004497; F:GO:0005506; F:GO:0016491; F:GO:0016705; F:GO:0016712; F:GO:0020037; F:GO:0046872; P:GO:0016114	C:cellular anatomical structure; C:membrane; C:plastid; F:heme binding; F:iron ion binding; F:metal ion binding; F:monooxygenase activity; F:oxidoreductase activity; F:oxidoreductase activity, acting on paired donors, with incorporation or reduction of molecular oxygen; F:oxidoreductase activity, acting on paired donors, with incorporation or reduction of molecular oxygen, reduced flavin or flavo…
OG0000041	8	10	14	21	21	18	23	-4	-3	1	0	0	-2	3	0.051276	0.0688492	0.459269	0.542002	0.542002	0.00199752	0.000170928	Ae1gSMKg10551.t1; Ae1gSMKg10644.t1; Ae1gSMKg11413.t1; Ae1gSMKg16008.t1; Ae1gSMKg16637.t1; Ae1gSMKg16860.t2; Ae1gSMKg17839.t1; Ae1gSMKg19204.t1; Ae1gSMKg19568.t1; Ae1gSMKg21620.t1; Ae1gSMKg22530.t1; Ae1gSMKg22778.t1; Ae1gSMKg23516.t1; Ae1gSMKg23801.t1; Ae1gSMKg26974.t1; Ae1gSMKg28306.t1; Ae1gSMKg4812.t1; Ae1gSMKg577.t1; Ae1gSMKg5913.t1; Ae1gSMKg685.t1; Ae1gSMKg7254.t1; Ai1gPKTg11233.t1; Ai1gPKTg12…	ARF-GTPase *(ARF1) ; not classified	adp ribosylation factor 2 ; quality protein adp ribosylation factor	ADP-ribosylation factor 2 OS=Oryza sativa subsp. japonica ; ADP-ribosylation factor 1 OS=Oryza sativa subsp. japonica	ADP-ribosylation factor; ADP-ribosylation factor 1; ADP-ribosylation factor 1 isoform X2; ADP-ribosylation factor 1-like isoform X2; ADP-ribosylation factor 3; ADP-ribosylation factor A1B; ADP-ribosylation factor B1C; ADP-ribosylation factor isoform X1; ADP-ribosylation factor isoform X2; ADP-ribosylation factor-like; ADP-ribosylation factor-like isoform X1; NTGB1, partial; PREDICTED: ADP-ribosyl…	EC:3.6.1.15	nucleoside-triphosphate phosphatase	G3DSA:3.40.50.300:FF:000510 (FUNFAM); G3DSA:3.40.50.300:FF:000548 (FUNFAM); G3DSA:3.40.50.300:FF:003500 (FUNFAM); IPR005225 (NCBIFAM); IPR006689 (PFAM); IPR006689 (PRINTS); IPR024156 (PANTHER); IPR027417 (G3DSA:3.40.50.GENE3D); IPR027417 (SUPERFAMILY); IPR045872 (CDD); PIRSR006230-1 (PIRSR); PIRSR006809-1 (PIRSR); PIRSR006809-2 (PIRSR); PS51417 (PROSITE_PROFILES); PS51419 (PROSITE_PROFILES); PS51…	C:GO:0005794; F:GO:0003729; F:GO:0003924; F:GO:0003925; F:GO:0005525; F:GO:0016004; P:GO:0006886; P:GO:0015031; P:GO:0016192	C:Golgi apparatus; F:G protein activity; F:GTP binding; F:GTPase activity; F:mRNA binding; F:phospholipase activator activity; P:intracellular protein transport; P:protein transport; P:vesicle-mediated transport
OG0000045	7	6	27	8	11	8	4	-5	-6	15	-1	2	0	-4	0.0171902	0.000328607	9.97171e-10	0.0281054	0.000259721	0.535576	1.79542e-08	Ae1gSMKg1019.t1; Ae1gSMKg21316.t1; Ae1gSMKg22928.t1; Ae1gSMKg26446.t1; Ae1gSMKg26448.t1; Ae1gSMKg28108.t1; Ae1gSMKg28109.t1; Ae1gSMKg3071.t1; Ai1gPKTg17727.t1; Ai1gPKTg20216.t1; Ai1gPKTg23527.t1; Ai1gPKTg6738.t1; Ai2Gg1259.t1; Ai2Gg3019.t1; Ai2Gg33273.t1; Ai2Gg37449.t1; Ai2Gg41880.t2; Ai2Gg42255.t1; Ai2Gg42257.t1; Ai2Gg42258.t1; Ai2Gg42259.t2; Ai2Gg43145.t1; Ai2Gg44992.t1; Ai2Gg50190.t1; Ai2Gg501…	LRR-XII protein kinase ; EC_2.7 transferase transferring phosphorus-containing group	arath cysteine rich receptor protein kinase ; l type lectin domain containing receptor kinase 4 ; lectin domain containing receptor kinase 4 ; lectin domain containing receptor kinase 7	Probable LRR receptor-like serine/threonine-protein kinase At3g47570 OS=Arabidopsis thaliana	Serine/threonine protein kinase; hypothetical protein Pfo_021023; hypothetical protein Pfo_027532; hypothetical protein RD792_009791; probable LRR receptor-like serine/threonine-protein kinase At3g47570; putative LRR receptor-like serine/threonine-protein kinase; putative receptor-like protein kinase At3g47110	EC:2.7; EC:2.7.1; EC:2.7.11	Transferring phosphorus-containing groups	G3DSA:1.10.510.10 (GENE3D); G3DSA:1.10.510.10:FF:000358 (FUNFAM); G3DSA:3.30.200.20 (GENE3D); G3DSA:3.30.200.20:FF:000432 (FUNFAM); G3DSA:3.80.10.10:FF:000041 (FUNFAM); G3DSA:3.80.10.10:FF:000095 (FUNFAM); G3DSA:3.80.10.10:FF:000101 (FUNFAM); G3DSA:3.80.10.10:FF:000111 (FUNFAM); G3DSA:3.80.10.10:FF:000275 (FUNFAM); G3DSA:3.80.10.10:FF:000288 (FUNFAM); G3DSA:3.80.10.10:FF:000383 (FUNFAM); G3DSA:3.…	C:GO:0005886; C:GO:0016020; F:GO:0004672; F:GO:0004674; F:GO:0004676; F:GO:0004677; F:GO:0004679; F:GO:0004694; F:GO:0004711; F:GO:0005488; F:GO:0005515; F:GO:0005524; F:GO:0016301; F:GO:0033612; F:GO:0035175; F:GO:0035402; F:GO:0035403; F:GO:0035979; F:GO:0044022; F:GO:0044023; F:GO:0044024; F:GO:0044025; F:GO:0072354; F:GO:0072371; F:GO:0072518; F:GO:0140823; F:GO:0140855; F:GO:0140857; F:GO:01…	C:membrane; C:plasma membrane; F:3-phosphoinositide-dependent protein kinase activity; F:AMP-activated protein kinase activity; F:ATP binding; F:DNA-dependent protein kinase activity; F:Rho-dependent protein serine/threonine kinase activity; F:binding; F:eukaryotic translation initiation factor 2alpha kinase activity; F:histone H2A kinase activity; F:histone H2AS1 kinase activity; F:histone H2AS1…
OG0000048	13	15	16	18	16	12	14	-2	0	1	2	0	-2	0	0.458052	0.888758	0.491923	0.000815746	0.532504	0.000976636	0.559772	Ae1gSMKg13054.t1; Ae1gSMKg14063.t1; Ae1gSMKg15322.t1; Ae1gSMKg15827.t1; Ae1gSMKg15841.t1; Ae1gSMKg20173.t1; Ae1gSMKg20341.t1; Ae1gSMKg22130.t1; Ae1gSMKg22314.t1; Ae1gSMKg25855.t1; Ae1gSMKg26103.t1; Ae1gSMKg26920.t1; Ae1gSMKg30637.t1; Ae1gSMKg30881.t1; Ae1gSMKg4153.t1; Ae1gSMKg4356.t1; Ae1gSMKg7636.t1; Ae1gSMKg8411.t1; Ai1gPKTg1151.t1; Ai1gPKTg12111.t1; Ai1gPKTg14593.t1; Ai1gPKTg14843.t1; Ai1gPKTg…	RLCK-VIIa receptor-like protein kinase ; EC_2.7 transferase transferring phosphorus-containing group	protein kinase domain containing	Probable serine/threonine-protein kinase PBL25 OS=Arabidopsis thaliana ; Probable serine/threonine-protein kinase PBL5 OS=Arabidopsis thaliana ; Receptor-like kinase LIP2 OS=Arabidopsis thaliana ; Probable serine/threonine-protein kinase PBL23 OS=Arabidopsis thaliana	Protein kinase superfamily protein; Serine/threonine protein kinase; hypothetical protein Pfo_007160; hypothetical protein Pfo_013096; hypothetical protein Pfo_027058; hypothetical protein Pfo_030534; probable serine/threonine-protein kinase PBL23; probable serine/threonine-protein kinase PBL23 isoform X1; probable serine/threonine-protein kinase PBL25; probable serine/threonine-protein kinase PB…	EC:2.7.11	Transferring phosphorus-containing groups	G3DSA:1.10.510.10 (GENE3D); G3DSA:1.10.510.10:FF:000032 (FUNFAM); G3DSA:3.30.200.20 (GENE3D); G3DSA:3.30.200.20:FF:000015 (FUNFAM); G3DSA:3.30.200.20:FF:000039 (FUNFAM); G3DSA:3.30.200.20:FF:000162 (FUNFAM); G3DSA:3.30.200.20:FF:000178 (FUNFAM); G3DSA:3.30.200.20:FF:000186 (FUNFAM); G3DSA:3.30.200.20:FF:000244 (FUNFAM); G3DSA:3.30.200.20:FF:000248 (FUNFAM); G3DSA:3.30.200.20:FF:000266 (FUNFAM); I…	C:GO:0005886; C:GO:0016020; F:GO:0004672; F:GO:0004674; F:GO:0004676; F:GO:0004677; F:GO:0004679; F:GO:0004694; F:GO:0004711; F:GO:0005524; F:GO:0035175; F:GO:0035402; F:GO:0035403; F:GO:0035979; F:GO:0044022; F:GO:0044023; F:GO:0044024; F:GO:0044025; F:GO:0046872; F:GO:0072354; F:GO:0072371; F:GO:0072518; F:GO:0140823; F:GO:0140855; F:GO:0140857; F:GO:0140995; F:GO:0140996; F:GO:0140998; F:GO:19…	C:membrane; C:plasma membrane; F:3-phosphoinositide-dependent protein kinase activity; F:AMP-activated protein kinase activity; F:ATP binding; F:DNA-dependent protein kinase activity; F:Rho-dependent protein serine/threonine kinase activity; F:eukaryotic translation initiation factor 2alpha kinase activity; F:histone H2A kinase activity; F:histone H2AS1 kinase activity; F:histone H2AS121 kinase a…
OG0000050	27	1	17	4	8	7	5	16	-9	7	-3	1	0	-2	2.64948e-08	1.88316e-08	0.000278596	1.71787e-07	0.00746287	0.531344	0.000231053	Ae1gSMKg20697.t1; Ae1gSMKg20738.t1; Ae1gSMKg20739.t1; Ae1gSMKg24587.t1; Ai1gPKTg16539.t1; Ai1gPKTg18283.t1; Ai1gPKTg18284.t1; Ai1gPKTg18285.t1; Ai1gPKTg18326.t1; Ai2Gg23794.t1; Ai2Gg36238.t1; Ai2Gg36240.t1; Ai2Gg36258.t1; Ai2Gg36259.t1; Ai2Gg36270.t1; Ai2Gg38021.t1; Ai2Gg38060.t1; Ai2Gg41291.t1; Ai2Gg41330.t1; Ai2Gg47420.t1; Ai2Gg47421.t1; Ai2Gg47422.t1; Ai2Gg47438.t1; Ai2Gg47439.t1	not classified	disease resistance protein ; disease resistance protein rga	Putative disease resistance protein RGA3 OS=Solanum bulbocastanum ; Putative disease resistance protein RGA4 OS=Solanum bulbocastanum	PREDICTED: putative disease resistance protein RGA3; disease resistance protein RGA2; disease resistance protein rga2; hypothetical protein BUALT_Bualt14G0046300; hypothetical protein C2S51_005070; hypothetical protein MIMGU_mgv11b015196mg, partial; hypothetical protein MIMGU_mgv1a018675mg, partial; hypothetical protein MIMGU_mgv1a021064mg, partial; hypothetical protein Pfo_012221			G3DSA:1.10.10.10:FF:000322 (FUNFAM); G3DSA:1.20.5.4130 (GENE3D); G3DSA:3.40.50.300:FF:001091 (FUNFAM); IPR001611 (PFAM); IPR001611 (PROSITE_PROFILES); IPR002182 (PFAM); IPR027417 (G3DSA:3.40.50.GENE3D); IPR027417 (SUPERFAMILY); IPR032675 (G3DSA:3.80.10.GENE3D); IPR036388 (G3DSA:1.10.10.GENE3D); IPR038005 (CDD); IPR041118 (PFAM); IPR042197 (G3DSA:1.10.8.GENE3D); IPR055414 (PFAM); IPR056789 (PFAM);…	C:GO:0016020; F:GO:0005515; F:GO:0043531; P:GO:0006952; P:GO:0050896; P:GO:0051707; no GO terms	C:membrane; F:ADP binding; F:protein binding; P:defense response; P:response to other organism; P:response to stimulus; no GO terms
OG0000051	7	9	18	3	8	5	2	-4	-2	7	-2	3	0	-3	0.0424484	0.267075	0.000449704	2.28785e-05	2.63805e-07	0.5227	5.3752e-07	Ae1gSMKg6160.t1; Ae1gSMKg6161.t1; Ae1gSMKg6162.t1; Ai1gPKTg3754.t1; Ai1gPKTg3755.t1; Ai2Gg11734.t1; Ai2Gg11735.t1; Ai2Gg11736.t1; Ai2Gg37847.t1; Ai2Gg42954.t1; Ai2Gg42955.t1; Ai2Gg50865.t1; Ai2Gg50866.t1; Ai2Gg50867.t1; Ai2Gg50868.t1; Ai2Gg50871.t1; Ai2Gg7518.t1; Ai2Gg7519.t2	EC_2.7 transferase transferring phosphorus-containing group ; WAK/WAKL protein kinase	arath wall associated receptor kinase ; quality protein wall associated receptor kinase	Wall-associated receptor kinase-like 22 OS=Arabidopsis thaliana ; Wall-associated receptor kinase-like 2 OS=Arabidopsis thaliana ; Wall-associated receptor kinase 5 OS=Arabidopsis thaliana ; Wall-associated receptor kinase-like 9 OS=Arabidopsis thaliana	Serine/threonine protein kinase; Wall-associated kinase family protein; hypothetical protein Pfo_004466; wall-associated receptor kinase-like 1; wall-associated receptor kinase-like 10	EC:2.7.11	Transferring phosphorus-containing groups	G3DSA:1.10.510.10 (GENE3D); G3DSA:1.10.510.10:FF:000084 (FUNFAM); G3DSA:1.10.510.10:FF:001023 (FUNFAM); G3DSA:2.10.25.10 (GENE3D); G3DSA:3.30.200.20 (GENE3D); G3DSA:3.30.200.20:FF:000043 (FUNFAM); G3DSA:3.30.200.20:FF:001332 (FUNFAM); G3DSA:3.30.200.20:FF:001380 (FUNFAM); IPR000719 (PFAM); IPR000719 (PROSITE_PROFILES); IPR011009 (SUPERFAMILY); IPR025287 (PFAM); IPR045274 (PANTHER); PIRSF000654 (P…	C:GO:0005886; C:GO:0016020; F:GO:0004672; F:GO:0004674; F:GO:0004676; F:GO:0004677; F:GO:0004679; F:GO:0004694; F:GO:0004711; F:GO:0005509; F:GO:0005524; F:GO:0030247; F:GO:0035175; F:GO:0035402; F:GO:0035403; F:GO:0035979; F:GO:0043167; F:GO:0044022; F:GO:0044023; F:GO:0044024; F:GO:0044025; F:GO:0072354; F:GO:0072371; F:GO:0072518; F:GO:0106310; F:GO:0140823; F:GO:0140855; F:GO:0140857; F:GO:01…	C:membrane; C:plasma membrane; F:3-phosphoinositide-dependent protein kinase activity; F:AMP-activated protein kinase activity; F:ATP binding; F:DNA-dependent protein kinase activity; F:Rho-dependent protein serine/threonine kinase activity; F:calcium ion binding; F:eukaryotic translation initiation factor 2alpha kinase activity; F:histone H2A kinase activity; F:histone H2AS1 kinase activity; F:h…
OG0000052	0	8	11	14	15	14	15	-10	-2	1	0	1	0	1	1.09072e-08	0.245225	0.39752	0.52862	0.0149189	0.559772	0.0326697	Ae1gSMKg12445.t1; Ae1gSMKg1614.t1; Ae1gSMKg17143.t1; Ae1gSMKg17384.t1; Ae1gSMKg17515.t1; Ae1gSMKg18856.t1; Ae1gSMKg20304.t1; Ae1gSMKg25118.t1; Ae1gSMKg26152.t1; Ae1gSMKg27352.t1; Ae1gSMKg28881.t1; Ae1gSMKg3289.t1; Ae1gSMKg3853.t1; Ae1gSMKg8512.t1; Ai1gPKTg10550.t1; Ai1gPKTg10765.t1; Ai1gPKTg10906.t1; Ai1gPKTg12152.t1; Ai1gPKTg13557.t1; Ai1gPKTg16912.t1; Ai1gPKTg19065.t1; Ai1gPKTg20958.t1; Ai1gPKT…	MYB class-R2R3 subgroup-14 transcription factor ; regulatory protein *(MYB36) involved in Casparian strip formation	myb transcription factor ; myb transcription factor protein	Transcription factor MYB36 OS=Arabidopsis thaliana ; Transcription factor RAX2 OS=Arabidopsis thaliana	Transcription factor; Transcription factor, Myb superfamily; hypothetical protein BUALT_Bualt13G0071900; hypothetical protein F511_08611; hypothetical protein M569_16605, partial; hypothetical protein Pfo_003325; hypothetical protein Pfo_004222; hypothetical protein Pfo_007280; hypothetical protein Pfo_018053; hypothetical protein Pfo_019318; hypothetical protein Pfo_021883; myb domain protein 36…			G3DSA:1.10.10.60 (GENE3D); G3DSA:1.10.10.60:FF:000015 (FUNFAM); G3DSA:1.10.10.60:FF:000222 (FUNFAM); G3DSA:1.10.10.60:FF:000475 (FUNFAM); IPR001005 (CDD); IPR001005 (PFAM); IPR001005 (PROSITE_PROFILES); IPR009057 (SUPERFAMILY); IPR017930 (PROSITE_PROFILES); PTHR48000 (PANTHER)	C:GO:0005634; F:GO:0000976; F:GO:0003677; P:GO:0010597; no GO terms	C:nucleus; F:DNA binding; F:transcription cis-regulatory region binding; P:green leaf volatile biosynthetic process; no GO terms
OG0000054	17	9	14	10	9	9	10	4	-3	2	0	-1	-1	0	0.0944219	0.0594508	0.177743	0.520701	0.0311407	0.066212	0.543866	Ae1gSMKg23580.t1; Ae1gSMKg28708.t1; Ae1gSMKg29104.t1; Ae1gSMKg3081.t1; Ae1gSMKg3083.t1; Ae1gSMKg3084.t1; Ae1gSMKg5262.t1; Ae1gSMKg5263.t1; Ae1gSMKg5265.t1; Ae1gSMKg9730.t1; Ai1gPKTg21587.t1; Ai1gPKTg21962.t1; Ai1gPKTg2911.t1; Ai1gPKTg2912.t1; Ai1gPKTg2914.t1; Ai1gPKTg2915.t1; Ai1gPKTg355.t1; Ai1gPKTg7386.t1; Ai1gPKTg7387.t1; Ai1gPKTg9053.t1; Ai2Gg10882.t1; Ai2Gg10883.t1; Ai2Gg10884.t1; Ai2Gg1905.…	EC_2.4 glycosyltransferase	udp glycosyltransferase	UDP-glycosyltransferase 74E1 OS=Arabidopsis thaliana ; Mogroside I-E synthase OS=Siraitia grosvenorii ; UDP-glycosyltransferase 74F2 OS=Arabidopsis thaliana	UDP-glycosyltransferase 74E2; UDP-glycosyltransferase 74E2-like; UDP-glycosyltransferase 74F2-like; UDP-glycosyltransferase 74G1; hypothetical protein Pfo_016516; hypothetical protein Pfo_025075; hypothetical protein Pfo_026984	EC:2.4.1	Glycosyltransferases	G3DSA:3.40.50.2000 (GENE3D); G3DSA:3.40.50.2000:FF:000019 (FUNFAM); G3DSA:3.40.50.2000:FF:000056 (FUNFAM); G3DSA:3.40.50.2000:FF:000057 (FUNFAM); IPR002213 (CDD); IPR002213 (PFAM); PTHR11926 (PANTHER); PTHR48045 (PANTHER); SSF53756 (SUPERFAMILY)	C:GO:0005737; F:GO:0008194; F:GO:0035251; F:GO:0080043; F:GO:0080044	C:cytoplasm; F:UDP-glucosyltransferase activity; F:UDP-glycosyltransferase activity; F:quercetin 3-O-glucosyltransferase activity; F:quercetin 7-O-glucosyltransferase activity
OG0000055	6	9	18	9	11	9	5	-6	-3	6	0	2	0	-4	0.00290979	0.0594508	0.00160935	0.51869	0.000259721	0.53975	3.17852e-08	Ae1gSMKg16050.t1; Ae1gSMKg17651.t1; Ae1gSMKg20000.t1; Ae1gSMKg2318.t1; Ae1gSMKg2319.t1; Ae1gSMKg25123.t1; Ae1gSMKg25429.t1; Ae1gSMKg8840.t2; Ae1gSMKg9463.t1; Ai1gPKTg1064.t1; Ai1gPKTg16908.t1; Ai1gPKTg21046.t1; Ai1gPKTg242.t1; Ai1gPKTg4574.t1; Ai2Gg14559.t1; Ai2Gg15183.t1; Ai2Gg15590.t1; Ai2Gg25048.t1; Ai2Gg31083.t1; Ai2Gg34726.t1; Ai2Gg36626.t1; Ai2Gg39350.t1; Ai2Gg40615.t1; Ai2Gg4201.t1; Ai2Gg4…	EC_1.14 oxidoreductase acting on paired donor with incorporation or reduction of molecular oxygen	quality protein cytochrome p450 71a26 ; quality protein cytochrome p450 ; cytochrome p450 71a1 ; cytochrome p450 protein	Cytochrome P450 71A6 (Fragment) OS=Nepeta racemosa ; Cytochrome P450 736A117 OS=Prunus mume ; Cytochrome P450 71AP13 OS=Prunus mume	Cytochrome P450 71A25; cytochrome; cytochrome P450 71AP13-like; cytochrome P450 Tp4149-like; hypothetical protein Pfo_011059; hypothetical protein Pfo_011060; hypothetical protein Pfo_011062; hypothetical protein RD792_014905; hypothetical protein SASPL_136565	EC:1; EC:1.14; EC:1.14.13; EC:1.14.14	Acting on paired donors, with incorporation or reduction of molecular oxygen. The oxygen incorporated need not be derived from O2; Oxidoreductases	G3DSA:1.10.630.10:FF:000011 (FUNFAM); G3DSA:1.10.630.10:FF:000043 (FUNFAM); G3DSA:1.10.630.10:FF:000126 (FUNFAM); G3DSA:1.10.630.10:FF:000217 (FUNFAM); IPR001128 (PFAM); IPR001128 (PRINTS); IPR002401 (PRINTS); IPR036396 (G3DSA:1.10.630.GENE3D); IPR036396 (SUPERFAMILY); PIRSR000047-1 (PIRSR); PIRSR000047-2 (PIRSR); PIRSR000209-1 (PIRSR); PIRSR602399-1 (PIRSR); PIRSR602402-1 (PIRSR); PIRSR602403-1 …	C:GO:0016020; C:GO:0110165; F:GO:0004497; F:GO:0005488; F:GO:0005506; F:GO:0016491; F:GO:0016705; F:GO:0016709; F:GO:0016712; F:GO:0020037; F:GO:0043167; F:GO:0046872; P:GO:0016114	C:cellular anatomical structure; C:membrane; F:binding; F:heme binding; F:ion binding; F:iron ion binding; F:metal ion binding; F:monooxygenase activity; F:oxidoreductase activity; F:oxidoreductase activity, acting on paired donors, with incorporation or reduction of molecular oxygen; F:oxidoreductase activity, acting on paired donors, with incorporation or reduction of molecular oxygen, NAD(P)H …
OG0000056	21	10	13	10	10	9	6	7	-3	0	0	0	0	-3	0.00506558	0.0688492	0.879456	0.520701	0.520701	0.53975	4.34775e-06	Ae1gSMKg10017.t1; Ae1gSMKg13510.t1; Ae1gSMKg13511.t1; Ae1gSMKg14341.t1; Ae1gSMKg14344.t1; Ae1gSMKg14345.t1; Ae1gSMKg14347.t1; Ae1gSMKg22413.t1; Ae1gSMKg31213.t1; Ae1gSMKg31214.t1; Ai1gPKTg14267.t1; Ai1gPKTg14269.t1; Ai1gPKTg25947.t1; Ai1gPKTg8604.t1; Ai1gPKTg8605.t1; Ai1gPKTg9330.t1; Ai2Gg12301.t1; Ai2Gg16785.t1; Ai2Gg19329.t1; Ai2Gg19330.t1; Ai2Gg19333.t1; Ai2Gg20089.t1; Ai2Gg21718.t1; Ai2Gg2745…	EC_1.14 oxidoreductase acting on paired donor with incorporation or reduction of molecular oxygen	cytochrome p450 ; quality protein cytochrome p450 81e8 ; cytochrome p450 81	Cytochrome P450 81Q32 OS=Catharanthus roseus	BX5; cytochrome; cytochrome P450 81D1-like; cytochrome P450 81E8-like; cytochrome P450 81E8-like isoform X2; cytochrome P450 81Q32-like; hypothetical protein Pfo_008633; hypothetical protein Pfo_008634; hypothetical protein Pfo_008642; hypothetical protein Pfo_030526; isoflavone 2 -hydroxylase-like	EC:1; EC:1.14; EC:1.14.13; EC:1.14.14	Acting on paired donors, with incorporation or reduction of molecular oxygen. The oxygen incorporated need not be derived from O2; Oxidoreductases	G3DSA:1.10.630.10:FF:000023 (FUNFAM); G3DSA:1.10.630.10:FF:000026 (FUNFAM); G3DSA:1.10.630.10:FF:000081 (FUNFAM); IPR001128 (PFAM); IPR001128 (PRINTS); IPR002401 (PRINTS); IPR036396 (G3DSA:1.10.630.GENE3D); IPR036396 (SUPERFAMILY); IPR050651 (PANTHER); PIRSR000047-1 (PIRSR); PIRSR000047-2 (PIRSR); PIRSR000209-1 (PIRSR); PIRSR602399-1 (PIRSR); PIRSR602402-1 (PIRSR); PIRSR602403-1 (PIRSR); cd20653 …	C:GO:0005789; C:GO:0016020; F:GO:0004497; F:GO:0005506; F:GO:0016705; F:GO:0016709; F:GO:0016712; F:GO:0020037; F:GO:0046872; P:GO:0016114	C:endoplasmic reticulum membrane; C:membrane; F:heme binding; F:iron ion binding; F:metal ion binding; F:monooxygenase activity; F:oxidoreductase activity, acting on paired donors, with incorporation or reduction of molecular oxygen; F:oxidoreductase activity, acting on paired donors, with incorporation or reduction of molecular oxygen, NAD(P)H as one donor, and incorporation of one atom of oxyge…
OG0000057	9	7	7	18	18	18	17	0	-1	-1	0	0	1	0	0.888335	0.562619	0.562619	0.536339	0.536339	0.039617	0.571139	Ae1gSMKg15842.t1; Ae1gSMKg15843.t1; Ae1gSMKg15844.t1; Ae1gSMKg1873.t1; Ae1gSMKg21335.t1; Ae1gSMKg21336.t1; Ae1gSMKg23406.t1; Ae1gSMKg23650.t1; Ae1gSMKg28558.t2; Ae1gSMKg28958.t1; Ae1gSMKg29629.t1; Ae1gSMKg3344.t1; Ae1gSMKg3345.t1; Ae1gSMKg3346.t1; Ae1gSMKg7942.t1; Ae1gSMKg8433.t1; Ae1gSMKg8435.t1; Ae1gSMKg8466.t1; Ai1gPKTg17706.t1; Ai1gPKTg17707.t1; Ai1gPKTg21808.t1; Ai1gPKTg21823.t1; Ai1gPKTg224…	not classified	aai domain containing protein	no annotation ; 14 kDa proline-rich protein DC2.15 OS=Daucus carota	14 kDa proline-rich protein DC2.15-like; Bifunctional inhibitor/lipid-transfer protein/seed storage 2S albumin superfamily protein; Lipid transfer protein EARLI 1; hypothetical protein BUALT_Bualt05G0074800; hypothetical protein BUALT_Bualt10G0028000; hypothetical protein BUALT_Bualt10G0138400; hypothetical protein CDL12_22071; hypothetical protein Pfo_001385; hypothetical protein Pfo_010164; hyp…			G3DSA:1.10.110.10:FF:000003 (FUNFAM); IPR027923 (CDD); IPR027923 (PFAM); IPR036312 (G3DSA:1.10.110.GENE3D); IPR036312 (SUPERFAMILY); IPR051636 (PANTHER); PS51257 (PROSITE_PROFILES)	C:GO:0016020; F:GO:0008289; no GO terms	C:membrane; F:lipid binding; no GO terms
OG0000058	16	10	19	11	5	8	9	2	-3	6	2	-4	-1	0	0.324028	0.0688492	0.00217616	0.000259721	1.33572e-09	0.0599526	0.53975	Ae1gSMKg1056.t1; Ae1gSMKg10890.t1; Ae1gSMKg12099.t1; Ae1gSMKg1273.t1; Ae1gSMKg1333.t1; Ae1gSMKg14284.t1; Ae1gSMKg17791.t1; Ae1gSMKg28203.t1; Ae1gSMKg29131.t1; Ae1gSMKg6774.t1; Ae1gSMKg7400.t1; Ai1gPKTg11186.t2; Ai1gPKTg12479.t1; Ai1gPKTg14222.t1; Ai1gPKTg20569.t1; Ai1gPKTg20905.t1; Ai1gPKTg23561.t1; Ai1gPKTg25313.t1; Ai1gPKTg25314.t1; Ai1gPKTg25908.t1; Ai2Gg12338.t1; Ai2Gg16738.t1; Ai2Gg19386.t1;…	not classified ; MADS/AGL transcription factor	mads box transcription factor ; mads box domain containing protein	Agamous-like MADS-box protein AGL21 OS=Arabidopsis thaliana ; MADS-box transcription factor 26 OS=Oryza sativa subsp. japonica ; MADS-box transcription factor 27 OS=Oryza sativa subsp. japonica ; MADS-box protein JOINTLESS OS=Solanum lycopersicum ; Agamous-like MADS-box protein FUL-L OS=Vitis vinifera	AGAMOUS, partial; MADS box transcription factor; MADS-box protein JOINTLESS; MADS-box transcription factor 23 isoform X2; MADS-box transcription factor 23-like isoform X2; MADS-box transcription factor 23-like isoform X5; agamous-like MADS-box protein AGL104; agamous-like MADS-box protein AGL16; agamous-like MADS-box protein AGL66; hypothetical protein; hypothetical protein F2Q70_00044810; hypoth…			G3DSA:3.40.1810.10:FF:000003 (FUNFAM); G3DSA:3.40.1810.10:FF:000005 (FUNFAM); IPR002100 (PFAM); IPR002100 (PRINTS); IPR002100 (PROSITE_PROFILES); IPR002487 (PFAM); IPR002487 (PROSITE_PROFILES); IPR033896 (CDD); IPR036879 (G3DSA:3.40.1810.GENE3D); IPR036879 (SUPERFAMILY); IPR050142 (PANTHER); PTHR11945 (PANTHER); no IPS match	C:GO:0005634; C:GO:0016607; F:GO:0000977; F:GO:0000978; F:GO:0000981; F:GO:0003677; F:GO:0003700; F:GO:0046983; P:GO:0000398; P:GO:0006355; P:GO:0006357; P:GO:0009908; P:GO:0045944; no IPS match	C:nuclear speck; C:nucleus; F:DNA binding; F:DNA-binding transcription factor activity; F:DNA-binding transcription factor activity, RNA polymerase II-specific; F:RNA polymerase II cis-regulatory region sequence-specific DNA binding; F:RNA polymerase II transcription regulatory region sequence-specific DNA binding; F:protein dimerization activity; P:flower development; P:mRNA splicing, via splice…
OG0000059	6	2	10	4	11	5	8	-1	-5	3	-3	4	-2	1	0.631422	0.000157058	0.0389623	1.71787e-07	2.84293e-09	0.000231053	0.0163693	Ae1gSMKg11490.t1; Ae1gSMKg11492.t1; Ae1gSMKg11493.t1; Ae1gSMKg11494.t1; Ai1gPKTg16892.t1; Ai1gPKTg16893.t1; Ai1gPKTg16894.t1; Ai1gPKTg30068.t1; Ai1gPKTg30069.t1; Ai1gPKTg30070.t1; Ai1gPKTg30071.t1; Ai1gPKTg30073.t1; Ai2Gg23142.t1; Ai2Gg23144.t1; Ai2Gg23145.t1; Ai2Gg23147.t1; Ai2Gg23148.t1; Ai2Gg23149.t1; Ai2Gg23150.t1; Ai2Gg23151.t1; Ai2Gg47984.t1; Ai2Gg47985.t1; Ai2Gg47986.t1; Ai2Gg61226.t1; Ai2…	L-Lectin protein kinase ; EC_2.7 transferase transferring phosphorus-containing group ; not classified	l type lectin domain containing receptor kinase 1 ; type lectin domain containing kinase	L-type lectin-domain containing receptor kinase IX.1 OS=Arabidopsis thaliana ; no annotation	Serine/threonine protein kinase; hypothetical protein Pfo_002477	EC:2.7; EC:2.7.1; EC:2.7.11	Transferring phosphorus-containing groups	G3DSA:1.10.510.10 (GENE3D); G3DSA:1.10.510.10:FF:000240 (FUNFAM); G3DSA:2.60.120.200 (GENE3D); G3DSA:2.60.120.200:FF:000103 (FUNFAM); G3DSA:3.30.200.20 (GENE3D); G3DSA:3.30.200.20:FF:000168 (FUNFAM); IPR000719 (PFAM); IPR000719 (PROSITE_PROFILES); IPR001220 (CDD); IPR001220 (PFAM); IPR011009 (SUPERFAMILY); IPR013320 (SUPERFAMILY); IPR050258 (PANTHER); IPR050528 (PANTHER); PIRSR000550-1 (PIRSR); P…	C:GO:0005886; C:GO:0016020; F:GO:0004672; F:GO:0004676; F:GO:0004677; F:GO:0004679; F:GO:0004694; F:GO:0004711; F:GO:0005488; F:GO:0005524; F:GO:0016301; F:GO:0030246; F:GO:0035175; F:GO:0035402; F:GO:0035403; F:GO:0035979; F:GO:0044022; F:GO:0044023; F:GO:0044024; F:GO:0044025; F:GO:0072354; F:GO:0072371; F:GO:0072518; F:GO:0140823; F:GO:0140855; F:GO:0140857; F:GO:1990244; P:GO:0006338; P:GO:00…	C:membrane; C:plasma membrane; F:3-phosphoinositide-dependent protein kinase activity; F:AMP-activated protein kinase activity; F:ATP binding; F:DNA-dependent protein kinase activity; F:Rho-dependent protein serine/threonine kinase activity; F:binding; F:carbohydrate binding; F:eukaryotic translation initiation factor 2alpha kinase activity; F:histone H2AS1 kinase activity; F:histone H2AS121 kina…
OG0000060	25	4	9	6	6	8	6	10	-5	0	0	0	1	-1	0.000293033	0.00117865	0.850532	0.512579	0.512579	0.0163693	0.0472008	Ae1gSMKg16216.t1; Ae1gSMKg2720.t1; Ae1gSMKg2721.t1; Ae1gSMKg859.t1; Ae1gSMKg9175.t1; Ae1gSMKg9467.t1; Ai1gPKTg23389.t1; Ai1gPKTg28534.t1; Ai1gPKTg4731.t1; Ai1gPKTg683.t1; Ai1gPKTg684.t1; Ai1gPKTg8806.t1; Ai2Gg14899.t1; Ai2Gg15750.t1; Ai2Gg19542.t1; Ai2Gg19543.t1; Ai2Gg21180.t1; Ai2Gg2888.t1; Ai2Gg31248.t1; Ai2Gg44855.t1; Ai2Gg44856.t1; Ai2Gg4678.t1; Ai2Gg4679.t1; Ai2Gg57978.t1; Ai2Gg8360.t1; Ai2G…	not classified	bet v 1 domain containing protein ; major pollen allergen bet v 1 a ; major allergen bet v 1	Pathogenesis-related protein STH-2 OS=Solanum tuberosum ; Major allergen Pru ar 1 OS=Prunus armeniaca ; Major strawberry allergen Fra a 1-2 OS=Fragaria ananassa	Major allergen Pru av 1; hypothetical protein C2S51_009411; hypothetical protein CDL12_13977; hypothetical protein CDL12_19015; hypothetical protein Pfo_016227; hypothetical protein Pfo_025992			G3DSA:3.30.530.20:FF:000007 (FUNFAM); IPR000916 (PFAM); IPR023393 (G3DSA:3.30.530.GENE3D); IPR024949 (PRINTS); IPR050279 (PANTHER); SSF55961 (SUPERFAMILY); cd07816 (CDD)	C:GO:0005622; C:GO:0005634; C:GO:0005737; C:GO:0005886; F:GO:0004864; F:GO:0010427; F:GO:0038023; P:GO:0006952; P:GO:0009738; P:GO:0050896	C:cytoplasm; C:intracellular anatomical structure; C:nucleus; C:plasma membrane; F:abscisic acid binding; F:protein phosphatase inhibitor activity; F:signaling receptor activity; P:abscisic acid-activated signaling pathway; P:defense response; P:response to stimulus
OG0000061	0	2	5	37	42	45	43	-5	-3	0	-3	2	2	0	0.000109568	0.00776122	0.78715	4.48116e-05	0.00477762	0.0225911	0.65251	Ae1gSMKg11095.t2; Ae1gSMKg1151.t1; Ae1gSMKg11798.t1; Ae1gSMKg11891.t2; Ae1gSMKg12364.t2; Ae1gSMKg12818.t1; Ae1gSMKg13630.t1; Ae1gSMKg13923.t1; Ae1gSMKg14549.t1; Ae1gSMKg15062.t1; Ae1gSMKg15870.t1; Ae1gSMKg17305.t1; Ae1gSMKg17867.t1; Ae1gSMKg18271.t1; Ae1gSMKg19046.t1; Ae1gSMKg20101.t1; Ae1gSMKg20185.t1; Ae1gSMKg20748.t1; Ae1gSMKg21389.t1; Ae1gSMKg23315.t2; Ae1gSMKg25147.t1; Ae1gSMKg25622.t1; Ae1g…	not classified	chromo domain containing protein ; retrotrans gag domain containing protein ; integrase catalytic domain containing protein	no annotation	PREDICTED: uncharacterized protein LOC105967845; PREDICTED: uncharacterized protein LOC107764825; hypothetical protein BUALT_Bualt18G0058200; hypothetical protein DCAR_0209394; hypothetical protein GBA52_014681; hypothetical protein HRI_004607900; hypothetical protein LWI29_015726; hypothetical protein MTR67_037975; uncharacterized protein LOC113702048; uncharacterized protein LOC130998158; uncha…	EC:2.7; EC:2.7.7; EC:3; EC:3.1; EC:6.1.1	Acting on ester bonds; Forming carbon-oxygen bonds; Hydrolases; Transferring phosphorus-containing groups	G3DSA:1.10.340.70 (GENE3D); G3DSA:2.30.30.850 (GENE3D); G3DSA:2.40.50.40 (GENE3D); G3DSA:3.30.70.270:FF:000020 (FUNFAM); IPR000477 (PFAM); IPR000477 (PROSITE_PROFILES); IPR000953 (PROSITE_PROFILES); IPR001584 (PFAM); IPR001584 (PROSITE_PROFILES); IPR012337 (SUPERFAMILY); IPR016197 (SUPERFAMILY); IPR023780 (PFAM); IPR036397 (G3DSA:3.30.420.GENE3D); IPR041577 (PFAM); IPR041588 (PFAM); IPR043128 (G3…	C:GO:0005634; C:GO:0005737; C:GO:0016020; C:GO:0043229; C:GO:0043231; C:GO:0110165; F:GO:0003676; F:GO:0003824; F:GO:0003964; F:GO:0004190; F:GO:0004519; F:GO:0004812; F:GO:0005488; F:GO:0016772; F:GO:0016779; F:GO:0016787; F:GO:0016788; F:GO:0140096; F:GO:0140098; F:GO:0140101; F:GO:0140640; P:GO:0006259; P:GO:0006278; P:GO:0006399; P:GO:0006412; P:GO:0006508; P:GO:0009059; P:GO:0009987; P:GO:00…	C:cellular anatomical structure; C:cytoplasm; C:intracellular membrane-bounded organelle; C:intracellular organelle; C:membrane; C:nucleus; F:RNA-directed DNA polymerase activity; F:aminoacyl-tRNA ligase activity; F:aspartic-type endopeptidase activity; F:binding; F:catalytic activity; F:catalytic activity, acting on RNA; F:catalytic activity, acting on a nucleic acid; F:catalytic activity, actin…
OG0000062	5	9	12	14	14	14	12	-6	-2	1	0	0	0	-2	0.00199304	0.267075	0.420122	0.52862	0.52862	0.559772	0.000976636	Ae1gSMKg10582.t2; Ae1gSMKg1297.t1; Ae1gSMKg15740.t1; Ae1gSMKg18490.t1; Ae1gSMKg19836.t1; Ae1gSMKg22028.t1; Ae1gSMKg23875.t1; Ae1gSMKg25519.t1; Ae1gSMKg28537.t1; Ae1gSMKg29384.t1; Ae1gSMKg5169.t1; Ae1gSMKg5550.t1; Ae1gSMKg6469.t1; Ae1gSMKg9857.t1; Ai1gPKTg12612.t1; Ai1gPKTg15842.t1; Ai1gPKTg18427.t1; Ai1gPKTg21414.t1; Ai1gPKTg22228.t1; Ai1gPKTg23806.t1; Ai1gPKTg2813.t1; Ai1gPKTg3196.t1; Ai1gPKTg40…	beta-Tubulin component *(TUB) of alpha-beta-Tubulin heterodimer	tubulin beta chain	Tubulin beta-7 chain OS=Oryza sativa subsp. japonica ; Tubulin beta-8 chain OS=Arabidopsis thaliana ; Tubulin beta-3 chain OS=Eleusine indica ; Tubulin beta-1 chain OS=Lupinus albus	OLC1v1027421C1; Tubulin beta chain; Tubulin beta-1 chain; Tubulin beta-8 chain; Tubulin/FtsZ, GTPase domain; beta-tubulin; hypothetical protein Nepgr_022902; hypothetical protein Pfo_025402; tubulin beta chain; tubulin beta chain-like; tubulin beta-1 chain; tubulin beta-1 chain-like; tubulin beta-3 chain-like; tubulin beta-5 chain-like; tubulin beta-8 chain-like	EC:1.11.1; EC:2.4; EC:3.6.1.15	Acting on a peroxide as acceptor; Glycosyltransferases; nucleoside-triphosphate phosphatase	G3DSA:1.10.287.600:FF:000002 (FUNFAM); G3DSA:3.30.1330.20:FF:000002 (FUNFAM); G3DSA:3.40.50.1440:FF:000005 (FUNFAM); IPR000217 (PANTHER); IPR000217 (PRINTS); IPR002453 (PRINTS); IPR003008 (PFAM); IPR008280 (SUPERFAMILY); IPR018316 (PFAM); IPR023123 (G3DSA:1.10.287.GENE3D); IPR036525 (G3DSA:3.40.50.GENE3D); IPR036525 (SUPERFAMILY); IPR037103 (G3DSA:3.30.1330.GENE3D); cd02187 (CDD)	C:GO:0005737; C:GO:0005874; C:GO:0045298; F:GO:0003729; F:GO:0003924; F:GO:0004601; F:GO:0005200; F:GO:0005515; F:GO:0005525; F:GO:0016757; F:GO:0046872; P:GO:0000226; P:GO:0000278; P:GO:0006979; P:GO:0007010; P:GO:0007017; P:GO:0098869	C:cytoplasm; C:microtubule; C:tubulin complex; F:GTP binding; F:GTPase activity; F:glycosyltransferase activity; F:mRNA binding; F:metal ion binding; F:peroxidase activity; F:protein binding; F:structural constituent of cytoskeleton; P:cellular oxidant detoxification; P:cytoskeleton organization; P:microtubule cytoskeleton organization; P:microtubule-based process; P:mitotic cell cycle; P:respons…
OG0000064	9	9	10	13	11	11	12	-1	-1	0	1	-1	-1	0	0.692185	0.607802	0.859637	0.0127897	0.0371604	0.0785032	0.551929	Ae1gSMKg11061.t1; Ae1gSMKg11663.t1; Ae1gSMKg12048.t1; Ae1gSMKg18175.t1; Ae1gSMKg18764.t1; Ae1gSMKg19576.t1; Ae1gSMKg2008.t1; Ae1gSMKg20694.t1; Ae1gSMKg23897.t1; Ae1gSMKg26656.t1; Ae1gSMKg29976.t1; Ae1gSMKg30171.t1; Ae1gSMKg4567.t1; Ai1gPKTg10367.t1; Ai1gPKTg11553.t1; Ai1gPKTg12854.t1; Ai1gPKTg13648.t1; Ai1gPKTg15303.t1; Ai1gPKTg15864.t1; Ai1gPKTg18329.t1; Ai1gPKTg19553.t2; Ai1gPKTg22809.t1; Ai1gP…	protease *(SBT1)	sp sbt subtilisin protease ; subtilisin protease sbt	Subtilisin-like protease SBT1.1 OS=Arabidopsis thaliana ; Subtilisin-like protease SBT1.7 OS=Arabidopsis thaliana ; Subtilisin-like protease SBT1.8 OS=Arabidopsis thaliana	Cucumisin; Subtilase family protein; Subtilisin-like protease SBT1.3; Subtilisin-like protease SBT1.5; Subtilisin-like protease SBT1.6; Subtilisin-like protease SBT1.8; Tripeptidyl-peptidase II; hypothetical protein Pfo_001302; hypothetical protein Pfo_002914; hypothetical protein Pfo_006111; hypothetical protein Pfo_008619; hypothetical protein Pfo_021944; subtilisin-like protease SBT1.3; subtil…	EC:2; EC:2.4; EC:3.4.14.10; EC:3.4.21	Acting on peptide bonds (peptidases); Glycosyltransferases; Transferases; tripeptidyl-peptidase II	G3DSA:2.60.40.2310 (GENE3D); G3DSA:2.60.40.2310:FF:000001 (FUNFAM); G3DSA:2.60.40.2310:FF:000002 (FUNFAM); G3DSA:3.30.70.80:FF:000003 (FUNFAM); G3DSA:3.40.50.200:FF:000006 (FUNFAM); G3DSA:3.50.30.30 (GENE3D); G3DSA:3.50.30.30:FF:000005 (FUNFAM); IPR000209 (PFAM); IPR003137 (PFAM); IPR010259 (PFAM); IPR015500 (PRINTS); IPR034197 (CDD); IPR036852 (G3DSA:3.40.50.GENE3D); IPR036852 (SUPERFAMILY); IPR…	C:GO:0005576; C:GO:0016020; C:GO:0110165; F:GO:0004252; F:GO:0008236; F:GO:0008240; F:GO:0016740; F:GO:0016757; P:GO:0006508; P:GO:0015969; no GO terms	C:cellular anatomical structure; C:extracellular region; C:membrane; F:glycosyltransferase activity; F:serine-type endopeptidase activity; F:serine-type peptidase activity; F:transferase activity; F:tripeptidyl-peptidase activity; P:guanosine tetraphosphate metabolic process; P:proteolysis; no GO terms
OG0000066	11	8	10	6	7	8	10	-1	-2	0	-1	0	0	2	0.719328	0.245225	0.859637	0.021983	0.514629	0.535576	0.000962593	Ae1gSMKg1265.t1; Ae1gSMKg19791.t1; Ae1gSMKg25488.t1; Ae1gSMKg28596.t1; Ae1gSMKg4661.t1; Ae1gSMKg858.t1; Ai1gPKTg12652.t1; Ai1gPKTg18401.t1; Ai1gPKTg21470.t1; Ai1gPKTg21471.t1; Ai1gPKTg23388.t1; Ai1gPKTg23779.t1; Ai1gPKTg26511.t1; Ai1gPKTg26512.t1; Ai1gPKTg28328.t1; Ai1gPKTg8514.t1; Ai2Gg10297.t1; Ai2Gg14671.t1; Ai2Gg26690.t1; Ai2Gg2887.t1; Ai2Gg3248.t1; Ai2Gg39407.t1; Ai2Gg40407.t1; Ai2Gg44854.t1…	EC_2.3 acyltransferase	malonyl coenzyme anthocyanin 3 o glucoside malonyltransferase ; malonyl coenzyme a anthocyanin 3 o glucoside malonyltransferase	Malonyl-coenzyme:anthocyanin 5-O-glucoside-6-O-malonyltransferase OS=Salvia splendens ; Anthocyanidin 3-O-glucoside 6-O-acyltransferase (Fragment) OS=Perilla frutescens ; Phenolic glucoside malonyltransferase 1 OS=Nicotiana tabacum	Malonyl-coenzyme:anthocyanin 5-O-glucoside-6'''-O-malonyltransferase; anthocyanidin 3-o-glucoside 6''-o-acyltransferase; coumaroyl-CoA:anthocyanidin 3-O-glucoside-6''-O-coumaroyltransferase 2-like; hypothetical protein Pfo_001335; hypothetical protein Pfo_013947; hypothetical protein Pfo_013949; hypothetical protein Pfo_022345; hypothetical protein Pfo_026680	EC:2.3; EC:2.3.1	Acyltransferases	IPR023213 (G3DSA:3.30.559.GENE3D); IPR051504 (PANTHER); PF02458 (PFAM); SSF52777 (SUPERFAMILY)	C:GO:0110165; F:GO:0016746; F:GO:0016747; no GO terms	C:cellular anatomical structure; F:acyltransferase activity; F:acyltransferase activity, transferring groups other than amino-acyl groups; no GO terms
OG0000069	13	7	10	9	13	14	13	2	-3	0	-3	1	1	0	0.265627	0.0415183	0.859637	1.06354e-06	0.0127897	0.030348	0.555878	Ae1gSMKg10610.t1; Ae1gSMKg17015.t1; Ae1gSMKg18562.t1; Ae1gSMKg22988.t1; Ae1gSMKg28169.t1; Ae1gSMKg3147.t1; Ae1gSMKg608.t1; Ae1gSMKg8931.t1; Ae1gSMKg9541.t1; Ai1gPKTg10438.t1; Ai1gPKTg13849.t1; Ai1gPKTg21059.t1; Ai1gPKTg23147.t1; Ai1gPKTg27995.t1; Ai1gPKTg27996.t1; Ai1gPKTg27997.t1; Ai1gPKTg28312.t1; Ai1gPKTg302.t1; Ai1gPKTg4322.t1; Ai1gPKTg6818.t1; Ai1gPKTg8872.t1; Ai1gPKTg9885.t1; Ai2Gg1305.t1; …	actin filament protein	actin	Actin-11 OS=Arabidopsis thaliana ; Actin OS=Gossypium hirsutum ; Actin-3 OS=Arabidopsis thaliana	actin; actin 2; actin-1-like; actin-104; actin-like; hypothetical protein OIU76_012351			G3DSA:3.30.420.40 (GENE3D); G3DSA:3.30.420.40:FF:000058 (FUNFAM); G3DSA:3.30.420.40:FF:000148 (FUNFAM); G3DSA:3.30.420.40:FF:000205 (FUNFAM); G3DSA:3.30.420.40:FF:000291 (FUNFAM); G3DSA:3.30.420.40:FF:000404 (FUNFAM); G3DSA:3.30.420.40:FF:000626 (FUNFAM); G3DSA:3.90.640.10 (GENE3D); G3DSA:3.90.640.10:FF:000001 (FUNFAM); IPR004000 (PANTHER); IPR004000 (PFAM); IPR004000 (PRINTS); IPR043129 (SUPERFA…	C:GO:0005856; C:GO:0015629; F:GO:0005524; no GO terms	C:actin cytoskeleton; C:cytoskeleton; F:ATP binding; no GO terms
OG0000071	16	12	12	4	2	2	3	4	1	1	1	-1	-1	0	0.0820791	0.420122	0.420122	0.00319871	0.00952835	0.0207328	0.513811	Ae1gSMKg16138.t1; Ae1gSMKg28436.t1; Ae1gSMKg28437.t1; Ae1gSMKg28438.t1; Ai1gPKTg21311.t1; Ai1gPKTg21312.t1; Ai1gPKTg4651.t1; Ai2Gg15677.t1; Ai2Gg31167.t1; Ai2Gg46010.t1; Ai2Gg52186.t1	EC_2.8 transferase transferring sulfur-containing group ; brassinosteroid sulfotransferase *(ST1)	cytosolic sulfotransferase ; arath cytosolic sulfotransferase	Flavonol 4-sulfotransferase OS=Flaveria chlorifolia ; Cytosolic sulfotransferase 17 OS=Arabidopsis thaliana ; Cytosolic sulfotransferase 5 OS=Arabidopsis thaliana	Cytosolic sulfotransferase 12; Cytosolic sulfotransferase 15	EC:2; EC:2.8.2	Transferases; Transferring sulfur-containing groups	IPR000863 (PFAM); IPR027417 (G3DSA:3.40.50.GENE3D); IPR027417 (SUPERFAMILY); PTHR11783 (PANTHER)	C:GO:0005737; F:GO:0008146; F:GO:0016740; P:GO:0051923	C:cytoplasm; F:sulfotransferase activity; F:transferase activity; P:sulfation
OG0000073	22	4	4	5	6	18	5	15	-1	-1	-1	0	12	-1	5.17925e-09	0.457315	0.457315	0.0188957	0.512579	3.26692e-25	0.0407061	Ae1gSMKg30281.t1; Ae1gSMKg30282.t1; Ae1gSMKg30283.t1; Ae1gSMKg30284.t1; Ae1gSMKg7970.t1; Ai1gPKTg15194.t1; Ai1gPKTg15195.t1; Ai1gPKTg24722.t1; Ai1gPKTg24723.t1; Ai1gPKTg24724.t1; Ai2Gg13476.t1; Ai2Gg13477.t1; Ai2Gg13478.t1; Ai2Gg13479.t1; Ai2Gg13480.t1; Ai2Gg13481.t1; Ai2Gg17737.t1; Ai2Gg53964.t1; Ai2Gg53965.t1; Ai2Gg53966.t1; Ai2Gg53967.t1; Ai2Gg53968.t1; Ai2Gg53969.t1; Ai2Gg53970.t1; Ai2Gg53971…	not classified	2 nonaprenyl methyl methoxy benzoquinol hydroxylase ; no annotation	no annotation	hypothetical protein BUALT_Bualt03G0129600; hypothetical protein CDL12_20244; hypothetical protein CDL12_20245; hypothetical protein CDL12_20250; hypothetical protein Pfo_014186			IPR022251 (PANTHER); IPR022251 (PFAM)	C:GO:0016020; no GO terms	C:membrane; no GO terms
OG0000074	8	14	14	5	7	12	7	-1	2	2	-2	0	4	-1	0.675324	0.177743	0.177743	4.78714e-05	0.514629	1.07538e-07	0.0536159	Ae1gSMKg17707.t1; Ae1gSMKg19068.t1; Ae1gSMKg19069.t1; Ae1gSMKg4224.t1; Ae1gSMKg7451.t1; Ai1gPKTg11103.t1; Ai1gPKTg11104.t1; Ai1gPKTg13213.t1; Ai1gPKTg13286.t1; Ai1gPKTg13344.t1; Ai1gPKTg13345.t1; Ai1gPKTg26918.t1; Ai2Gg12969.t1; Ai2Gg25118.t1; Ai2Gg25119.t1; Ai2Gg25120.t1; Ai2Gg28580.t2; Ai2Gg28652.t1; Ai2Gg28653.t1; Ai2Gg28708.t1; Ai2Gg28709.t1; Ai2Gg28710.t1; Ai2Gg34785.t1; Ai2Gg35944.t1; Ai2Gg…	EC_1.14 oxidoreductase acting on paired donor with incorporation or reduction of molecular oxygen	cytochrome p450 monooxygenase	Flavonoid-6-hydroxylase OS=Mentha piperita ; Flavonoid-6-hydroxylase OS=Ocimum basilicum	Cytochrome P450 CYP2 subfamily; cytochrome P450 CYP82D2; cytochrome P450 CYP82D47-like; hypothetical protein Pfo_008206; hypothetical protein Pfo_018504	EC:1; EC:1.14	Acting on paired donors, with incorporation or reduction of molecular oxygen. The oxygen incorporated need not be derived from O2; Oxidoreductases	G3DSA:1.10.630.10:FF:000026 (FUNFAM); IPR001128 (PFAM); IPR001128 (PRINTS); IPR002401 (PRINTS); IPR036396 (G3DSA:1.10.630.GENE3D); IPR036396 (SUPERFAMILY); IPR050651 (PANTHER); PIRSR000047-1 (PIRSR); PIRSR000209-1 (PIRSR); PIRSR602399-1 (PIRSR); PIRSR602402-1 (PIRSR); PIRSR602403-1 (PIRSR); cd20654 (CDD); no IPS match	C:GO:0009536; C:GO:0016020; C:GO:0110165; F:GO:0004497; F:GO:0005488; F:GO:0005506; F:GO:0016491; F:GO:0016705; F:GO:0020037; F:GO:0046872; P:GO:0007165; no IPS match	C:cellular anatomical structure; C:membrane; C:plastid; F:binding; F:heme binding; F:iron ion binding; F:metal ion binding; F:monooxygenase activity; F:oxidoreductase activity; F:oxidoreductase activity, acting on paired donors, with incorporation or reduction of molecular oxygen; P:signal transduction; no IPS match
OG0000075	14	7	9	13	9	9	9	4	-2	0	4	0	0	0	0.057866	0.221865	0.850532	7.53678e-09	0.51869	0.53975	0.53975	Ae1gSMKg13387.t1; Ae1gSMKg14428.t1; Ae1gSMKg2304.t1; Ae1gSMKg23583.t1; Ae1gSMKg26565.t1; Ae1gSMKg27032.t1; Ae1gSMKg31376.t1; Ae1gSMKg3277.t1; Ae1gSMKg3563.t1; Ae1gSMKg5961.t1; Ae1gSMKg6250.t1; Ae1gSMKg8244.t1; Ae1gSMKg8799.t2; Ai1gPKTg1074.t1; Ai1gPKTg14086.t1; Ai1gPKTg19470.t1; Ai1gPKTg19934.t1; Ai1gPKTg27626.t1; Ai1gPKTg28174.t1; Ai1gPKTg3554.t1; Ai1gPKTg3846.t1; Ai1gPKTg8518.t2; Ai2Gg11535.t1;…	MYB class-R2R3 subgroup-21 transcription factor *(LOF1/2)	arath transcription factor myb	Transcription factor MYB52 OS=Arabidopsis thaliana ; Transcription factor MYB117 OS=Arabidopsis thaliana ; Transcription factor MYB105 OS=Arabidopsis thaliana	hypothetical protein BUALT_Bualt07G0007700; hypothetical protein BUALT_Bualt08G0109500; hypothetical protein Pfo_008956; hypothetical protein Pfo_009515; hypothetical protein Pfo_020849; hypothetical protein Pfo_023992; myb domain protein 52; myb proto-oncogene protein plant protein; transcription factor CSA-like; transcription factor CSA-like isoform X2; transcription factor MYB105-like; transcr…			G3DSA:1.10.10.60 (GENE3D); G3DSA:1.10.10.60:FF:000060 (FUNFAM); G3DSA:1.10.10.60:FF:000356 (FUNFAM); IPR001005 (CDD); IPR001005 (PFAM); IPR001005 (PROSITE_PROFILES); IPR009057 (SUPERFAMILY); IPR017930 (PROSITE_PROFILES); IPR050560 (PANTHER); PF13921 (PFAM)	C:GO:0005634; C:GO:0016020; C:GO:0110165; F:GO:0000976; F:GO:0000978; F:GO:0000981; P:GO:0006355; P:GO:0006357; P:GO:0010597	C:cellular anatomical structure; C:membrane; C:nucleus; F:DNA-binding transcription factor activity, RNA polymerase II-specific; F:RNA polymerase II cis-regulatory region sequence-specific DNA binding; F:transcription cis-regulatory region binding; P:green leaf volatile biosynthetic process; P:regulation of DNA-templated transcription; P:regulation of transcription by RNA polymerase II
OG0000076	10	13	11	6	6	7	8	-1	2	0	0	0	0	1	0.706687	0.160853	0.867288	0.512579	0.512579	0.531344	0.0163693	Ae1gSMKg16226.t1; Ae1gSMKg20535.t1; Ae1gSMKg22214.t1; Ae1gSMKg22215.t1; Ae1gSMKg2583.t1; Ae1gSMKg27715.t1; Ai1gPKTg11913.t1; Ai1gPKTg20603.t1; Ai1gPKTg20604.t1; Ai1gPKTg4742.t1; Ai1gPKTg6061.t1; Ai1gPKTg6062.t1; Ai1gPKTg6063.t1; Ai1gPKTg818.t1; Ai2Gg15762.t1; Ai2Gg25942.t1; Ai2Gg31257.t1; Ai2Gg32566.t1; Ai2Gg32568.t1; Ai2Gg41138.t1; Ai2Gg43560.t1; Ai2Gg4811.t1; Ai2Gg51476.t1; Ai2Gg559.t1; Ai2Gg56…	EC_1.14 oxidoreductase acting on paired donor with incorporation or reduction of molecular oxygen	fe2og dioxygenase domain containing protein ; 1 aminocyclopropane carboxylate oxidase homolog ; sp 1 aminocyclopropane carboxylate oxidase homolog	1-aminocyclopropane-1-carboxylate oxidase homolog 1 OS=Arabidopsis thaliana ; 1-aminocyclopropane-1-carboxylate oxidase homolog 2 OS=Arabidopsis thaliana	1-aminocyclopropane-1-carboxylate oxidase homolog 1 isoform X2; 1-aminocyclopropane-1-carboxylate oxidase homolog 1-like; 2-oxoglutarate-dependent dioxygenase; hypothetical protein BUALT_Bualt14G0111500; hypothetical protein Pfo_016147; hypothetical protein Pfo_026393; hypothetical protein Pfo_026398	EC:1; EC:1.14; EC:1.14.11; EC:1.14.11.20	Acting on paired donors, with incorporation or reduction of molecular oxygen. The oxygen incorporated need not be derived from O2; Oxidoreductases; deacetoxyvindoline 4-hydroxylase	G3DSA:2.60.120.330:FF:000005 (FUNFAM); IPR005123 (PROSITE_PROFILES); IPR026992 (PFAM); IPR027443 (G3DSA:2.60.120.GENE3D); IPR044861 (PFAM); IPR050295 (PANTHER); PTHR10209 (PANTHER); SSF51197 (SUPERFAMILY)	F:GO:0016705; F:GO:0016706; F:GO:0031418; F:GO:0043167; F:GO:0046872; F:GO:0050590; F:GO:0051213; P:GO:0002238; P:GO:0009805; no GO terms	F:2-oxoglutarate-dependent dioxygenase activity; F:L-ascorbic acid binding; F:desacetoxyvindoline 4-hydroxylase activity; F:dioxygenase activity; F:ion binding; F:metal ion binding; F:oxidoreductase activity, acting on paired donors, with incorporation or reduction of molecular oxygen; P:coumarin biosynthetic process; P:response to molecule of fungal origin; no GO terms
OG0000077	7	8	13	9	8	8	7	-3	-2	3	1	0	0	-1	0.158725	0.245225	0.0767586	0.00852861	0.516666	0.535576	0.0536159	Ae1gSMKg13950.t1; Ae1gSMKg13951.t1; Ae1gSMKg13952.t1; Ae1gSMKg13953.t1; Ae1gSMKg15204.t1; Ae1gSMKg18534.t1; Ae1gSMKg21132.t1; Ae1gSMKg2309.t1; Ae1gSMKg30547.t1; Ai1gPKTg1068.t1; Ai1gPKTg1264.t1; Ai1gPKTg13883.t1; Ai1gPKTg14930.t1; Ai1gPKTg244.t1; Ai1gPKTg28395.t1; Ai1gPKTg7752.t1; Ai2Gg17466.t1; Ai2Gg18480.t1; Ai2Gg20522.t1; Ai2Gg27906.t1; Ai2Gg27907.t1; Ai2Gg27908.t1; Ai2Gg30490.t1; Ai2Gg38198.t…	Papain-type subclass CEP cysteine endopeptidase ; EC_3.4 hydrolase acting on peptide bond (peptidase) ; Papain-type subclass SAG12 cysteine protease	kdel tailed cysteine endopeptidase cep ; senescence specific cysteine protease sag ; senescence specific cysteine protease sag protein	Vignain OS=Ricinus communis ; Senescence-specific cysteine protease SAG39 OS=Oryza sativa subsp. indica ; Senescence-specific cysteine protease SAG39 OS=Oryza sativa subsp. japonica ; Senescence-specific cysteine protease SAG12 OS=Arabidopsis thaliana	Cysteine proteinase Cathepsin L; PREDICTED: senescence-specific cysteine protease SAG39-like; Senescence-specific cysteine protease SAG39; hypothetical protein Pfo_011031; hypothetical protein Pfo_012832; hypothetical protein Pfo_029678; low-temperature-induced cysteine proteinase; senescence-specific cysteine protease SAG39-like; vignain-like	EC:1.3.1.74; EC:3.4; EC:3.4.22	2-alkenal reductase [NAD(P)(+)]; Acting on peptide bonds (peptidases)	G3DSA:1.10.287.2250 (GENE3D); G3DSA:3.90.70.10 (GENE3D); G3DSA:3.90.70.10:FF:000023 (FUNFAM); G3DSA:3.90.70.10:FF:000067 (FUNFAM); IPR000668 (PFAM); IPR000668 (PRINTS); IPR013128 (PANTHER); IPR013201 (PFAM); IPR038765 (SUPERFAMILY); IPR039417 (CDD)	C:GO:0005615; C:GO:0005764; C:GO:0031410; F:GO:0004197; F:GO:0008234; F:GO:0032440; P:GO:0006508; P:GO:0051603; no GO terms	C:cytoplasmic vesicle; C:extracellular space; C:lysosome; F:2-alkenal reductase [NAD(P)+] activity; F:cysteine-type endopeptidase activity; F:cysteine-type peptidase activity; P:proteolysis; P:proteolysis involved in protein catabolic process; no GO terms
OG0000078	10	6	13	2	2	3	3	0	-3	4	0	0	0	0	0.894617	0.0332137	0.0142396	0.504247	0.504247	0.513811	0.513811	Ae1gSMKg24045.t2; Ae1gSMKg4341.t1; Ai1gPKTg16010.t1; Ai1gPKTg18000.t1; Ai1gPKTg26828.t1; Ai2Gg21421.t1; Ai2Gg21424.t1; Ai2Gg35705.t1; Ai2Gg56217.t1; Ai2Gg56218.t1	not classified	pentatricopeptide repeat containing protein mitochondrial ; pentatricopeptide repeat containing protein	Putative pentatricopeptide repeat-containing protein At1g12700, mitochondrial OS=Arabidopsis thaliana ; Pentatricopeptide repeat-containing protein At1g62670, mitochondrial OS=Arabidopsis thaliana ; Pentatricopeptide repeat-containing protein At1g12300, mitochondrial OS=Arabidopsis thaliana	-; hypothetical protein BUALT_Bualt02G0209700; hypothetical protein Pfo_006395; pentatricopeptide (PPR) repeat-containing protein; pentatricopeptide repeat-containing protein; pentatricopeptide repeat-containing protein At1g62680, mitochondrial isoform X2			G3DSA:1.25.40.10:FF:000558 (FUNFAM); IPR002885 (NCBIFAM); IPR002885 (PFAM); IPR002885 (PROSITE_PROFILES); IPR004300 (PFAM); IPR011990 (G3DSA:1.25.40.GENE3D); IPR050872 (PANTHER); IPR051114 (PANTHER); IPR051222 (PANTHER); IPR051240 (PANTHER); IPR052308 (PANTHER); PTHR47941 (PANTHER); SSF81901 (SUPERFAMILY); no IPS match	C:GO:0005737; C:GO:0005739; C:GO:0016020; C:GO:0043231; F:GO:0003729; F:GO:0003824; F:GO:0005515; P:GO:0005975; P:GO:0006396; P:GO:0007005; P:GO:0009987; P:GO:0035556; no IPS match	C:cytoplasm; C:intracellular membrane-bounded organelle; C:membrane; C:mitochondrion; F:catalytic activity; F:mRNA binding; F:protein binding; P:RNA processing; P:carbohydrate metabolic process; P:cellular process; P:intracellular signal transduction; P:mitochondrion organization; no IPS match
OG0000080	13	10	15	7	4	5	8	1	-2	3	0	-3	-2	1	0.549841	0.287488	0.103562	0.514629	1.71787e-07	0.000231053	0.0163693	Ae1gSMKg13104.t1; Ae1gSMKg17252.t1; Ae1gSMKg17253.t1; Ae1gSMKg26466.t1; Ae1gSMKg29278.t1; Ae1gSMKg3951.t1; Ae1gSMKg5438.t1; Ai1gPKTg19372.t1; Ai1gPKTg2109.t1; Ai1gPKTg22132.t1; Ai1gPKTg27217.t1; Ai1gPKTg28243.t1; Ai1gPKTg28244.t1; Ai1gPKTg28245.t1; Ai1gPKTg28247.t1; Ai2Gg27042.t1; Ai2Gg42277.t1; Ai2Gg48497.t1; Ai2Gg50214.t1; Ai2Gg52992.t1; Ai2Gg56616.t1; Ai2Gg57684.t1; Ai2Gg6204.t1; Ai2Gg9597.t1	EC_1.14 oxidoreductase acting on paired donor with incorporation or reduction of molecular oxygen	beta amyrin 16 monooxygenase	Beta-amyrin 6-beta-monooxygenase OS=Solanum lycopersicum ; Beta-amyrin 28-monooxygenase OS=Vitis vinifera ; Beta-amyrin 28-monooxygenase OS=Medicago truncatula ; Beta-amyrin 28-monooxygenase OS=Solanum lycopersicum ; Beta-amyrin 28-monooxygenase OS=Kalopanax septemlobus	Beta-amyrin 28-monooxygenase; PREDICTED: beta-amyrin 28-oxidase-like isoform X2; beta-amyrin 28-oxidase; beta-amyrin 28-oxidase-like; beta-amyrin 6-beta-monooxygenase-like; cytochrome P450 716D59; hypothetical protein K7X08_000832; hypothetical protein Pfo_000139; hypothetical protein Pfo_003944; hypothetical protein Pfo_007584	EC:1.14; EC:1.14.14	Acting on paired donors, with incorporation or reduction of molecular oxygen. The oxygen incorporated need not be derived from O2	G3DSA:1.10.630.10:FF:000022 (FUNFAM); IPR001128 (PFAM); IPR001128 (PRINTS); IPR002401 (PRINTS); IPR036396 (G3DSA:1.10.630.GENE3D); IPR036396 (SUPERFAMILY); PIRSR000047-1 (PIRSR); PIRSR000047-2 (PIRSR); PIRSR000209-1 (PIRSR); PIRSR602399-1 (PIRSR); PIRSR602402-1 (PIRSR); PIRSR602403-1 (PIRSR); PTHR24286 (PANTHER); cd11043 (CDD)	C:GO:0016020; F:GO:0004497; F:GO:0005506; F:GO:0016491; F:GO:0016705; F:GO:0016712; F:GO:0020037; P:GO:0016114; P:GO:0016125	C:membrane; F:heme binding; F:iron ion binding; F:monooxygenase activity; F:oxidoreductase activity; F:oxidoreductase activity, acting on paired donors, with incorporation or reduction of molecular oxygen; F:oxidoreductase activity, acting on paired donors, with incorporation or reduction of molecular oxygen, reduced flavin or flavoprotein as one donor, and incorporation of one atom of oxygen; P:…
OG0000081	17	10	7	11	13	15	12	5	0	-3	-1	1	3	0	0.029206	0.859637	0.0415183	0.0371604	0.0127897	3.82192e-05	0.551929	Ae1gSMKg14972.t1; Ae1gSMKg20100.t1; Ae1gSMKg21902.t1; Ae1gSMKg25785.t2; Ae1gSMKg25786.t1; Ae1gSMKg30239.t1; Ae1gSMKg7911.t1; Ae1gSMKg7912.t1; Ae1gSMKg7913.t1; Ae1gSMKg7914.t1; Ae1gSMKg9170.t1; Ai1gPKTg15240.t1; Ai1gPKTg15241.t1; Ai1gPKTg15242.t1; Ai1gPKTg18705.t1; Ai1gPKTg18706.t1; Ai1gPKTg24781.t1; Ai1gPKTg24782.t1; Ai1gPKTg24783.t1; Ai1gPKTg24784.t1; Ai1gPKTg24789.t1; Ai1gPKTg5743.t1; Ai1gPKTg7…	EC_3.2 glycosylase	quality protein polygalacturonase ; polygalacturonase ; family protein polygalacturonase	Polygalacturonase OS=Nicotiana tabacum ; Exopolygalacturonase (Fragment) OS=Platanus acerifolia ; Polygalacturonase OS=Gossypium hirsutum	Polygalacturonase; exopolygalacturonase-like; hypothetical protein BUALT_Bualt14G0119400; hypothetical protein BUALT_BualtUnG0003000; hypothetical protein Pfo_014411; hypothetical protein SASPL_114156; polygalacturonase-like; polygalacturonase-like isoform X2	EC:3.2.1; EC:3.2.1.15	Glycosylases; endo-polygalacturonase	G3DSA:2.160.20.10:FF:000004 (FUNFAM); IPR000743 (PFAM); IPR011050 (SUPERFAMILY); IPR012334 (G3DSA:2.160.20.GENE3D); PS51257 (PROSITE_PROFILES); PTHR31375 (PANTHER)	C:GO:0005576; C:GO:0110165; F:GO:0004553; F:GO:0004650; P:GO:0005975; P:GO:0009987; P:GO:0071555	C:cellular anatomical structure; C:extracellular region; F:hydrolase activity, hydrolyzing O-glycosyl compounds; F:polygalacturonase activity; P:carbohydrate metabolic process; P:cell wall organization; P:cellular process
OG0000083	14	9	10	16	14	18	17	4	-1	0	0	-2	1	0	0.057866	0.607802	0.859637	0.532504	0.000269735	0.039617	0.571139	Ae1gSMKg10641.t1; Ae1gSMKg10659.t1; Ae1gSMKg1299.t1; Ae1gSMKg15407.t1; Ae1gSMKg15408.t1; Ae1gSMKg15410.t1; Ae1gSMKg16957.t1; Ae1gSMKg21351.t1; Ae1gSMKg22636.t1; Ae1gSMKg22637.t1; Ae1gSMKg29208.t1; Ae1gSMKg29209.t1; Ae1gSMKg29211.t1; Ae1gSMKg29212.t1; Ae1gSMKg5383.t1; Ae1gSMKg5384.t1; Ai1gPKTg13654.t1; Ai1gPKTg17691.t1; Ai1gPKTg22064.t1; Ai1gPKTg22066.t1; Ai1gPKTg22067.t1; Ai1gPKTg22068.t1; Ai1gPK…	EC_3.2 glycosylase	glycoside 26 beta glucosidase ; beta glucosidase 26 ; glycoside 26 o beta glucosidase	Furcatin hydrolase OS=Viburnum furcatum ; Raucaffricine-O-beta-D-glucosidase OS=Rauvolfia serpentina	Beta-glucosidase, lactase phlorizinhydrolase; beta-glucosidase 12-like isoform X1; beta-glucosidase 12-like isoform X2; beta-glucosidase 12-like isoform X3; hypothetical protein Pfo_005598; hypothetical protein Pfo_012584; hypothetical protein Pfo_023545; hypothetical protein Pfo_024729; hypothetical protein Pfo_024730; hypothetical protein Pfo_024731	EC:3.2.1; EC:3.2.1.125; EC:3.2.1.149; EC:3.2.1.21	Glycosylases; beta-glucosidase; beta-primeverosidase; raucaffricine beta-glucosidase	G3DSA:3.20.20.80 (GENE3D); G3DSA:3.20.20.80:FF:000020 (FUNFAM); G3DSA:3.20.20.80:FF:000022 (FUNFAM); IPR001360 (PANTHER); IPR001360 (PFAM); IPR001360 (PRINTS); IPR017853 (SUPERFAMILY); PIRSR617736-1 (PIRSR); PIRSR617736-2 (PIRSR)	C:GO:0016020; F:GO:0004553; F:GO:0008422; F:GO:0050247; F:GO:0050535; P:GO:0005975	C:membrane; F:beta-glucosidase activity; F:beta-primeverosidase activity; F:hydrolase activity, hydrolyzing O-glycosyl compounds; F:raucaffricine beta-glucosidase activity; P:carbohydrate metabolic process
OG0000085	10	6	10	9	8	10	7	-1	-3	1	0	-1	1	-2	0.706687	0.0332137	0.372514	0.51869	0.0281054	0.0210368	0.000393186	Ae1gSMKg12916.t2; Ae1gSMKg13416.t1; Ae1gSMKg14408.t1; Ae1gSMKg14409.t1; Ae1gSMKg19492.t1; Ae1gSMKg23525.t1; Ae1gSMKg2438.t1; Ae1gSMKg2523.t1; Ae1gSMKg27430.t1; Ai1gPKTg12938.t1; Ai1gPKTg1778.t1; Ai1gPKTg20880.t2; Ai1gPKTg2298.t1; Ai1gPKTg28720.t1; Ai1gPKTg7329.t1; Ai1gPKTg950.t1; Ai2Gg1843.t1; Ai2Gg19267.t1; Ai2Gg19268.t1; Ai2Gg27353.t1; Ai2Gg28307.t1; Ai2Gg29685.t1; Ai2Gg29686.t1; Ai2Gg33846.t1;…	EC_2.4 glycosyltransferase	udp glycosyltransferase 83a1 ; udp glycosyltransferase 82a1	UDP-glycosyltransferase 83A1 OS=Arabidopsis thaliana ; UDP-glycosyltransferase 82A1 OS=Arabidopsis thaliana	PREDICTED: UDP-glycosyltransferase 83A1-like; UDP-glycosyltransferase 82A1; UDP-glycosyltransferase 82A1-like; hypothetical protein MIMGU_mgv1a006836mg; hypothetical protein MIMGU_mgv1a026943mg; hypothetical protein Pfo_008889; hypothetical protein Pfo_008890; hypothetical protein Pfo_011407; putative cyanohydrin beta-glucosyltransferase	EC:2.4; EC:2.4.1; EC:2.4.1.203	Glycosyltransferases; trans-zeatin O-beta-D-glucosyltransferase	G3DSA:3.40.50.2000 (GENE3D); G3DSA:3.40.50.2000:FF:000056 (FUNFAM); G3DSA:3.40.50.2000:FF:000060 (FUNFAM); G3DSA:3.40.50.2000:FF:000061 (FUNFAM); G3DSA:3.40.50.2000:FF:000108 (FUNFAM); IPR002213 (CDD); IPR002213 (PFAM); PTHR11926 (PANTHER); PTHR48045 (PANTHER); SSF53756 (SUPERFAMILY)	F:GO:0008194; F:GO:0035251; F:GO:0050403; F:GO:0080043; F:GO:0080044; P:GO:0009813; no GO terms	F:UDP-glucosyltransferase activity; F:UDP-glycosyltransferase activity; F:quercetin 3-O-glucosyltransferase activity; F:quercetin 7-O-glucosyltransferase activity; F:trans-zeatin O-beta-D-glucosyltransferase activity; P:flavonoid biosynthetic process; no GO terms
OG0000086	8	11	10	13	12	12	12	-2	1	0	1	0	0	0	0.361373	0.39752	0.859637	0.0127897	0.524686	0.551929	0.551929	Ae1gSMKg11271.t1; Ae1gSMKg11852.t1; Ae1gSMKg12617.t1; Ae1gSMKg15748.t1; Ae1gSMKg16769.t1; Ae1gSMKg17667.t1; Ae1gSMKg19022.t1; Ae1gSMKg19704.t1; Ae1gSMKg20461.t1; Ae1gSMKg22632.t1; Ae1gSMKg26475.t1; Ae1gSMKg8694.t1; Ae1gSMKg9567.t1; Ai1gPKTg11055.t1; Ai1gPKTg11981.t1; Ai1gPKTg12739.t1; Ai1gPKTg13399.t1; Ai1gPKTg19380.t1; Ai1gPKTg29020.t1; Ai1gPKTg29726.t1; Ai1gPKTg30289.t1; Ai1gPKTg4295.t1; Ai1gPK…	histone *(H3)	histone h3 2	Histone H3.3 OS=Gossypium hirsutum ; Histone H3.2 OS=Onobrychis viciifolia	Histone superfamily protein; PREDICTED: histone H3.2-like; histone H3.2; histone H3.2-like			G3DSA:1.10.20.10:FF:000044 (FUNFAM); G3DSA:1.10.20.10:FF:000078 (FUNFAM); IPR000164 (PANTHER); IPR000164 (PRINTS); IPR007125 (PFAM); IPR009072 (G3DSA:1.10.20.GENE3D); IPR009072 (SUPERFAMILY); cd22911 (CDD)	C:GO:0000786; C:GO:0005634; C:GO:0010369; C:GO:0030875; F:GO:0003677; F:GO:0030527; F:GO:0046982	C:chromocenter; C:nucleosome; C:nucleus; C:rDNA protrusion; F:DNA binding; F:protein heterodimerization activity; F:structural constituent of chromatin
OG0000089	17	12	13	14	9	10	11	5	0	1	3	-2	-1	0	0.029206	0.873814	0.440618	2.8963e-06	0.000124576	0.0723951	0.547926	Ae1gSMKg10873.t1; Ae1gSMKg10874.t1; Ae1gSMKg11612.t1; Ae1gSMKg11614.t1; Ae1gSMKg13641.t1; Ae1gSMKg14233.t1; Ae1gSMKg15766.t1; Ae1gSMKg16697.t1; Ae1gSMKg2058.t1; Ae1gSMKg22055.t1; Ae1gSMKg27194.t1; Ae1gSMKg31133.t1; Ae1gSMKg6667.t1; Ae1gSMKg9879.t1; Ai1gPKTg10168.t1; Ai1gPKTg10169.t1; Ai1gPKTg14347.t1; Ai1gPKTg1556.t1; Ai1gPKTg22859.t1; Ai1gPKTg26008.t1; Ai1gPKTg29951.t1; Ai1gPKTg29953.t1; Ai1gPKT…	RADIALIS-type transcription factor	transcription factor radialis ; arath protein radialis	Transcription factor RADIALIS OS=Antirrhinum majus ; Protein RADIALIS-like 6 OS=Arabidopsis thaliana	RAD-like 6; hypothetical protein BUALT_Bualt19G0118100; hypothetical protein CDL12_14304; hypothetical protein SASPL_106282; protein RADIALIS-like 2 isoform X3; protein RADIALIS-like 3; protein RADIALIS-like 4; protein RADIALIS-like 5; transcription factor RADIALIS; transcription factor RADIALIS-like			G3DSA:1.10.10.60 (GENE3D); G3DSA:1.10.10.60:FF:000154 (FUNFAM); IPR001005 (CDD); IPR001005 (PFAM); IPR001005 (PROSITE_PROFILES); IPR009057 (SUPERFAMILY); IPR017884 (PROSITE_PROFILES); IPR044636 (PANTHER)	C:GO:0005634; F:GO:0000976; F:GO:0003677; F:GO:0003700; P:GO:0006355; P:GO:0009908; P:GO:0010597; P:GO:0048262	C:nucleus; F:DNA binding; F:DNA-binding transcription factor activity; F:transcription cis-regulatory region binding; P:determination of dorsal/ventral asymmetry; P:flower development; P:green leaf volatile biosynthetic process; P:regulation of DNA-templated transcription
OG0000090	13	7	8	13	15	15	13	2	-2	-1	-1	1	1	-1	0.265627	0.221865	0.586951	0.0431126	0.0149189	0.0326697	0.0904984	Ae1gSMKg10574.t1; Ae1gSMKg14018.t2; Ae1gSMKg15289.t1; Ae1gSMKg16209.t1; Ae1gSMKg17096.t1; Ae1gSMKg18478.t1; Ae1gSMKg20906.t1; Ae1gSMKg26016.t1; Ae1gSMKg2618.t2; Ae1gSMKg28267.t1; Ae1gSMKg4457.t1; Ae1gSMKg654.t1; Ae1gSMKg8538.t1; Ai1gPKTg10507.t1; Ai1gPKTg1197.t2; Ai1gPKTg13942.t1; Ai1gPKTg18126.t1; Ai1gPKTg18930.t1; Ai1gPKTg21144.t1; Ai1gPKTg23195.t1; Ai1gPKTg26717.t1; Ai1gPKTg4723.t1; Ai1gPKTg76…	calcium sensor *(CaM) ; calcium sensor *(CML2/3/++)	calmodulin 6 7 8	Calmodulin-related protein OS=Petunia hybrida	Calmodulin-5; PREDICTED: calmodulin; PREDICTED: calmodulin-5-like; PREDICTED: calmodulin-7-like; calmodulin; calmodulin 5; calmodulin isoform X2; calmodulin-7; calmodulin-7-like; calmodulin-7-like isoform X2; hypothetical protein HPP92_021191; hypothetical protein M9H77_35285; hypothetical protein RD792_017415; unnamed protein product	EC:2.7; EC:2.7.11.17	Transferring phosphorus-containing groups; calcium/calmodulin-dependent protein kinase	G3DSA:1.10.238.10 (GENE3D); G3DSA:1.10.238.10:FF:000003 (FUNFAM); G3DSA:1.10.238.10:FF:000006 (FUNFAM); G3DSA:1.10.238.10:FF:000034 (FUNFAM); G3DSA:1.10.238.10:FF:000042 (FUNFAM); G3DSA:1.10.238.10:FF:000100 (FUNFAM); G3DSA:1.10.238.10:FF:000202 (FUNFAM); G3DSA:1.10.238.10:FF:000327 (FUNFAM); IPR002048 (CDD); IPR002048 (PFAM); IPR002048 (PROSITE_PROFILES); IPR011992 (SUPERFAMILY); IPR050230 (PANT…	C:GO:0005737; C:GO:0016460; F:GO:0004683; F:GO:0005509; F:GO:0005515; F:GO:0016301; F:GO:0019904; F:GO:0030234	C:cytoplasm; C:myosin II complex; F:calcium ion binding; F:calcium/calmodulin-dependent protein kinase activity; F:enzyme regulator activity; F:kinase activity; F:protein binding; F:protein domain specific binding
OG0000093	0	4	29	5	8	11	10	-10	-6	19	-3	0	1	0	1.09072e-08	0.000121335	1.26023e-13	2.73859e-07	0.516666	0.0233679	0.543866	Ae1gSMKg28543.t1; Ae1gSMKg28549.t1; Ae1gSMKg28550.t1; Ae1gSMKg28984.t2; Ae1gSMKg3387.t1; Ai1gPKTg21420.t1; Ai1gPKTg21423.t1; Ai1gPKTg21425.t1; Ai1gPKTg21426.t1; Ai1gPKTg21427.t1; Ai1gPKTg21845.t1; Ai1gPKTg21846.t1; Ai1gPKTg21847.t1; Ai1gPKTg2633.t1; Ai1gPKTg2634.t1; Ai2Gg3994.t1; Ai2Gg3995.t1; Ai2Gg46122.t1; Ai2Gg46125.t1; Ai2Gg46126.t1; Ai2Gg46128.t1; Ai2Gg46129.t1; Ai2Gg46130.t1; Ai2Gg46558.t1;…	not classified	quality protein subtilisin protease sbt	Subtilisin-like protease 3 OS=Lotus japonicus ; Subtilisin-like protease OS=Petunia hybrida ; Subtilisin-like protease 4 OS=Lotus japonicus	Cucumisin; Subtilisin-like protease SBT1.2; Subtilisin-like protease SBT1.7; hypothetical protein BUALT_Bualt05G0066100; hypothetical protein Pfo_010290; hypothetical protein Pfo_025496; subtilisin-like protease SBT1.2	EC:3.4; EC:3.4.21	Acting on peptide bonds (peptidases)	G3DSA:2.60.40.2310 (GENE3D); G3DSA:2.60.40.2310:FF:000001 (FUNFAM); G3DSA:3.40.50.200:FF:000006 (FUNFAM); G3DSA:3.50.30.30 (GENE3D); G3DSA:3.50.30.30:FF:000005 (FUNFAM); IPR000209 (PFAM); IPR003137 (PFAM); IPR010259 (PFAM); IPR015500 (PRINTS); IPR034197 (CDD); IPR036852 (G3DSA:3.40.50.GENE3D); IPR036852 (SUPERFAMILY); IPR037045 (G3DSA:3.30.70.GENE3D); IPR041469 (PFAM); IPR045051 (PANTHER); IPR051…	C:GO:0005576; C:GO:0016020; F:GO:0004252; F:GO:0008236; P:GO:0006508; no GO terms	C:extracellular region; C:membrane; F:serine-type endopeptidase activity; F:serine-type peptidase activity; P:proteolysis; no GO terms
OG0000094	9	13	14	9	10	11	8	-2	1	2	-1	0	1	-2	0.384524	0.440618	0.177743	0.0311407	0.520701	0.0233679	0.000489733	Ae1gSMKg11049.t1; Ae1gSMKg11050.t1; Ae1gSMKg1832.t1; Ae1gSMKg24822.t1; Ae1gSMKg26023.t1; Ae1gSMKg4887.t1; Ae1gSMKg9742.t1; Ae1gSMKg9743.t1; Ae1gSMKg9745.t1; Ai1gPKTg10353.t1; Ai1gPKTg10354.t1; Ai1gPKTg10356.t1; Ai1gPKTg17199.t1; Ai1gPKTg18937.t1; Ai1gPKTg22637.t1; Ai1gPKTg9063.t2; Ai1gPKTg9876.t1; Ai2Gg10504.t1; Ai2Gg19814.t1; Ai2Gg19815.t1; Ai2Gg19816.t1; Ai2Gg20641.t1; Ai2Gg21104.t1; Ai2Gg21105…	EC_1.1 oxidoreductase acting on CH-OH group of donor	sp fabg 3 oxoacyl [acyl carrier protein] reductase fabg ; dehydrogenase reductase member ; chain dehydrogenase reductase ; short chain dehydrogenase reductase	(+)-neomenthol dehydrogenase OS=Arabidopsis thaliana ; (+)-neomenthol dehydrogenase OS=Capsicum annuum	(+)-neomenthol dehydrogenase; (+)-neomenthol dehydrogenase-like; (-)-isopiperitenone reductase; hypothetical protein Pfo_001247; hypothetical protein Pfo_006763	EC:1; EC:1.1.1; EC:1.1.1.184; EC:1.1.1.2	Acting on the CH-OH group of donors; Oxidoreductases; alcohol dehydrogenase (NADP(+)); carbonyl reductase (NADPH)	G3DSA:3.40.50.720 (GENE3D); G3DSA:3.40.50.720:FF:000312 (FUNFAM); IPR002347 (PFAM); IPR002347 (PRINTS); IPR036291 (SUPERFAMILY); IPR045313 (CDD); PIRSR000094-2 (PIRSR); PIRSR000094-3 (PIRSR); PIRSR000095-1 (PIRSR); PIRSR611284-1 (PIRSR); PIRSR611284-2 (PIRSR); PIRSR614007-1 (PIRSR); PIRSR614007-2 (PIRSR); PIRSR614058-1 (PIRSR); PIRSR617711-1 (PIRSR); PIRSR617711-2 (PIRSR); PTHR43490 (PANTHER)	C:GO:0016020; F:GO:0004090; F:GO:0016491; F:GO:0016616	C:membrane; F:carbonyl reductase (NADPH) activity; F:oxidoreductase activity; F:oxidoreductase activity, acting on the CH-OH group of donors, NAD or NADP as acceptor
OG0000095	11	7	17	6	6	6	8	2	-2	8	0	0	0	2	0.21925	0.221865	2.39179e-05	0.512579	0.512579	0.527052	0.000541273	Ae1gSMKg12106.t2; Ae1gSMKg14752.t2; Ae1gSMKg14754.t1; Ae1gSMKg1935.t1; Ae1gSMKg20682.t1; Ae1gSMKg4027.t1; Ai1gPKTg11765.t1; Ai1gPKTg22734.t1; Ai1gPKTg27138.t1; Ai1gPKTg29505.t1; Ai1gPKTg29506.t1; Ai1gPKTg8204.t1; Ai1gPKTg8205.t1; Ai1gPKTg931.t1; Ai2Gg18924.t1; Ai2Gg18925.t1; Ai2Gg2255.t1; Ai2Gg23715.t1; Ai2Gg23716.t1; Ai2Gg25792.t1; Ai2Gg30027.t1; Ai2Gg30032.t1; Ai2Gg4940.t1; Ai2Gg56529.t1; Ai2Gg…	ABCB-type transporter *(MDR/PGP)	abc transporter b family member	ABC transporter B family member 4 OS=Arabidopsis thaliana ; ABC transporter B family member 11 OS=Arabidopsis thaliana	ABC transporter B family member 11; ABC transporter B family member 9-like isoform X1; hypothetical protein Pfo_001648; hypothetical protein Pfo_005995; hypothetical protein Pfo_005999; hypothetical protein Pfo_012740; hypothetical protein Pfo_014560; hypothetical protein Pfo_017798	EC:3.1.26.4; EC:3.1.30; EC:3.4.23; EC:3.6.1.15; EC:7.2.2; EC:7.4.2.6	ABC-type oligopeptide transporter; Acting on ester bonds; Acting on peptide bonds (peptidases); Catalysing the translocation of inorganic cations; nucleoside-triphosphate phosphatase; ribonuclease H	G3DSA:1.20.1560.10:FF:000009 (FUNFAM); G3DSA:1.20.1560.10:FF:000018 (FUNFAM); G3DSA:1.20.1560.10:FF:000025 (FUNFAM); G3DSA:1.20.1560.10:FF:000044 (FUNFAM); G3DSA:1.20.1560.10:FF:000147 (FUNFAM); G3DSA:1.20.1560.10:FF:000396 (FUNFAM); G3DSA:3.40.50.300:FF:000066 (FUNFAM); IPR003439 (PFAM); IPR003439 (PROSITE_PROFILES); IPR011527 (PFAM); IPR011527 (PROSITE_PROFILES); IPR027417 (G3DSA:3.40.50.GENE3D…	C:GO:0005743; C:GO:0005886; C:GO:0016020; F:GO:0003676; F:GO:0004190; F:GO:0004523; F:GO:0005524; F:GO:0008270; F:GO:0015421; F:GO:0016887; F:GO:0042626; F:GO:0140359; P:GO:0015074; P:GO:0055085; P:GO:0090374	C:membrane; C:mitochondrial inner membrane; C:plasma membrane; F:ABC-type oligopeptide transporter activity; F:ABC-type transporter activity; F:ATP binding; F:ATP hydrolysis activity; F:ATPase-coupled transmembrane transporter activity; F:RNA-DNA hybrid ribonuclease activity; F:aspartic-type endopeptidase activity; F:nucleic acid binding; F:zinc ion binding; P:DNA integration; P:oligopeptide expo…
OG0000096	16	10	13	12	11	11	12	5	-1	2	1	0	0	1	0.023333	0.625885	0.160853	0.0117248	0.5227	0.547926	0.025697	Ae1gSMKg15382.t1; Ae1gSMKg15678.t1; Ae1gSMKg15679.t1; Ae1gSMKg20613.t1; Ae1gSMKg20614.t1; Ae1gSMKg21917.t1; Ae1gSMKg21918.t1; Ae1gSMKg21919.t1; Ae1gSMKg21920.t1; Ae1gSMKg24675.t1; Ae1gSMKg24676.t1; Ae1gSMKg27821.t1; Ai1gPKTg11838.t1; Ai1gPKTg11839.t1; Ai1gPKTg17349.t1; Ai1gPKTg19252.t1; Ai1gPKTg20497.t1; Ai1gPKTg4226.t1; Ai1gPKTg4227.t1; Ai1gPKTg5758.t1; Ai1gPKTg5759.t1; Ai1gPKTg5760.t1; Ai1gPKTg…	glutaredoxin	glutaredoxin domain containing protein ; monothiol glutaredoxin	Monothiol glutaredoxin-S1 OS=Arabidopsis thaliana ; Glutaredoxin-C11 OS=Arabidopsis thaliana ; Monothiol glutaredoxin-S4 OS=Arabidopsis thaliana ; Monothiol glutaredoxin-S6 OS=Arabidopsis thaliana ; Monothiol glutaredoxin-S5 OS=Arabidopsis thaliana	Monothiol glutaredoxin-S2; Thioredoxin superfamily protein; glutaredoxin-C11; glutaredoxin-C11-like; hypothetical protein Pfo_017494; monothiol glutaredoxin-S10-like; monothiol glutaredoxin-S4-like; monothiol glutaredoxin-S5-like; monothiol glutaredoxin-S6-like	EC:1; EC:1.20.4.1; EC:1.8.1.8; EC:1.8.1.9	Oxidoreductases; arsenate reductase (glutathione/glutaredoxin); protein-disulfide reductase; thioredoxin-disulfide reductase	G3DSA:3.40.30.10 (GENE3D); G3DSA:3.40.30.10:FF:000028 (FUNFAM); IPR002109 (PFAM); IPR011905 (NCBIFAM); IPR011905 (PANTHER); IPR014025 (PRINTS); IPR036249 (SUPERFAMILY); PIRSR000025-1 (PIRSR); PIRSR000025-2 (PIRSR); PIRSR005894-2 (PIRSR); PS51354 (PROSITE_PROFILES); cd03419 (CDD)	C:GO:0005737; F:GO:0004791; F:GO:0008794; F:GO:0016491; P:GO:0000122; P:GO:0098869; no GO terms	C:cytoplasm; F:arsenate reductase (glutaredoxin) activity; F:oxidoreductase activity; F:thioredoxin-disulfide reductase (NADPH) activity; P:cellular oxidant detoxification; P:negative regulation of transcription by RNA polymerase II; no GO terms
OG0000100	13	15	20	9	11	10	9	-1	0	5	-1	1	0	-1	0.740387	0.888758	0.0142074	0.0311407	0.0106596	0.543866	0.066212	Ae1gSMKg15207.t1; Ae1gSMKg16310.t2; Ae1gSMKg16311.t2; Ae1gSMKg27566.t1; Ae1gSMKg29865.t1; Ae1gSMKg29867.t1; Ae1gSMKg7666.t1; Ae1gSMKg7668.t1; Ae1gSMKg7669.t1; Ai1gPKTg15597.t1; Ai1gPKTg15599.t1; Ai1gPKTg20750.t1; Ai1gPKTg25045.t1; Ai1gPKTg25046.t1; Ai1gPKTg25047.t1; Ai1gPKTg25052.t1; Ai1gPKTg4832.t1; Ai1gPKTg7749.t1; Ai2Gg13175.t1; Ai2Gg13178.t1; Ai2Gg13179.t1; Ai2Gg13180.t1; Ai2Gg15852.t1; Ai2Gg…	EC_2.4 glycosyltransferase	udp glycosyltransferase ; udp glycosyltransferase protein	UDP-glycosyltransferase 86A1 OS=Arabidopsis thaliana	UDP-glycosyltransferase 86A1; UDP-glycosyltransferase 86A1-like; hypothetical protein Pfo_016531; hypothetical protein Pfo_018059; hypothetical protein Pfo_028742; hypothetical protein Pfo_029352; hypothetical protein Pfo_030573	EC:2.4; EC:2.4.1	Glycosyltransferases	G3DSA:3.40.50.2000 (GENE3D); G3DSA:3.40.50.2000:FF:000056 (FUNFAM); G3DSA:3.40.50.2000:FF:000060 (FUNFAM); G3DSA:3.40.50.2000:FF:000078 (FUNFAM); IPR002213 (CDD); IPR002213 (PFAM); PIRSR620023-1 (PIRSR); PIRSR620023-2 (PIRSR); PTHR11926 (PANTHER); SSF53756 (SUPERFAMILY)	C:GO:0016020; F:GO:0008194; F:GO:0035251; F:GO:0080043; F:GO:0080044	C:membrane; F:UDP-glucosyltransferase activity; F:UDP-glycosyltransferase activity; F:quercetin 3-O-glucosyltransferase activity; F:quercetin 7-O-glucosyltransferase activity
OG0000102	9	2	10	2	2	2	4	2	-4	4	0	0	-1	1	0.166553	0.00173782	0.00448037	0.504247	0.504247	0.0207328	0.00701887	Ae1gSMKg11299.t1; Ae1gSMKg11302.t1; Ai1gPKTg30259.t1; Ai1gPKTg30260.t1; Ai1gPKTg30263.t1; Ai1gPKTg7406.t1; Ai2Gg22961.t1; Ai2Gg22964.t1; Ai2Gg61424.t1; Ai2Gg61427.t1	not classified	nb arc domain containing protein ; disease resistance protein	Putative disease resistance protein At3g14460 OS=Arabidopsis thaliana ; Putative disease resistance RPP13-like protein 1 OS=Arabidopsis thaliana ; no annotation	hypothetical protein AQUCO_08300039v1; hypothetical protein Pfo_001729; hypothetical protein Pfo_001746; putative disease resistance RPP13-like protein 1; putative disease resistance protein At3g14460	EC:2.6.1	Transferring nitrogenous groups	G3DSA:1.10.10.10:FF:000322 (FUNFAM); G3DSA:1.20.5.4130 (GENE3D); G3DSA:3.40.50.300:FF:001091 (FUNFAM); IPR001611 (PFAM); IPR002182 (PFAM); IPR027417 (G3DSA:3.40.50.GENE3D); IPR027417 (SUPERFAMILY); IPR032675 (G3DSA:3.80.10.GENE3D); IPR036388 (G3DSA:1.10.10.GENE3D); IPR041118 (PFAM); IPR042197 (G3DSA:1.10.8.GENE3D); IPR055414 (PFAM); IPR056789 (PFAM); PF23559 (PFAM); PR00364 (PRINTS); PTHR36766 (P…	C:GO:0016020; F:GO:0005515; F:GO:0008483; F:GO:0043531; P:GO:0006796; P:GO:0006952; P:GO:0019637; P:GO:0044238; P:GO:0051707; P:GO:0098542; P:GO:1901137; no GO terms	C:membrane; F:ADP binding; F:protein binding; F:transaminase activity; P:carbohydrate derivative biosynthetic process; P:defense response; P:defense response to other organism; P:organophosphate metabolic process; P:phosphate-containing compound metabolic process; P:primary metabolic process; P:response to other organism; no GO terms
OG0000103	11	12	14	4	4	4	3	1	1	3	0	0	0	-1	0.510444	0.420122	0.0901299	0.50844	0.50844	0.518287	0.0274733	Ae1gSMKg14158.t1; Ae1gSMKg20008.t1; Ae1gSMKg20009.t1; Ae1gSMKg30138.t1; Ai1gPKTg12427.t1; Ai1gPKTg15339.t1; Ai1gPKTg8785.t1; Ai2Gg17889.t1; Ai2Gg19515.t1; Ai2Gg26458.t1; Ai2Gg26459.t1; Ai2Gg29413.t1; Ai2Gg40623.t2; Ai2Gg40624.t1; Ai2Gg58668.t1	EC_2.4 glycosyltransferase	pueml udp glycosyltransferase	UDP-glycosyltransferase 1 OS=Panax ginseng ; UDP-glycosyltransferase 101 OS=Panax ginseng ; Putative UDP-glucose flavonoid 3-O-glucosyltransferase 3 OS=Fragaria ananassa	anthocyanidin 3-O-glucosyltransferase 2-like; hypothetical protein Pfo_014304; hypothetical protein Pfo_022254; lignan glucosyltransferase	EC:2.4; EC:2.4.1	Glycosyltransferases	G3DSA:3.40.50.2000 (GENE3D); G3DSA:3.40.50.2000:FF:000056 (FUNFAM); IPR002213 (CDD); IPR002213 (PFAM); IPR050481 (PANTHER); SSF53756 (SUPERFAMILY)	F:GO:0008194; F:GO:0016757; F:GO:0035251	F:UDP-glucosyltransferase activity; F:UDP-glycosyltransferase activity; F:glycosyltransferase activity
OG0000104	8	1	5	6	6	6	6	0	-4	0	0	0	0	0	0.88074	0.000363895	0.78715	0.512579	0.512579	0.527052	0.527052	Ae1gSMKg15221.t1; Ae1gSMKg20946.t1; Ae1gSMKg24406.t1; Ae1gSMKg26791.t1; Ae1gSMKg6352.t1; Ae1gSMKg9988.t1; Ai1gPKTg16369.t1; Ai1gPKTg18084.t1; Ai1gPKTg19686.t1; Ai1gPKTg3947.t1; Ai1gPKTg7735.t1; Ai1gPKTg9304.t1; Ai2Gg11924.t1; Ai2Gg18462.t1; Ai2Gg20064.t1; Ai2Gg21693.t1; Ai2Gg30508.t1; Ai2Gg36072.t1; Ai2Gg37814.t1; Ai2Gg41522.t1; Ai2Gg42592.t1; Ai2Gg47250.t1; Ai2Gg50513.t1; Ai2Gg7714.t1	molecular chaperone *(Hsp70-1/2/3/4/5)	heat shock cognate kda protein	Heat shock cognate 70 kDa protein 2 OS=Solanum lycopersicum ; Heat shock cognate 70 kDa protein OS=Petunia hybrida ; Heat shock 70 kDa protein OS=Glycine max	Heat shock cognate 70 kDa protein; Heat shock cognate protein 2; Heat shock protein 70 family; Molecular chaperones HSP70/HSC70, HSP70 superfamily; heat shock 70 kDa protein; heat shock cognate 70 kDa protein 2; heat shock cognate 70 kDa protein 2-like; hypothetical protein SLEP1_g19823	EC:1.3.1.74; EC:3.6.1.15	2-alkenal reductase [NAD(P)(+)]; nucleoside-triphosphate phosphatase	G3DSA:1.20.1270.10:FF:000005 (FUNFAM); G3DSA:1.20.1270.10:FF:000016 (FUNFAM); G3DSA:1.20.1270.10:FF:000028 (FUNFAM); G3DSA:2.60.34.10:FF:000002 (FUNFAM); G3DSA:3.30.30.30 (GENE3D); G3DSA:3.30.30.30:FF:000001 (FUNFAM); G3DSA:3.30.30.30:FF:000019 (FUNFAM); G3DSA:3.30.420.40 (GENE3D); G3DSA:3.30.420.40:FF:000026 (FUNFAM); G3DSA:3.30.420.40:FF:000172 (FUNFAM); G3DSA:3.30.420.40:FF:000465 (FUNFAM); G3…	C:GO:0005737; C:GO:0005788; F:GO:0005524; F:GO:0016887; F:GO:0031072; F:GO:0032440; F:GO:0140662; P:GO:0006457; P:GO:0042026; P:GO:0051085	C:cytoplasm; C:endoplasmic reticulum lumen; F:2-alkenal reductase [NAD(P)+] activity; F:ATP binding; F:ATP hydrolysis activity; F:ATP-dependent protein folding chaperone; F:heat shock protein binding; P:chaperone cofactor-dependent protein refolding; P:protein folding; P:protein refolding
OG0000106	5	8	10	7	7	9	12	-4	-1	1	0	0	0	3	0.0263711	0.586951	0.372514	0.514629	0.514629	0.53975	1.61892e-05	Ae1gSMKg11065.t1; Ae1gSMKg11066.t1; Ae1gSMKg11168.t1; Ae1gSMKg15295.t1; Ae1gSMKg16428.t1; Ae1gSMKg18218.t1; Ae1gSMKg1852.t1; Ai1gPKTg10371.t1; Ai1gPKTg10372.t1; Ai1gPKTg10373.t1; Ai1gPKTg11597.t1; Ai1gPKTg19540.t1; Ai1gPKTg22654.t1; Ai1gPKTg22655.t1; Ai1gPKTg22656.t1; Ai1gPKTg22657.t1; Ai1gPKTg30394.t1; Ai1gPKTg4953.t1; Ai1gPKTg7662.t1; Ai2Gg18387.t1; Ai2Gg21121.t1; Ai2Gg21122.t1; Ai2Gg2176.t1; A…	EC_1.14 oxidoreductase acting on paired donor with incorporation or reduction of molecular oxygen	cytochrome p450 protein ; cytochrome p450 13 ; geraniol 10 hydroxylase ; cytochrome p450	Cytochrome P450 76T24 OS=Catharanthus roseus ; Geraniol 8-hydroxylase OS=Swertia mussotii ; Ferruginol synthase OS=Isodon rubescens	Geraniol 8-hydroxylase; cytochrome; cytochrome P450 76T24-like; geraniol 8-hydroxylase-like; hypothetical protein Pfo_001320; hypothetical protein Pfo_001322; hypothetical protein Pfo_016862; hypothetical protein Pfo_021994	EC:1; EC:1.14; EC:2.7.1	Acting on paired donors, with incorporation or reduction of molecular oxygen. The oxygen incorporated need not be derived from O2; Oxidoreductases; Transferring phosphorus-containing groups	G3DSA:1.10.630.10:FF:000007 (FUNFAM); G3DSA:1.10.630.10:FF:000163 (FUNFAM); IPR001128 (PFAM); IPR001128 (PRINTS); IPR002401 (PRINTS); IPR036396 (G3DSA:1.10.630.GENE3D); IPR036396 (SUPERFAMILY); PIRSR000047-1 (PIRSR); PIRSR000047-2 (PIRSR); PIRSR000209-1 (PIRSR); PIRSR602399-1 (PIRSR); PIRSR602402-1 (PIRSR); PIRSR602403-1 (PIRSR); PTHR24299 (PANTHER); PTHR47950 (PANTHER); cd11073 (CDD)	C:GO:0016020; F:GO:0004497; F:GO:0004672; F:GO:0005506; F:GO:0005524; F:GO:0008270; F:GO:0016491; F:GO:0016705; F:GO:0020037; F:GO:0046872; F:GO:0046914; P:GO:0016114	C:membrane; F:ATP binding; F:heme binding; F:iron ion binding; F:metal ion binding; F:monooxygenase activity; F:oxidoreductase activity; F:oxidoreductase activity, acting on paired donors, with incorporation or reduction of molecular oxygen; F:protein kinase activity; F:transition metal ion binding; F:zinc ion binding; P:terpenoid biosynthetic process
OG0000109	12	5	7	12	14	12	12	3	-3	-1	0	2	0	0	0.0844072	0.025531	0.562619	0.524686	0.000461607	0.551929	0.551929	Ae1gSMKg1009.t1; Ae1gSMKg10826.t1; Ae1gSMKg11550.t1; Ae1gSMKg13504.t1; Ae1gSMKg14338.t1; Ae1gSMKg18182.t1; Ae1gSMKg19567.t2; Ae1gSMKg22420.t1; Ae1gSMKg25096.t1; Ae1gSMKg27374.t1; Ae1gSMKg4663.t1; Ae1gSMKg9596.t1; Ai1gPKTg10113.t1; Ai1gPKTg11559.t1; Ai1gPKTg12865.t1; Ai1gPKTg1688.t1; Ai1gPKTg16934.t1; Ai1gPKTg20936.t1; Ai1gPKTg23518.t1; Ai1gPKTg26509.t1; Ai1gPKTg30018.t1; Ai1gPKTg6269.t1; Ai1gPKTg…	regulatory protein *(CYCD) of cell cycle	b cyclin	Cyclin-D3-1 OS=Arabidopsis thaliana ; Cyclin-D3-3 OS=Arabidopsis thaliana ; Cyclin-D3-2 OS=Arabidopsis thaliana	Cyclin-D3-3; cyclin-d3-2; hypothetical protein Pfo_002618; hypothetical protein Pfo_008648; hypothetical protein Pfo_016878; hypothetical protein Pfo_019391			G3DSA:1.10.472.10 (GENE3D); G3DSA:1.10.472.10:FF:000060 (FUNFAM); G3DSA:1.10.472.10:FF:000070 (FUNFAM); IPR004367 (PFAM); IPR006671 (PFAM); IPR036915 (SUPERFAMILY); IPR039361 (PANTHER); cd20543 (CDD); cd20544 (CDD)	C:GO:0000307; C:GO:0005622; C:GO:0005634; C:GO:0005737; C:GO:0016020; F:GO:0016538; P:GO:0000082; P:GO:0009987; P:GO:0051301; no GO terms	C:cyclin-dependent protein kinase holoenzyme complex; C:cytoplasm; C:intracellular anatomical structure; C:membrane; C:nucleus; F:cyclin-dependent protein serine/threonine kinase regulator activity; P:G1/S transition of mitotic cell cycle; P:cell division; P:cellular process; no GO terms
OG0000110	10	8	6	10	7	9	8	2	0	-2	2	-1	1	0	0.193656	0.839516	0.196957	0.000204895	0.0250528	0.0187039	0.535576	Ae1gSMKg10867.t1; Ae1gSMKg14243.t1; Ae1gSMKg19129.t1; Ae1gSMKg19307.t1; Ae1gSMKg2072.t1; Ae1gSMKg30931.t1; Ae1gSMKg3178.t1; Ae1gSMKg4628.t1; Ae1gSMKg7136.t1; Ae1gSMKg8681.t1; Ai1gPKTg10160.t1; Ai1gPKTg13283.t1; Ai1gPKTg14543.t1; Ai1gPKTg22867.t1; Ai1gPKTg26540.t1; Ai1gPKTg266.t1; Ai1gPKTg28057.t1; Ai1gPKTg8700.t1; Ai2Gg10270.t1; Ai2Gg14414.t1; Ai2Gg17074.t1; Ai2Gg19426.t1; Ai2Gg20921.t1; Ai2Gg225…	PERK protein kinase ; EC_2.7 transferase transferring phosphorus-containing group	proline rich receptor protein kinase perk ; protein kinase domain containing	Proline-rich receptor-like protein kinase PERK1 OS=Arabidopsis thaliana ; Proline-rich receptor-like protein kinase PERK4 OS=Arabidopsis thaliana	Proline-rich receptor-like protein kinase PERK1; Serine/threonine protein kinase; hypothetical protein BUALT_Bualt04G0074300; proline-rich receptor-like protein kinase PERK1; proline-rich receptor-like protein kinase PERK4; proline-rich receptor-like protein kinase PERK7; putative proline-rich receptor-like protein kinase PERK6; unnamed protein product	EC:2.7.11	Transferring phosphorus-containing groups	G3DSA:1.10.510.10 (GENE3D); G3DSA:1.10.510.10:FF:000173 (FUNFAM); G3DSA:1.10.510.10:FF:000239 (FUNFAM); G3DSA:1.10.510.10:FF:000783 (FUNFAM); G3DSA:3.30.200.20 (GENE3D); G3DSA:3.30.200.20:FF:000162 (FUNFAM); G3DSA:3.30.200.20:FF:000178 (FUNFAM); G3DSA:3.30.200.20:FF:000207 (FUNFAM); G3DSA:3.30.200.20:FF:000212 (FUNFAM); IPR000719 (PROSITE_PROFILES); IPR001245 (PFAM); IPR011009 (SUPERFAMILY); IPR0…	C:GO:0005886; F:GO:0004672; F:GO:0004674; F:GO:0004676; F:GO:0004677; F:GO:0004679; F:GO:0004694; F:GO:0004711; F:GO:0005524; F:GO:0035175; F:GO:0035402; F:GO:0035403; F:GO:0035979; F:GO:0044022; F:GO:0044023; F:GO:0044024; F:GO:0044025; F:GO:0072354; F:GO:0072371; F:GO:0072518; F:GO:0106310; F:GO:0140823; F:GO:0140855; F:GO:0140857; F:GO:1990244; P:GO:0006338; P:GO:0006468	C:plasma membrane; F:3-phosphoinositide-dependent protein kinase activity; F:AMP-activated protein kinase activity; F:ATP binding; F:DNA-dependent protein kinase activity; F:Rho-dependent protein serine/threonine kinase activity; F:eukaryotic translation initiation factor 2alpha kinase activity; F:histone H2AS1 kinase activity; F:histone H2AS121 kinase activity; F:histone H2AT120 kinase activity;…
OG0000115	11	5	6	6	6	6	8	3	-1	0	0	0	0	2	0.117954	0.499346	0.808929	0.512579	0.512579	0.527052	0.000541273	Ae1gSMKg15247.t1; Ae1gSMKg21500.t1; Ae1gSMKg22863.t1; Ae1gSMKg23023.t1; Ae1gSMKg29596.t1; Ae1gSMKg5681.t1; Ai1gPKTg17550.t1; Ai1gPKTg17846.t1; Ai1gPKTg22452.t1; Ai1gPKTg28952.t1; Ai1gPKTg3322.t1; Ai1gPKTg6681.t1; Ai1gPKTg6834.t1; Ai1gPKTg7712.t1; Ai2Gg11281.t1; Ai2Gg1191.t1; Ai2Gg1339.t1; Ai2Gg30538.t1; Ai2Gg33211.t1; Ai2Gg37267.t1; Ai2Gg37577.t1; Ai2Gg41744.t1; Ai2Gg42059.t1; Ai2Gg53318.t1; Ai2G…	subgroup ERF-III transcription factor ; transcription factor *(CBF/DREB1)	dehydration responsive element binding protein ; ethylene responsive transcription factor erf	Dehydration-responsive element-binding protein 1C OS=Arabidopsis thaliana ; Dehydration-responsive element-binding protein 1E OS=Arabidopsis thaliana ; Dehydration-responsive element-binding protein 1B OS=Arabidopsis thaliana ; Dehydration-responsive element-binding protein 1D OS=Arabidopsis thaliana	dehydration-responsive element-binding protein 1A; dehydration-responsive element-binding protein 1D-like; dehydration-responsive element-binding protein 1E-like; dehydration-responsive element-binding protein 1F-like; dehydration-responsive element-binding protein 1f; hypothetical protein BUALT_Bualt06G0117400; hypothetical protein C2S51_013152; hypothetical protein Pfo_014866			G3DSA:3.30.730.10:FF:000001 (FUNFAM); IPR001471 (CDD); IPR001471 (PFAM); IPR001471 (PRINTS); IPR001471 (PROSITE_PROFILES); IPR016177 (SUPERFAMILY); IPR036955 (G3DSA:3.30.730.GENE3D); IPR045277 (PANTHER)	C:GO:0005634; F:GO:0003677; F:GO:0003700; P:GO:0006355	C:nucleus; F:DNA binding; F:DNA-binding transcription factor activity; P:regulation of DNA-templated transcription
OG0000116	3	4	17	4	4	6	6	-6	-5	8	0	0	0	0	0.000786155	0.00117865	2.39179e-05	0.50844	0.50844	0.527052	0.527052	Ae1gSMKg13169.t1; Ae1gSMKg14666.t1; Ae1gSMKg30624.t1; Ae1gSMKg3719.t1; Ai1gPKTg14857.t1; Ai1gPKTg2044.t1; Ai1gPKTg26450.t1; Ai1gPKTg26451.t1; Ai1gPKTg27463.t1; Ai1gPKTg27464.t1; Ai2Gg17386.t1; Ai2Gg19007.t1; Ai2Gg27111.t1; Ai2Gg29940.t1; Ai2Gg55831.t1; Ai2Gg56868.t1; Ai2Gg56869.t1; Ai2Gg59162.t1; Ai2Gg6135.t1; Ai2Gg9358.t1	mono-/sesquiterpene-/diterpene synthase ; EC_4.2 carbon-oxygen lyase	#NAME?; alpha synthase chloroplastic ; endo fenchol synthase chloroplastic	Trans-alpha-bergamotene synthase OS=Phyla dulcis ; (-)-alpha-terpineol synthase OS=Vitis vinifera	AltName: Full=Terpene synthase 7; RecName: Full=Trans-alpha-bergamotene synthase; Short=LdTPS7; Terpene_synth domain-containing protein; Trans-alpha-bergamotene synthase; hypothetical protein Pfo_002455; trans-alpha-bergamotene synthase-like	EC:4.2.3; EC:4.2.3.20	(R)-limonene synthase; Carbon-oxygen lyases	G3DSA:1.10.600.10:FF:000007 (FUNFAM); G3DSA:1.50.10.130:FF:000001 (FUNFAM); IPR001906 (PFAM); IPR005630 (PFAM); IPR008930 (SUPERFAMILY); IPR008949 (G3DSA:1.10.600.GENE3D); IPR008949 (SUPERFAMILY); IPR034741 (SFLD); IPR036965 (G3DSA:1.50.10.GENE3D); IPR044814 (CDD); IPR050148 (PANTHER); PF19086 (PFAM); SFLDG01604 (SFLD); SFLDS00005 (SFLD)	F:GO:0000287; F:GO:0010333; F:GO:0010334; F:GO:0016829; F:GO:0034002; F:GO:0046872; P:GO:0006721; P:GO:0016102; P:GO:0016114; P:GO:0045339; P:GO:1901940; no GO terms	F:(R)-limonene synthase activity; F:lyase activity; F:magnesium ion binding; F:metal ion binding; F:sesquiterpene synthase activity; F:terpene synthase activity; P:(-)-exo-alpha-bergamotene biosynthetic process; P:diterpenoid biosynthetic process; P:farnesyl diphosphate catabolic process; P:terpenoid biosynthetic process; P:terpenoid metabolic process; no GO terms
OG0000119	9	4	45	3	4	3	3	-1	-7	34	0	1	0	0	0.692185	2.83564e-05	6.66027e-26	0.50635	0.00319871	0.513811	0.513811	Ae1gSMKg13892.t1; Ae1gSMKg17164.t1; Ae1gSMKg26447.t1; Ai1gPKTg1135.t1; Ai1gPKTg1324.t1; Ai1gPKTg9151.t1; Ai2Gg19909.t1; Ai2Gg2766.t1; Ai2Gg28035.t2; Ai2Gg33274.t1; Ai2Gg34253.t1; Ai2Gg42256.t1; Ai2Gg5383.t1	not classified	protein kinase domain containing ; lrrnt 2 domain containing protein	LRR receptor-like serine/threonine-protein kinase EFR OS=Arabidopsis thaliana ; Probable LRR receptor-like serine/threonine-protein kinase At3g47570 OS=Arabidopsis thaliana ; Leucine-rich repeat receptor-like protein kinase PEPR2 OS=Arabidopsis thaliana ; no annotation	LRR receptor-like serine/threonine-protein kinase EFR; LRR receptor-like serine/threonine-protein kinase FLS2, partial; Serine/threonine protein kinase; hypothetical protein Pfo_027532; probable LRR receptor-like serine/threonine-protein kinase At3g47570; probable LRR receptor-like serine/threonine-protein kinase At3g47570 isoform X3; probable leucine-rich repeat receptor-like protein kinase At1g…	EC:2.7; EC:2.7.1; EC:2.7.11; EC:2.7.11.23	Transferring phosphorus-containing groups; [RNA-polymerase]-subunit kinase	G3DSA:3.80.10.10:FF:000041 (FUNFAM); G3DSA:3.80.10.10:FF:000101 (FUNFAM); G3DSA:3.80.10.10:FF:000129 (FUNFAM); G3DSA:3.80.10.10:FF:000275 (FUNFAM); G3DSA:3.80.10.10:FF:000299 (FUNFAM); G3DSA:3.80.10.10:FF:000383 (FUNFAM); G3DSA:3.80.10.10:FF:000400 (FUNFAM); G3DSA:3.80.10.10:FF:001158 (FUNFAM); IPR001611 (PFAM); IPR013210 (PFAM); IPR032675 (G3DSA:3.80.10.GENE3D); IPR051848 (PANTHER); IPR053211 (P…	C:GO:0005886; C:GO:0016020; F:GO:0004672; F:GO:0004674; F:GO:0005488; F:GO:0005515; F:GO:0005524; F:GO:0008353; F:GO:0016301; F:GO:0038023; F:GO:0140995; F:GO:0140996; P:GO:0006952; P:GO:0009755; P:GO:0050832; P:GO:0050896; P:GO:0051707; no GO terms	C:membrane; C:plasma membrane; F:ATP binding; F:RNA polymerase II CTD heptapeptide repeat kinase activity; F:binding; F:histone H2A kinase activity; F:histone H3 kinase activity; F:kinase activity; F:protein binding; F:protein kinase activity; F:protein serine/threonine kinase activity; F:signaling receptor activity; P:defense response; P:defense response to fungus; P:hormone-mediated signaling p…
OG0000121	8	8	9	10	9	12	12	-1	-1	0	0	-1	0	0	0.675324	0.586951	0.850532	0.520701	0.0311407	0.551929	0.551929	Ae1gSMKg10943.t1; Ae1gSMKg13189.t1; Ae1gSMKg15730.t2; Ae1gSMKg18216.t1; Ae1gSMKg19540.t1; Ae1gSMKg19865.t1; Ae1gSMKg26592.t1; Ae1gSMKg4543.t1; Ae1gSMKg6000.t1; Ae1gSMKg9546.t1; Ai1gPKTg10242.t1; Ai1gPKTg11592.t1; Ai1gPKTg12590.t1; Ai1gPKTg12892.t1; Ai1gPKTg12893.t1; Ai1gPKTg19497.t1; Ai1gPKTg2024.t1; Ai1gPKTg20922.t1; Ai1gPKTg26631.t1; Ai1gPKTg3598.t1; Ai1gPKTg4274.t2; Ai1gPKTg8877.t1; Ai2Gg10178…	EC_1.10 oxidoreductase acting on diphenol or related substance as donor	l ascorbate oxidase protein ; l ascorbate oxidase homolog	L-ascorbate oxidase homolog OS=Nicotiana tabacum ; L-ascorbate oxidase homolog OS=Brassica napus	L-ascorbate oxidase; L-ascorbate oxidase homolog; Multicopper oxidase; hypothetical protein Pfo_008729; hypothetical protein Pfo_008730; hypothetical protein Pfo_017106	EC:1; EC:1.10.3.2; EC:1.10.3.3; EC:2.7.7	L-ascorbate oxidase; Oxidoreductases; Transferring phosphorus-containing groups; laccase	G3DSA:2.60.40.420:FF:000012 (FUNFAM); G3DSA:2.60.40.420:FF:000016 (FUNFAM); G3DSA:2.60.40.420:FF:000029 (FUNFAM); IPR001117 (PFAM); IPR008972 (G3DSA:2.60.40.GENE3D); IPR008972 (SUPERFAMILY); IPR011706 (PFAM); IPR011707 (PFAM); IPR034271 (CDD); IPR034273 (CDD); IPR034275 (CDD); IPR045087 (PANTHER); PIRSR601287-1 (PIRSR); PS51257 (PROSITE_PROFILES)	C:GO:0002144; C:GO:0005739; C:GO:0016020; F:GO:0000049; F:GO:0005507; F:GO:0008447; F:GO:0016491; F:GO:0016779; F:GO:0052716; P:GO:0002143; P:GO:0032447	C:cytosolic tRNA wobble base thiouridylase complex; C:membrane; C:mitochondrion; F:L-ascorbate oxidase activity; F:copper ion binding; F:hydroquinone:oxygen oxidoreductase activity; F:nucleotidyltransferase activity; F:oxidoreductase activity; F:tRNA binding; P:protein urmylation; P:tRNA wobble position uridine thiolation
OG0000124	10	10	10	4	4	6	5	0	0	0	0	0	1	0	0.894617	0.859637	0.859637	0.50844	0.50844	0.011696	0.5227	Ae1gSMKg14145.t3; Ae1gSMKg6776.t1; Ae1gSMKg6777.t1; Ae1gSMKg9635.t1; Ai1gPKTg11071.t2; Ai1gPKTg25905.t1; Ai1gPKTg25906.t1; Ai1gPKTg8796.t1; Ai1gPKTg8962.t1; Ai2Gg12340.t1; Ai2Gg12341.t1; Ai2Gg19526.t1; Ai2Gg19707.t1; Ai2Gg21348.t1; Ai2Gg25080.t2; Ai2Gg25088.t1; Ai2Gg29402.t1; Ai2Gg55157.t1; Ai2Gg55158.t2	rhamnogalacturonan-I endolyase *(RGL)	rhamnogalacturonan endolyase	no annotation	Rhamnogalacturonate lyase family protein; hypothetical protein BUALT_Bualt04G0034400; probable rhamnogalacturonate lyase B isoform X1; uncharacterized protein LOC127246974; uncharacterized protein LOC127246975 isoform X2	EC:4.2.2.23	rhamnogalacturonan endolyase	G3DSA:2.60.120.260 (GENE3D); G3DSA:2.60.40.1120 (GENE3D); G3DSA:2.60.40.1120:FF:000033 (FUNFAM); IPR008979 (SUPERFAMILY); IPR010325 (PFAM); IPR011013 (SUPERFAMILY); IPR013784 (SUPERFAMILY); IPR014718 (G3DSA:2.70.98.GENE3D); IPR029411 (PFAM); IPR029413 (CDD); IPR029413 (PFAM); IPR051850 (PANTHER); cd10317 (CDD); cd10320 (CDD)	C:GO:0005576; C:GO:0016020; F:GO:0003824; F:GO:0030246; F:GO:0102210; P:GO:0005975; P:GO:0009056	C:extracellular region; C:membrane; F:carbohydrate binding; F:catalytic activity; F:rhamnogalacturonan endolyase activity; P:carbohydrate metabolic process; P:catabolic process
OG0000125	4	8	21	2	3	4	3	-5	-2	11	-1	0	1	0	0.00711675	0.245225	2.50562e-07	0.00952835	0.50635	0.00701887	0.513811	Ae1gSMKg10500.t1; Ae1gSMKg19777.t1; Ai1gPKTg12660.t1; Ai1gPKTg12664.t1; Ai1gPKTg9771.t1; Ai2Gg20536.t1; Ai2Gg22186.t1; Ai2Gg26700.t1; Ai2Gg26704.t1; Ai2Gg26706.t1; Ai2Gg40394.t1; Ai2Gg49557.t1	EC_2.1 transferase transferring one-carbon group	isoflavone 4 o methyltransferase	Trans-resveratrol di-O-methyltransferase OS=Vitis vinifera ; Chavicol O-methyltransferase OS=Ocimum basilicum	hypothetical protein Pfo_013841; hypothetical protein Pfo_030814; trans-resveratrol di-O-methyltransferase-like	EC:2.1.1; EC:2.1.1.240	Transferring one-carbon groups; trans-resveratrol di-O-methyltransferase	G3DSA:1.10.10.10:FF:000213 (FUNFAM); G3DSA:3.40.50.150:FF:000057 (FUNFAM); IPR001077 (PFAM); IPR012967 (PFAM); IPR016461 (PANTHER); IPR016461 (PIRSF); IPR016461 (PROSITE_PROFILES); IPR029063 (G3DSA:3.40.50.GENE3D); IPR029063 (SUPERFAMILY); IPR036388 (G3DSA:1.10.10.GENE3D); IPR036390 (SUPERFAMILY); PIRSR005739-1 (PIRSR); PIRSR016958-1 (PIRSR); cd02440 (CDD)	F:GO:0008168; F:GO:0008171; F:GO:0008757; F:GO:0046983; F:GO:0102303; P:GO:0009058; P:GO:0032259	F:O-methyltransferase activity; F:S-adenosylmethionine-dependent methyltransferase activity; F:methyltransferase activity; F:protein dimerization activity; F:resveratrol 3,5-O-dimethyltransferase activity; P:biosynthetic process; P:methylation
OG0000127	10	0	9	2	1	1	2	2	-6	3	0	-1	-1	0	0.193656	1.62561e-06	0.0280411	0.504247	0.00637027	0.0139079	0.509272	Ae1gSMKg19871.t2; Ae1gSMKg22760.t1; Ai1gPKTg19432.t1; Ai1gPKTg29878.t1; Ai2Gg33108.t1; Ai2Gg42336.t1	not classified	duf 241 domain protein ; no annotation	no annotation	hypothetical protein BUALT_Bualt08G0098500; hypothetical protein Pfo_004561; hypothetical protein Sango_0873900; hypothetical protein Sango_2154500; uncharacterized protein LOC127246573			IPR004320 (PFAM); PTHR33070 (PANTHER); no IPS match	P:GO:0048364; P:GO:0048367; P:GO:0048731; no IPS match	P:root development; P:shoot system development; P:system development; no IPS match
OG0000128	15	13	15	11	13	14	13	2	0	2	-2	0	1	0	0.305918	0.879456	0.194085	0.000176129	0.526659	0.030348	0.555878	Ae1gSMKg1117.t1; Ae1gSMKg17049.t1; Ae1gSMKg17050.t1; Ae1gSMKg18525.t1; Ae1gSMKg28206.t1; Ae1gSMKg28210.t1; Ae1gSMKg28211.t1; Ae1gSMKg3163.t1; Ae1gSMKg3238.t1; Ae1gSMKg8583.t1; Ae1gSMKg8584.t1; Ai1gPKTg10468.t1; Ai1gPKTg13894.t1; Ai1gPKTg208.t1; Ai1gPKTg21088.t1; Ai1gPKTg21090.t1; Ai1gPKTg21091.t1; Ai1gPKTg220.t1; Ai1gPKTg27967.t1; Ai1gPKTg27968.t2; Ai1gPKTg27970.t1; Ai1gPKTg281.t1; Ai1gPKTg7432.t…	zeatin O-glucosyltransferase *(ZOG) ; EC_2.4 glycosyltransferase	udp glycosyltransferase	Zeatin O-glucosyltransferase OS=Phaseolus lunatus	PREDICTED: zeatin O-xylosyltransferase-like; Zeatin O-glucosyltransferase; hypothetical protein Pfo_003153; hypothetical protein Pfo_003155; hypothetical protein Pfo_028266; hypothetical protein Pfo_028267; hypothetical protein Pfo_028348; hypothetical protein Pfo_029704; zeatin O-glucosyltransferase-like; zeatin O-xylosyltransferase-like	EC:2; EC:2.4; EC:2.4.1	Glycosyltransferases; Transferases	G3DSA:3.40.50.2000 (GENE3D); G3DSA:3.40.50.2000:FF:000060 (FUNFAM); G3DSA:3.40.50.2000:FF:000238 (FUNFAM); IPR002213 (CDD); IPR002213 (PFAM); PTHR48044 (PANTHER); SSF53756 (SUPERFAMILY)	F:GO:0008194; F:GO:0016740; F:GO:0016757; F:GO:0035251; P:GO:0008152; P:GO:0009058; P:GO:1901135; P:GO:1901137; no GO terms	F:UDP-glucosyltransferase activity; F:UDP-glycosyltransferase activity; F:glycosyltransferase activity; F:transferase activity; P:biosynthetic process; P:carbohydrate derivative biosynthetic process; P:carbohydrate derivative metabolic process; P:metabolic process; no GO terms
OG0000131	12	6	21	6	6	6	6	3	-3	12	0	0	0	0	0.0844072	0.0332137	2.35806e-08	0.512579	0.512579	0.527052	0.527052	Ae1gSMKg12351.t1; Ae1gSMKg14271.t1; Ae1gSMKg25305.t1; Ae1gSMKg28073.t1; Ae1gSMKg28673.t1; Ae1gSMKg2896.t1; Ai1gPKTg1598.t1; Ai1gPKTg16729.t1; Ai1gPKTg20253.t1; Ai1gPKTg21549.t1; Ai1gPKTg29274.t1; Ai1gPKTg5549.t1; Ai2Gg19400.t1; Ai2Gg29537.t1; Ai2Gg31.t1; Ai2Gg32057.t2; Ai2Gg36445.t1; Ai2Gg43179.t1; Ai2Gg46256.t1; Ai2Gg48148.t1; Ai2Gg51827.t1; Ai2Gg52411.t1; Ai2Gg5657.t1; Ai2Gg8536.t1	LRK10-1-like protein kinase ; EC_2.7 transferase transferring phosphorus-containing group	arath wall associated receptor kinase ; leaf rust disease resistance locus receptor protein kinase ; protein kinase domain containing	LEAF RUST 10 DISEASE-RESISTANCE LOCUS RECEPTOR-LIKE PROTEIN KINASE-like 1.3 OS=Arabidopsis thaliana ; LEAF RUST 10 DISEASE-RESISTANCE LOCUS RECEPTOR-LIKE PROTEIN KINASE-like 1.2 OS=Arabidopsis thaliana ; LEAF RUST 10 DISEASE-RESISTANCE LOCUS RECEPTOR-LIKE PROTEIN KINASE-like 1.4 OS=Arabidopsis thaliana	LEAF RUST 10 DISEASE-RESISTANCE LOCUS RECEPTOR-LIKE PROTEIN KINASE-like 1.2; LEAF RUST 10 DISEASE-RESISTANCE LOCUS RECEPTOR-LIKE PROTEIN KINASE-like 1.3; LEAF RUST 10 DISEASE-RESISTANCE LOCUS RECEPTOR-LIKE PROTEIN KINASE-like 1.3 isoform X3; PREDICTED: probable serine/threonine-protein kinase At1g18390; Serine/threonine protein kinase; hypothetical protein Pfo_008450; hypothetical protein Pfo_020…	EC:2.7.1; EC:2.7.11	Transferring phosphorus-containing groups	G3DSA:1.10.510.10 (GENE3D); G3DSA:1.10.510.10:FF:000161 (FUNFAM); G3DSA:3.30.200.20 (GENE3D); G3DSA:3.30.200.20:FF:000039 (FUNFAM); G3DSA:3.30.200.20:FF:000162 (FUNFAM); G3DSA:3.30.200.20:FF:000214 (FUNFAM); IPR000719 (PFAM); IPR000719 (PROSITE_PROFILES); IPR001245 (PFAM); IPR007110 (PROSITE_PROFILES); IPR011009 (SUPERFAMILY); IPR025287 (PFAM); IPR032872 (PFAM); PIRSR000550-1 (PIRSR); PIRSR000550…	C:GO:0016020; F:GO:0004672; F:GO:0004674; F:GO:0004676; F:GO:0004677; F:GO:0004679; F:GO:0004694; F:GO:0004711; F:GO:0005488; F:GO:0005524; F:GO:0016301; F:GO:0030247; F:GO:0035175; F:GO:0035402; F:GO:0035403; F:GO:0035979; F:GO:0044022; F:GO:0044023; F:GO:0044024; F:GO:0044025; F:GO:0072354; F:GO:0072371; F:GO:0072518; F:GO:0106310; F:GO:0140823; F:GO:0140855; F:GO:0140857; F:GO:0140995; F:GO:01…	C:membrane; F:3-phosphoinositide-dependent protein kinase activity; F:AMP-activated protein kinase activity; F:ATP binding; F:DNA-dependent protein kinase activity; F:Rho-dependent protein serine/threonine kinase activity; F:binding; F:eukaryotic translation initiation factor 2alpha kinase activity; F:histone H2A kinase activity; F:histone H2AS1 kinase activity; F:histone H2AS121 kinase activity;…
OG0000134	11	10	8	5	5	6	7	2	1	-1	0	0	0	1	0.21925	0.372514	0.586951	0.510516	0.510516	0.527052	0.0140333	Ae1gSMKg10970.t1; Ae1gSMKg17983.t1; Ae1gSMKg19780.t1; Ae1gSMKg27874.t1; Ae1gSMKg27875.t1; Ai1gPKTg10273.t1; Ai1gPKTg11367.t1; Ai1gPKTg11369.t1; Ai1gPKTg12661.t1; Ai1gPKTg20437.t1; Ai1gPKTg20438.t1; Ai1gPKTg26948.t1; Ai2Gg21021.t1; Ai2Gg22658.t1; Ai2Gg24579.t1; Ai2Gg25394.t1; Ai2Gg25396.t1; Ai2Gg34263.t1; Ai2Gg35042.t1; Ai2Gg40397.t1; Ai2Gg43391.t1; Ai2Gg56348.t1; Ai2Gg9871.t1	EC_2.1 transferase transferring one-carbon group	3 hydroxy n methyl s coclaurine 4 o methyltransferase	Acetylserotonin O-methyltransferase OS=Arabidopsis thaliana ; Flavonoid 6-O-methyltransferase 4 OS=Ocimum basilicum ; Flavonoid 4-O-methyltransferase 3 OS=Ocimum basilicum ; Flavonoid 7-O-methyltransferase 1A OS=Mentha piperita	AltName: Full=Cirsiliol 4'-O-methyltransferase; AltName: Full=Cirsimaritin 4'-O-methyltransferase; AltName: Full=Genkwanin 4'-O-methyltransferase; AltName: Full=Scutellarein-7-methyl ether 4'-O-methyltransferase; O-methyltransferase; RecName: Full=Flavonoid 4'-O-methyltransferase 3; Short=ObFOMT3; acetylserotonin O-methyltransferase-like; hypothetical protein BUALT_Bualt12G0105400; hypothetical p…	EC:2.1.1	Transferring one-carbon groups	G3DSA:1.10.10.10:FF:000836 (FUNFAM); G3DSA:3.40.50.150:FF:000294 (FUNFAM); IPR001077 (PFAM); IPR012967 (PFAM); IPR016461 (PANTHER); IPR016461 (PIRSF); IPR016461 (PROSITE_PROFILES); IPR029063 (G3DSA:3.40.50.GENE3D); IPR029063 (SUPERFAMILY); IPR036388 (G3DSA:1.10.10.GENE3D); IPR036390 (SUPERFAMILY); PIRSR005739-1 (PIRSR); cd02440 (CDD)	F:GO:0008168; F:GO:0008171; F:GO:0008757; F:GO:0046983; P:GO:0009058; P:GO:0032259	F:O-methyltransferase activity; F:S-adenosylmethionine-dependent methyltransferase activity; F:methyltransferase activity; F:protein dimerization activity; P:biosynthetic process; P:methylation
OG0000135	10	5	4	4	5	5	6	3	0	-1	-1	0	0	1	0.0955731	0.78715	0.457315	0.015791	0.510516	0.5227	0.011696	Ae1gSMKg1502.t1; Ae1gSMKg1503.t1; Ae1gSMKg22941.t1; Ae1gSMKg6393.t1; Ai1gPKTg24016.t1; Ai1gPKTg24017.t1; Ai1gPKTg3990.t1; Ai1gPKTg3991.t1; Ai1gPKTg5019.t1; Ai1gPKTg6750.t1; Ai2Gg11965.t1; Ai2Gg11966.t1; Ai2Gg1268.t1; Ai2Gg16040.t1; Ai2Gg33292.t1; Ai2Gg3488.t1; Ai2Gg3489.t1; Ai2Gg45447.t1; Ai2Gg45448.t1; Ai2Gg7750.t2	class-C-I small heat-shock-responsive protein	kda class i heat shock protein	18.2 kDa class I heat shock protein OS=Medicago sativa ; 17.4 kDa class I heat shock protein OS=Arabidopsis thaliana ; 17.3 kDa class I heat shock protein OS=Glycine max	HSP20-like chaperones superfamily protein; PREDICTED: 17.3 kDa class I heat shock protein-like; class I heat shock protein			G3DSA:2.60.40.790:FF:000009 (FUNFAM); IPR002068 (PFAM); IPR002068 (PROSITE_PROFILES); IPR008978 (G3DSA:2.60.40.GENE3D); IPR008978 (SUPERFAMILY); IPR031107 (PANTHER); PIRSR036514-1 (PIRSR); cd06472 (CDD)	F:GO:0051082; P:GO:0006457; P:GO:0009408; P:GO:0009651; P:GO:0042542; P:GO:0051259; no GO terms	F:unfolded protein binding; P:protein complex oligomerization; P:protein folding; P:response to heat; P:response to hydrogen peroxide; P:response to salt stress; no GO terms
OG0000137	9	7	6	12	13	14	12	1	0	-1	0	1	2	0	0.459245	0.825951	0.533851	0.524686	0.0127897	0.00213545	0.551929	Ae1gSMKg15329.t1; Ae1gSMKg15831.t1; Ae1gSMKg15850.t1; Ae1gSMKg15862.t1; Ae1gSMKg21354.t1; Ae1gSMKg21355.t1; Ae1gSMKg22138.t1; Ae1gSMKg24059.t1; Ae1gSMKg30877.t1; Ae1gSMKg31058.t1; Ae1gSMKg7190.t1; Ae1gSMKg7191.t1; Ai1gPKTg14417.t1; Ai1gPKTg14596.t1; Ai1gPKTg16029.t1; Ai1gPKTg17688.t1; Ai1gPKTg17689.t1; Ai1gPKTg25525.t2; Ai1gPKTg25526.t1; Ai1gPKTg4368.t1; Ai1gPKTg4387.t1; Ai1gPKTg4399.t1; Ai1gPKTg…	cutin synthase *(CD) ; EC_3.1 hydrolase acting on ester bond	gdsl esterase lipase	GDSL esterase/lipase At5g18430 OS=Arabidopsis thaliana ; GDSL esterase/lipase At5g33370 OS=Arabidopsis thaliana	GDSL esterase/lipase; GDSL esterase/lipase At5g33370; GDSL esterase/lipase At5g33370-like; GDSL esterase/lipase At5g33370-like isoform X1; hypothetical protein; hypothetical protein Pfo_015380; hypothetical protein Pfo_015726; hypothetical protein Pfo_015727; hypothetical protein RD792_005726; hypothetical protein SADUNF_Sadunf19G0031900	EC:3.1; EC:3.1.1.3	Acting on ester bonds; triacylglycerol lipase	G3DSA:3.40.50.1110:FF:000003 (FUNFAM); IPR001087 (PFAM); IPR035669 (CDD); IPR036514 (G3DSA:3.40.50.GENE3D); IPR051058 (PANTHER); IPR051238 (PANTHER); PS51257 (PROSITE_PROFILES); SSF52266 (SUPERFAMILY)	C:GO:0016020; F:GO:0004806; F:GO:0016788; P:GO:0016042; no GO terms	C:membrane; F:hydrolase activity, acting on ester bonds; F:triacylglycerol lipase activity; P:lipid catabolic process; no GO terms
OG0000140	6	6	3	7	7	8	7	-1	0	-3	0	0	1	0	0.631422	0.808929	0.0126491	0.514629	0.514629	0.0163693	0.531344	Ae1gSMKg16306.t1; Ae1gSMKg16307.t1; Ae1gSMKg16308.t1; Ae1gSMKg16309.t1; Ae1gSMKg16316.t1; Ae1gSMKg16317.t1; Ae1gSMKg22297.t1; Ai1gPKTg15735.t1; Ai1gPKTg4828.t1; Ai1gPKTg4829.t1; Ai1gPKTg4830.t1; Ai1gPKTg4837.t1; Ai1gPKTg4838.t1; Ai1gPKTg6133.t1; Ai2Gg15846.t1; Ai2Gg15847.t1; Ai2Gg15848.t1; Ai2Gg15849.t1; Ai2Gg15857.t1; Ai2Gg15858.t1; Ai2Gg31334.t1; Ai2Gg31335.t1; Ai2Gg31336.t1; Ai2Gg31337.t1; Ai2…	not classified ; EC_3.2 glycosylase	polygalacturonase	Polygalacturonase OS=Prunus persica	Polygalacturonase; hypothetical protein BUALT_Bualt14G0005200; hypothetical protein Pfo_016522; hypothetical protein Pfo_016523; polygalacturonase-like	EC:3.2.1.15; EC:4	Lyases; endo-polygalacturonase	G3DSA:2.160.20.10:FF:000004 (FUNFAM); G3DSA:2.160.20.10:FF:000016 (FUNFAM); IPR000743 (PFAM); IPR011050 (SUPERFAMILY); IPR012334 (G3DSA:2.160.20.GENE3D); PTHR31375 (PANTHER)	C:GO:0005576; F:GO:0004650; F:GO:0016829; P:GO:0005975; P:GO:0071555	C:extracellular region; F:lyase activity; F:polygalacturonase activity; P:carbohydrate metabolic process; P:cell wall organization
OG0000141	4	3	13	4	4	3	4	-2	-3	7	0	0	-1	0	0.239759	0.0126491	2.24318e-05	0.50844	0.50844	0.0274733	0.518287	Ae1gSMKg24770.t1; Ae1gSMKg27701.t1; Ae1gSMKg5018.t1; Ae1gSMKg5019.t1; Ai1gPKTg17263.t1; Ai1gPKTg20616.t1; Ai1gPKTg26174.t1; Ai1gPKTg26175.t1; Ai2Gg10624.t1; Ai2Gg10625.t1; Ai2Gg43574.t1; Ai2Gg47609.t1; Ai2Gg51462.t1; Ai2Gg55561.t1; Ai2Gg55562.t1	class tau glutathione S-transferase *(GSTU1/2/++)	arath glutathione s transferase ; glutathione s transferase	Glutathione transferase GST 23 OS=Zea mays	Glutathione S-transferase; Glutathione S-transferase U8; hypothetical protein C2S53_016163; hypothetical protein Pfo_026439	EC:2.5.1.18	glutathione transferase	G3DSA:1.20.1050.10 (GENE3D); G3DSA:1.20.1050.10:FF:000012 (FUNFAM); G3DSA:3.40.30.10 (GENE3D); G3DSA:3.40.30.10:FF:000014 (FUNFAM); G3DSA:3.40.30.10:FF:000044 (FUNFAM); IPR004045 (PFAM); IPR004045 (PROSITE_PROFILES); IPR004046 (PFAM); IPR010987 (PROSITE_PROFILES); IPR036249 (SUPERFAMILY); IPR036282 (SUPERFAMILY); IPR040079 (SFLD); IPR045073 (PANTHER); IPR045073 (SFLD); IPR045074 (CDD); PF13410 (P…	C:GO:0005737; F:GO:0004364; P:GO:0006749	C:cytoplasm; F:glutathione transferase activity; P:glutathione metabolic process
OG0000143	14	6	13	11	5	6	6	6	-2	5	5	-1	0	0	0.00472661	0.196957	0.00187813	5.7223e-12	0.0188957	0.527052	0.527052	Ae1gSMKg16254.t1; Ae1gSMKg16255.t1; Ae1gSMKg23087.t1; Ae1gSMKg23088.t1; Ae1gSMKg23089.t2; Ae1gSMKg23090.t2; Ae1gSMKg23091.t1; Ae1gSMKg23092.t1; Ae1gSMKg23093.t1; Ae1gSMKg28748.t1; Ae1gSMKg29061.t1; Ai1gPKTg21918.t1; Ai1gPKTg4774.t1; Ai1gPKTg6894.t1; Ai1gPKTg6895.t1; Ai1gPKTg6910.t1; Ai1gPKTg6911.t1; Ai2Gg1411.t1; Ai2Gg1412.t1; Ai2Gg1413.t1; Ai2Gg1414.t1; Ai2Gg15794.t1; Ai2Gg31284.t1; Ai2Gg31285.t…	not classified	disease resistance protein rpm	Disease resistance protein RPM1 OS=Arabidopsis thaliana	Apoptotic ATPase; Disease resistance protein RPM1; disease resistance protein RPM1-like; hypothetical protein CDL12_03462			G3DSA:1.10.10.10:FF:000322 (FUNFAM); G3DSA:1.20.5.4130 (GENE3D); G3DSA:3.40.50.300:FF:001091 (FUNFAM); IPR002182 (PFAM); IPR027417 (G3DSA:3.40.50.GENE3D); IPR027417 (SUPERFAMILY); IPR032675 (G3DSA:3.80.10.GENE3D); IPR036388 (G3DSA:1.10.10.GENE3D); IPR038005 (CDD); IPR041118 (PFAM); IPR042197 (G3DSA:1.10.8.GENE3D); IPR044974 (PANTHER); IPR055414 (PFAM); PF23559 (PFAM); PIRSR000029-1 (PIRSR); PR003…	F:GO:0043531; P:GO:0006952; P:GO:0050896; P:GO:0051707; P:GO:0098542; no GO terms; no IPS match	F:ADP binding; P:defense response; P:defense response to other organism; P:response to other organism; P:response to stimulus; no GO terms; no IPS match
OG0000148	12	4	9	9	8	8	7	4	-4	1	1	0	0	-1	0.0356085	0.00461591	0.344772	0.00852861	0.516666	0.535576	0.0536159	Ae1gSMKg10062.t1; Ae1gSMKg10063.t1; Ae1gSMKg10064.t1; Ae1gSMKg10065.t1; Ae1gSMKg10066.t1; Ae1gSMKg10067.t2; Ae1gSMKg10068.t1; Ae1gSMKg24371.t1; Ae1gSMKg7685.t1; Ai1gPKTg16330.t1; Ai1gPKTg25032.t1; Ai1gPKTg9373.t1; Ai1gPKTg9375.t1; Ai1gPKTg9376.t1; Ai1gPKTg9377.t1; Ai1gPKTg9379.t1; Ai2Gg13194.t1; Ai2Gg20133.t1; Ai2Gg20134.t1; Ai2Gg20135.t1; Ai2Gg20136.t1; Ai2Gg20137.t1; Ai2Gg20139.t1; Ai2Gg21763.t…	EC_2.4 glycosyltransferase	udp glycosyltransferase protein ; udp glycosyltransferase	UDP-glycosyltransferase 73C3 OS=Arabidopsis thaliana ; UDP-glycosyltransferase 73D1 OS=Arabidopsis thaliana ; UDP-glycosyltransferase 73C5 OS=Arabidopsis thaliana ; UDP-glycosyltransferase 73C2 OS=Arabidopsis thaliana	UDP-glycosyltransferase 73C3; UDP-glycosyltransferase 73C3-like; flavonoid glucoyltransferase UGT73E2; hypothetical protein Pfo_004200; hypothetical protein Pfo_029787; hypothetical protein RD792_007868; hypothetical protein RD792_011982	EC:2.4.1	Glycosyltransferases	G3DSA:3.40.50.2000 (GENE3D); G3DSA:3.40.50.2000:FF:000047 (FUNFAM); G3DSA:3.40.50.2000:FF:000071 (FUNFAM); IPR002213 (CDD); IPR002213 (PFAM); PTHR48047 (PANTHER); SSF53756 (SUPERFAMILY)	F:GO:0008194; F:GO:0035251; F:GO:0046527; P:GO:0009813	F:UDP-glucosyltransferase activity; F:UDP-glycosyltransferase activity; F:glucosyltransferase activity; P:flavonoid biosynthetic process
OG0000149	6	8	7	9	10	9	9	-2	0	-1	0	1	0	0	0.307158	0.839516	0.562619	0.51869	0.0095942	0.53975	0.53975	Ae1gSMKg11342.t1; Ae1gSMKg11782.t1; Ae1gSMKg12615.t1; Ae1gSMKg14074.t1; Ae1gSMKg15280.t1; Ae1gSMKg16922.t1; Ae1gSMKg26024.t1; Ae1gSMKg4002.t1; Ae1gSMKg5093.t1; Ai1gPKTg1142.t1; Ai1gPKTg18938.t1; Ai1gPKTg26095.t1; Ai1gPKTg27167.t1; Ai1gPKTg29022.t1; Ai1gPKTg29796.t1; Ai1gPKTg30220.t1; Ai1gPKTg5452.t1; Ai1gPKTg7677.t1; Ai2Gg10699.t1; Ai2Gg16480.t1; Ai2Gg18405.t1; Ai2Gg23000.t1; Ai2Gg23001.t1; Ai2Gg…	transcription factor *(EIL) ; ethylene signal transducer *(EIN3/EIL)	ethylene insensitive protein	ETHYLENE INSENSITIVE 3-like 3 protein OS=Arabidopsis thaliana ; Protein ETHYLENE INSENSITIVE 3 OS=Arabidopsis thaliana	ETHYLENE INSENSITIVE 3-like 3 protein; hypothetical protein Pfo_001869; hypothetical protein Pfo_006772; hypothetical protein Pfo_017735; protein ETHYLENE INSENSITIVE 3			G3DSA:1.10.3180.10:FF:000001 (FUNFAM); G3DSA:1.10.3180.10:FF:000002 (FUNFAM); IPR006957 (PANTHER); IPR023278 (G3DSA:1.10.3180.GENE3D); IPR023278 (SUPERFAMILY); IPR047091 (PFAM)	C:GO:0005634; F:GO:0003677; F:GO:0003700; F:GO:0005488; P:GO:0006355; P:GO:0009873; P:GO:0050794	C:nucleus; F:DNA binding; F:DNA-binding transcription factor activity; F:binding; P:ethylene-activated signaling pathway; P:regulation of DNA-templated transcription; P:regulation of cellular process
OG0000150	0	7	11	9	8	8	8	-8	-1	3	1	0	0	0	5.82118e-07	0.562619	0.0509299	0.00852861	0.516666	0.535576	0.535576	Ae1gSMKg12993.t1; Ae1gSMKg20120.t1; Ae1gSMKg21142.t1; Ae1gSMKg21143.t1; Ae1gSMKg24247.t1; Ae1gSMKg25360.t1; Ae1gSMKg27958.t1; Ae1gSMKg717.t1; Ae1gSMKg9284.t1; Ai1gPKTg12341.t1; Ai1gPKTg16210.t1; Ai1gPKTg16669.t2; Ai1gPKTg17880.t1; Ai1gPKTg20361.t1; Ai1gPKTg2218.t1; Ai1gPKTg23262.t1; Ai1gPKTg28644.t1; Ai2Gg15009.t1; Ai2Gg26371.t1; Ai2Gg26942.t1; Ai2Gg2751.t1; Ai2Gg35914.t1; Ai2Gg36385.t2; Ai2Gg376…	not classified	bed type domain containing protein	Zinc finger BED domain-containing protein RICESLEEPER 1 OS=Oryza sativa subsp. japonica ; Zinc finger BED domain-containing protein DAYSLEEPER OS=Arabidopsis thaliana ; Zinc finger BED domain-containing protein RICESLEEPER 2 OS=Oryza sativa subsp. japonica	hypothetical protein Pfo_003554; hypothetical protein Pfo_013746; zinc finger BED domain-containing protein DAYSLEEPER; zinc finger BED domain-containing protein DAYSLEEPER-like isoform X1; zinc finger BED domain-containing protein DAYSLEEPER-like isoform X2; zinc finger BED domain-containing protein DAYSLEEPER-like isoform X3; zinc finger BED domain-containing protein RICESLEEPER 1			IPR003656 (PFAM); IPR003656 (PROSITE_PROFILES); IPR008906 (PFAM); IPR012337 (SUPERFAMILY); IPR025525 (PFAM); IPR036236 (SUPERFAMILY); IPR052035 (PANTHER); SSF140996 (SUPERFAMILY)	C:GO:0005634; F:GO:0003677; F:GO:0005488; F:GO:0008270; F:GO:0046983; P:GO:0009791	C:nucleus; F:DNA binding; F:binding; F:protein dimerization activity; F:zinc ion binding; P:post-embryonic development
OG0000151	11	5	6	9	7	7	6	2	-2	-1	2	0	0	-1	0.21925	0.170532	0.533851	0.000156408	0.514629	0.531344	0.0472008	Ae1gSMKg12514.t1; Ae1gSMKg17301.t1; Ae1gSMKg21054.t1; Ae1gSMKg24129.t1; Ae1gSMKg3899.t2; Ae1gSMKg3900.t1; Ae1gSMKg5107.t1; Ae1gSMKg5108.t1; Ae1gSMKg9066.t1; Ai1gPKTg16098.t1; Ai1gPKTg17964.t1; Ai1gPKTg26082.t1; Ai1gPKTg27273.t1; Ai1gPKTg27274.t1; Ai1gPKTg28438.t1; Ai2Gg14794.t1; Ai2Gg24104.t1; Ai2Gg24692.t1; Ai2Gg34386.t1; Ai2Gg35794.t1; Ai2Gg37701.t1; Ai2Gg41623.t1; Ai2Gg46963.t1; Ai2Gg55466.t1;…	EC_3.2 glycosylase	lysosomal beta glucosidase	Beta-xylosidase/alpha-L-arabinofuranosidase 2 OS=Medicago sativa subsp. varia	Beta-glucosidase BoGH3B; hypothetical protein Pfo_000037; hypothetical protein Pfo_001891; hypothetical protein Pfo_007461; uncharacterized protein LOC105170099; uncharacterized protein LOC105173942; uncharacterized protein LOC127253624; uncharacterized protein LOC127253631	EC:3.2.1.21; EC:3.2.1.58	beta-glucosidase; glucan 1,3-beta-glucosidase	G3DSA:3.20.20.300:FF:000003 (FUNFAM); G3DSA:3.40.50.1700:FF:000002 (FUNFAM); IPR001764 (PFAM); IPR001764 (PRINTS); IPR002772 (PFAM); IPR017853 (SUPERFAMILY); IPR036881 (G3DSA:3.40.50.GENE3D); IPR036881 (SUPERFAMILY); IPR036962 (G3DSA:3.20.20.GENE3D); IPR051915 (PANTHER); PS51257 (PROSITE_PROFILES)	C:GO:0016020; F:GO:0004338; F:GO:0004553; F:GO:0005525; F:GO:0008422; P:GO:0005975; P:GO:0009251	C:membrane; F:GTP binding; F:beta-glucosidase activity; F:glucan exo-1,3-beta-glucosidase activity; F:hydrolase activity, hydrolyzing O-glycosyl compounds; P:carbohydrate metabolic process; P:glucan catabolic process
OG0000153	7	9	11	9	10	6	6	-2	0	2	0	1	0	0	0.33571	0.850532	0.125742	0.51869	0.0095942	0.527052	0.527052	Ae1gSMKg26338.t1; Ae1gSMKg27915.t1; Ae1gSMKg3085.t1; Ae1gSMKg3087.t1; Ae1gSMKg3612.t1; Ae1gSMKg3614.t1; Ae1gSMKg5454.t1; Ae1gSMKg8721.t1; Ae1gSMKg8723.t1; Ai1gPKTg16634.t1; Ai1gPKTg19249.t1; Ai1gPKTg20401.t1; Ai1gPKTg2405.t1; Ai1gPKTg2408.t1; Ai1gPKTg3098.t1; Ai2Gg11065.t1; Ai2Gg14458.t1; Ai2Gg36348.t1; Ai2Gg3765.t1; Ai2Gg40271.t1; Ai2Gg4312.t1; Ai2Gg43349.t1; Ai2Gg48233.t1; Ai2Gg48234.t1; Ai2Gg5…	sugar efflux transporter *(SWEET1/2/3)	bidirectional sugar transporter sweet	Bidirectional sugar transporter SWEET14 OS=Oryza sativa subsp. japonica ; Bidirectional sugar transporter NEC1 OS=Petunia hybrida ; Bidirectional sugar transporter SWEET15 OS=Vitis vinifera	Bidirectional sugar transporter NEC1; Bidirectional sugar transporter SWEET13; Multitransmembrane protein; bidirectional sugar transporter NEC1 isoform X1; bidirectional sugar transporter NEC1-like; bidirectional sugar transporter SWEET10-like; hypothetical protein Pfo_009221; hypothetical protein Pfo_020256			G3DSA:1.20.1280.290 (GENE3D); G3DSA:1.20.1280.290:FF:000001 (FUNFAM); G3DSA:1.20.1280.290:FF:000003 (FUNFAM); IPR004316 (PFAM); IPR047664 (PANTHER)	C:GO:0005886; C:GO:0012505; C:GO:0016020; F:GO:0051119; P:GO:0008643; P:GO:0034219	C:endomembrane system; C:membrane; C:plasma membrane; F:sugar transmembrane transporter activity; P:carbohydrate transmembrane transport; P:carbohydrate transport
OG0000155	2	2	0	1	0	0	0	-1	0	-2	0	-1	0	0	0.449154	0.669693	0.00885429	0.50213	0.0031942	0.5	0.5	Ae1gSMKg24671.t1	not classified	mitochondrial transcription termination factor mterf ; mitochondrial transcription termination factor protein ; transcription termination factor mterf chloroplastic ; transcription termination factor family protein	no annotation	unnamed protein product			G3DSA:1.25.70.10:FF:000001 (FUNFAM); IPR003690 (PANTHER); IPR003690 (PFAM); IPR038538 (G3DSA:1.25.70.GENE3D)	C:GO:0043231; F:GO:0003690; P:GO:0006353; P:GO:0006355	C:intracellular membrane-bounded organelle; F:double-stranded DNA binding; P:DNA-templated transcription termination; P:regulation of DNA-templated transcription
OG0000157	12	5	6	8	9	6	9	4	-2	-1	0	1	-2	1	0.0356085	0.170532	0.533851	0.516666	0.00852861	0.000306924	0.0187039	Ae1gSMKg10792.t1; Ae1gSMKg17144.t1; Ae1gSMKg17914.t1; Ae1gSMKg2162.t1; Ae1gSMKg2163.t1; Ae1gSMKg21763.t1; Ae1gSMKg28305.t1; Ae1gSMKg686.t1; Ai1gPKTg10079.t1; Ai1gPKTg10551.t1; Ai1gPKTg11299.t1; Ai1gPKTg21182.t1; Ai1gPKTg22960.t1; Ai1gPKTg26474.t1; Ai1gPKTg3573.t1; Ai1gPKTg3574.t1; Ai1gPKTg5602.t2; Ai2Gg11551.t1; Ai2Gg20843.t1; Ai2Gg22479.t1; Ai2Gg24537.t1; Ai2Gg2470.t1; Ai2Gg2471.t1; Ai2Gg25323.t…	CAPE precursor polypeptide	scp domain containing protein	Pathogenesis-related leaf protein 6 OS=Solanum lycopersicum ; Pathogenesis-related protein PR-1 OS=Medicago truncatula ; Basic form of pathogenesis-related protein 1 OS=Nicotiana tabacum	Basic form of pathogenesis-related protein 1; CAP (Cysteine-rich secretory proteins- Antigen 5-and Pathogenesis-related 1 protein) superfamily protein; CAP secretory protein; Defense-related protein containing SCP domain; basic form of pathogenesis-related protein 1-like; hypothetical protein Pfo_003327; hypothetical protein RD792_001894; pathogenesis-related leaf protein 6; pathogenesis-related …			G3DSA:3.40.33.10:FF:000004 (FUNFAM); G3DSA:3.40.33.10:FF:000006 (FUNFAM); IPR001283 (PANTHER); IPR001283 (PRINTS); IPR002413 (PRINTS); IPR014044 (PFAM); IPR035940 (G3DSA:3.40.33.GENE3D); IPR035940 (SUPERFAMILY); cd05381 (CDD)	C:GO:0005576; C:GO:0005615; C:GO:0016020; P:GO:0019953; no GO terms	C:extracellular region; C:extracellular space; C:membrane; P:sexual reproduction; no GO terms
OG0000159	4	6	9	3	3	3	4	-2	0	3	0	0	0	1	0.239759	0.808929	0.0280411	0.50635	0.50635	0.513811	0.00701887	Ae1gSMKg1329.t1; Ae1gSMKg1330.t1; Ae1gSMKg14751.t1; Ai1gPKTg23835.t1; Ai1gPKTg23836.t1; Ai1gPKTg23837.t1; Ai1gPKTg8210.t1; Ai2Gg18927.t1; Ai2Gg30026.t1; Ai2Gg3317.t1; Ai2Gg3318.t1; Ai2Gg45281.t1; Ai2Gg45282.t1	not classified ; EC_1.14 oxidoreductase acting on paired donor with incorporation or reduction of molecular oxygen	fe2og dioxygenase domain containing protein	Protopine O-dealkylase OS=Papaver somniferum ; Oxoglutarate-dependent flavonoid 7-O-demethylase 1 OS=Ocimum basilicum	SRG1-like; hypothetical protein BUALT_Bualt03G0034900; hypothetical protein Pfo_012742; hypothetical protein Pfo_023447; hypothetical protein TIFTF001_012607; protein SRG1-like isoform X5	EC:1.14.11; EC:1.14.11.32	Acting on paired donors, with incorporation or reduction of molecular oxygen. The oxygen incorporated need not be derived from O2; codeine 3-O-demethylase	G3DSA:2.60.120.330:FF:000001 (FUNFAM); G3DSA:2.60.120.330:FF:000079 (FUNFAM); IPR005123 (PROSITE_PROFILES); IPR026992 (PFAM); IPR027443 (G3DSA:2.60.120.GENE3D); IPR044861 (PFAM); IPR050295 (PANTHER); SSF51197 (SUPERFAMILY)	F:GO:0016706; F:GO:0031418; F:GO:0046872; F:GO:0102805; P:GO:0002238; P:GO:0008152; P:GO:0009805; no GO terms	F:2-oxoglutarate-dependent dioxygenase activity; F:L-ascorbic acid binding; F:codeine O-demethylase activity; F:metal ion binding; P:coumarin biosynthetic process; P:metabolic process; P:response to molecule of fungal origin; no GO terms
OG0000160	2	11	4	1	1	2	1	0	7	0	0	0	1	0	0.73431	4.59036e-06	0.758732	0.50213	0.50213	0.00233971	0.504669	Ae1gSMKg7865.t1; Ai1gPKTg24838.t1; Ai2Gg13376.t1; Ai2Gg54102.t1; Ai2Gg54103.t1	not classified	aaa domain containing protein ; disease resistance protein rps ; nb arc domain containing protein	Disease resistance protein RPS2 OS=Arabidopsis thaliana ; Probable disease resistance protein At1g51480 OS=Arabidopsis thaliana	Disease resistance protein RPS2; hypothetical protein BUALT_Bualt09G0036400	EC:3.6.1.15	nucleoside-triphosphate phosphatase	G3DSA:1.10.10.10:FF:000322 (FUNFAM); G3DSA:1.10.8.430:FF:000003 (FUNFAM); G3DSA:3.40.50.300:FF:001091 (FUNFAM); IPR002182 (PFAM); IPR027417 (G3DSA:3.40.50.GENE3D); IPR027417 (SUPERFAMILY); IPR032675 (G3DSA:3.80.10.GENE3D); IPR036388 (G3DSA:1.10.10.GENE3D); IPR042197 (G3DSA:1.10.8.GENE3D); IPR050905 (PANTHER); IPR055414 (PFAM); PF23559 (PFAM); PR00364 (PRINTS); SSF52058 (SUPERFAMILY); cd00267 (CDD)	F:GO:0016887; F:GO:0043531; P:GO:0098542	F:ADP binding; F:ATP hydrolysis activity; P:defense response to other organism
OG0000164	5	7	3	7	6	6	5	-1	1	-3	1	0	0	-1	0.601876	0.279649	0.0126491	0.00639698	0.512579	0.527052	0.0407061	Ae1gSMKg1035.t1; Ae1gSMKg1036.t1; Ae1gSMKg11520.t1; Ae1gSMKg11521.t1; Ae1gSMKg11526.t1; Ae1gSMKg4700.t2; Ae1gSMKg9606.t1; Ai1gPKTg23543.t1; Ai1gPKTg30042.t1; Ai1gPKTg6237.t1; Ai1gPKTg6238.t2; Ai1gPKTg8937.t1; Ai2Gg10331.t2; Ai2Gg19681.t1; Ai2Gg21317.t1; Ai2Gg23176.t1; Ai2Gg23180.t1; Ai2Gg3032.t1; Ai2Gg32753.t1; Ai2Gg45008.t1; Ai2Gg55859.t1; Ai2Gg61200.t1; Ai2Gg745.t1; Ai2Gg746.t2	EC_3.4 hydrolase acting on peptide bond (peptidase)	serine carboxypeptidase ; serine carboxypeptidase protein	Serine carboxypeptidase-like 19 OS=Arabidopsis thaliana ; Serine carboxypeptidase-like 18 OS=Arabidopsis thaliana ; Serine carboxypeptidase-like 17 OS=Arabidopsis thaliana ; Serine carboxypeptidase-like 9 OS=Arabidopsis thaliana	PREDICTED: serine carboxypeptidase-like 17 isoform X1; PREDICTED: serine carboxypeptidase-like 18; hypothetical protein Pfo_002540; hypothetical protein Pfo_016801; putative serine carboxypeptidase-like 52; serine carboxypeptidase-like 11; serine carboxypeptidase-like 11 isoform X2; serine carboxypeptidase-like 18 isoform X3; serine carboxypeptidase-like 7	EC:2.3; EC:2.3.1; EC:3.4; EC:3.4.16	Acting on peptide bonds (peptidases); Acyltransferases	G3DSA:3.40.50.12670 (GENE3D); G3DSA:3.40.50.12670:FF:000001 (FUNFAM); G3DSA:3.40.50.12670:FF:000002 (FUNFAM); G3DSA:3.40.50.1820:FF:000072 (FUNFAM); G3DSA:3.40.50.1820:FF:000148 (FUNFAM); IPR001563 (PANTHER); IPR001563 (PFAM); IPR001563 (PRINTS); IPR029058 (G3DSA:3.40.50.GENE3D); IPR029058 (SUPERFAMILY)	C:GO:0016020; F:GO:0003824; F:GO:0004180; F:GO:0004185; F:GO:0016746; F:GO:0016747; P:GO:0006508; P:GO:0008152; P:GO:0019748; P:GO:0051555; P:GO:0071493	C:membrane; F:acyltransferase activity; F:acyltransferase activity, transferring groups other than amino-acyl groups; F:carboxypeptidase activity; F:catalytic activity; F:serine-type carboxypeptidase activity; P:cellular response to UV-B; P:flavonol biosynthetic process; P:metabolic process; P:proteolysis; P:secondary metabolic process
OG0000165	11	4	11	8	8	8	9	2	-5	2	0	0	0	1	0.21925	0.00117865	0.125742	0.516666	0.516666	0.535576	0.0187039	Ae1gSMKg11296.t1; Ae1gSMKg14037.t1; Ae1gSMKg14038.t1; Ae1gSMKg15301.t1; Ae1gSMKg1953.t1; Ae1gSMKg20439.t1; Ae1gSMKg25989.t1; Ae1gSMKg4414.t1; Ai1gPKTg1177.t1; Ai1gPKTg1178.t1; Ai1gPKTg12006.t1; Ai1gPKTg17703.t1; Ai1gPKTg18901.t1; Ai1gPKTg22753.t1; Ai1gPKTg26753.t1; Ai1gPKTg30266.t2; Ai1gPKTg7655.t1; Ai2Gg10046.t1; Ai2Gg18380.t1; Ai2Gg2275.t1; Ai2Gg22958.t1; Ai2Gg26037.t1; Ai2Gg27984.t1; Ai2Gg2798…	not classified	bifunctional dihydroflavonol 4 reductase ; epimerase domain containing protein	Cinnamoyl-CoA reductase CAD2 OS=Medicago truncatula ; Phenylacetaldehyde reductase OS=Rosa hybrid cultivar	Cinnamoyl-CoA reductase 1; cinnamoyl-CoA reductase 1; hypothetical protein Pfo_001720; hypothetical protein Pfo_006643; phenylacetaldehyde reductase-like; tetraketide alpha-pyrone reductase 1; tetraketide alpha-pyrone reductase 1-like	EC:1.1.1; EC:1.2.1.44	Acting on the CH-OH group of donors; cinnamoyl-CoA reductase	G3DSA:3.40.50.720 (GENE3D); G3DSA:3.40.50.720:FF:000085 (FUNFAM); IPR001509 (PFAM); IPR036291 (SUPERFAMILY); IPR050425 (PANTHER); PIRSR000102-3 (PIRSR); cd08958 (CDD)	C:GO:0016020; F:GO:0016616; F:GO:0016621	C:membrane; F:cinnamoyl-CoA reductase activity; F:oxidoreductase activity, acting on the CH-OH group of donors, NAD or NADP as acceptor
OG0000167	3	5	16	3	5	6	8	-5	-3	8	-2	0	0	2	0.00242162	0.025531	1.31878e-05	2.28785e-05	0.510516	0.527052	0.000541273	Ae1gSMKg17450.t1; Ae1gSMKg3215.t1; Ae1gSMKg9813.t1; Ai1gPKTg10842.t1; Ai1gPKTg10843.t1; Ai1gPKTg17950.t2; Ai1gPKTg17951.t1; Ai1gPKTg228.t1; Ai1gPKTg229.t1; Ai1gPKTg24168.t1; Ai1gPKTg27944.t1; Ai2Gg19895.t1; Ai2Gg21532.t1; Ai2Gg24852.t1; Ai2Gg34531.t1; Ai2Gg37688.t1; Ai2Gg41637.t1; Ai2Gg41638.t1; Ai2Gg4183.t1; Ai2Gg4184.t1; Ai2Gg45597.t1; Ai2Gg8848.t1	EC_1.14 oxidoreductase acting on paired donor with incorporation or reduction of molecular oxygen	cytochrome p450 83b1	Cytochrome P450 71A1 OS=Persea americana ; 6,7,8-trihydroxycoumarin synthase OS=Pastinaca sativa	Cytochrome P450 CYP2 subfamily; cytochrome P450 83B1-like; hypothetical protein Pfo_003976; hypothetical protein Pfo_022194; hypothetical protein Pfo_026974; hypothetical protein Pfo_030991	EC:1; EC:1.14	Acting on paired donors, with incorporation or reduction of molecular oxygen. The oxygen incorporated need not be derived from O2; Oxidoreductases	G3DSA:1.10.630.10:FF:000011 (FUNFAM); G3DSA:1.10.630.10:FF:000043 (FUNFAM); IPR001128 (PFAM); IPR001128 (PRINTS); IPR002401 (PRINTS); IPR036396 (G3DSA:1.10.630.GENE3D); IPR036396 (SUPERFAMILY); PIRSR000047-1 (PIRSR); PIRSR000209-1 (PIRSR); PIRSR602399-1 (PIRSR); PIRSR602402-1 (PIRSR); PIRSR602403-1 (PIRSR); PTHR47955 (PANTHER); cd11072 (CDD)	C:GO:0016020; F:GO:0004497; F:GO:0005488; F:GO:0005506; F:GO:0016491; F:GO:0016705; F:GO:0020037; F:GO:0046872; P:GO:0009058	C:membrane; F:binding; F:heme binding; F:iron ion binding; F:metal ion binding; F:monooxygenase activity; F:oxidoreductase activity; F:oxidoreductase activity, acting on paired donors, with incorporation or reduction of molecular oxygen; P:biosynthetic process
OG0000168	11	5	8	10	10	11	9	3	-3	0	0	0	1	-1	0.117954	0.025531	0.839516	0.520701	0.520701	0.0233679	0.066212	Ae1gSMKg12452.t1; Ae1gSMKg15223.t1; Ae1gSMKg21388.t1; Ae1gSMKg21390.t1; Ae1gSMKg24030.t1; Ae1gSMKg26898.t1; Ae1gSMKg26899.t1; Ae1gSMKg31090.t1; Ae1gSMKg6509.t1; Ae1gSMKg9993.t1; Ai1gPKTg14382.t1; Ai1gPKTg15991.t1; Ai1gPKTg17655.t1; Ai1gPKTg17656.t1; Ai1gPKTg19795.t2; Ai1gPKTg27327.t1; Ai1gPKTg29192.t1; Ai1gPKTg4106.t1; Ai1gPKTg9308.t1; Ai2Gg12081.t1; Ai2Gg16900.t1; Ai2Gg18459.t1; Ai2Gg20067.t1; A…	histone *(H2B/HTB)	histone h2b 1	Histone H2B OS=Gossypium hirsutum	Histone H2B.6; histone H2B; histone H2B-like; histone H2B.9; hypothetical protein AQUCO_02200175v1; hypothetical protein KY284_024618; hypothetical protein Leryth_007499; hypothetical protein RND71_025817			G3DSA:1.10.20.10:FF:000014 (FUNFAM); G3DSA:1.10.20.10:FF:000043 (FUNFAM); IPR000558 (PANTHER); IPR000558 (PRINTS); IPR007125 (PFAM); IPR009072 (G3DSA:1.10.20.GENE3D); IPR009072 (SUPERFAMILY); cd22910 (CDD)	C:GO:0000786; C:GO:0005634; F:GO:0003677; F:GO:0030527; F:GO:0046982	C:nucleosome; C:nucleus; F:DNA binding; F:protein heterodimerization activity; F:structural constituent of chromatin
OG0000171	6	11	4	8	8	10	8	-1	4	-3	0	0	2	0	0.631422	0.0070402	0.0186231	0.516666	0.516666	0.000962593	0.535576	Ae1gSMKg10657.t1; Ae1gSMKg10658.t1; Ae1gSMKg13655.t1; Ae1gSMKg13966.t1; Ae1gSMKg13967.t1; Ae1gSMKg13968.t1; Ae1gSMKg29639.t1; Ae1gSMKg5128.t1; Ai1gPKTg1247.t1; Ai1gPKTg1248.t1; Ai1gPKTg1249.t1; Ai1gPKTg1548.t1; Ai1gPKTg22490.t1; Ai1gPKTg2769.t1; Ai1gPKTg9934.t1; Ai1gPKTg9935.t2; Ai2Gg10747.t1; Ai2Gg20701.t1; Ai2Gg20702.t1; Ai2Gg20703.t2; Ai2Gg22343.t1; Ai2Gg22344.t1; Ai2Gg27607.t1; Ai2Gg27610.t1;…	EC_1.14 oxidoreductase acting on paired donor with incorporation or reduction of molecular oxygen	cytochrome p450 ; cytochrome p450 protein ; cytochrome p450 706	Labd-13Z-ene-9,15,16-triol synthase, chloroplastic OS=Vitex agnus-castus ; Cytochrome P450 76M5 OS=Oryza sativa subsp. japonica ; Flavonoid 3-monooxygenase OS=Arabidopsis thaliana	cytochrome; cytochrome P450 76C1-like; geraniol 8-hydroxylase-like; hypothetical protein CDL12_10968; hypothetical protein Pfo_010245; hypothetical protein Pfo_025548; hypothetical protein Pfo_025549; hypothetical protein RD792_009082	EC:1; EC:1.14	Acting on paired donors, with incorporation or reduction of molecular oxygen. The oxygen incorporated need not be derived from O2; Oxidoreductases	G3DSA:1.10.630.10:FF:000026 (FUNFAM); G3DSA:1.10.630.10:FF:000126 (FUNFAM); G3DSA:1.10.630.10:FF:000207 (FUNFAM); IPR001128 (PFAM); IPR001128 (PRINTS); IPR002401 (PRINTS); IPR036396 (G3DSA:1.10.630.GENE3D); IPR036396 (SUPERFAMILY); PIRSR000047-1 (PIRSR); PIRSR000047-2 (PIRSR); PIRSR000209-1 (PIRSR); PIRSR602399-1 (PIRSR); PIRSR602402-1 (PIRSR); PIRSR602403-1 (PIRSR); PTHR47951 (PANTHER); cd11073 …	C:GO:0016020; F:GO:0004497; F:GO:0005506; F:GO:0016491; F:GO:0016705; F:GO:0020037; F:GO:0046872	C:membrane; F:heme binding; F:iron ion binding; F:metal ion binding; F:monooxygenase activity; F:oxidoreductase activity; F:oxidoreductase activity, acting on paired donors, with incorporation or reduction of molecular oxygen
OG0000173	7	4	6	10	12	14	11	0	-2	0	-1	1	3	0	0.871302	0.142732	0.808929	0.034159	0.0117248	2.95035e-05	0.547926	Ae1gSMKg16682.t1; Ae1gSMKg17964.t1; Ae1gSMKg19327.t1; Ae1gSMKg19818.t1; Ae1gSMKg22040.t1; Ae1gSMKg25504.t1; Ae1gSMKg27219.t1; Ae1gSMKg6055.t1; Ae1gSMKg9566.t1; Ae1gSMKg975.t1; Ai1gPKTg11350.t1; Ai1gPKTg12629.t1; Ai1gPKTg13090.t1; Ai1gPKTg18415.t1; Ai1gPKTg20120.t1; Ai1gPKTg23482.t1; Ai1gPKTg25435.t1; Ai1gPKTg3646.t1; Ai1gPKTg5217.t1; Ai1gPKTg5878.t1; Ai1gPKTg8898.t1; Ai2Gg11624.t1; Ai2Gg1340.t1; …	subunit c of V-type ATPase membrane V0 subcomplex	v type proton atpase kda proteolipid subunit	V-type proton ATPase 16 kDa proteolipid subunit OS=Kalanchoe daigremontiana ; V-type proton ATPase 16 kDa proteolipid subunit OS=Gossypium hirsutum	BV-16/1, partial; V-type proton ATPase 16 kDa proteolipid subunit; V-type proton ATPase 16 kDa proteolipid subunit-like; hypothetical protein BUALT_Bualt15G0017100; hypothetical protein HHK36_030426; hypothetical protein M569_08973	EC:7.2.2	Catalysing the translocation of inorganic cations	G3DSA:1.20.120.610:FF:000003 (FUNFAM); G3DSA:1.20.120.610:FF:000009 (FUNFAM); IPR000245 (PRINTS); IPR002379 (PFAM); IPR011555 (NCBIFAM); IPR035921 (G3DSA:1.20.120.GENE3D); IPR035921 (SUPERFAMILY); PTHR10263 (PANTHER); cd18175 (CDD); cd18176 (CDD); no IPS match	C:GO:0005774; C:GO:0033177; C:GO:0033179; F:GO:0015078; F:GO:0046961; P:GO:1902600; no GO terms; no IPS match	C:proton-transporting V-type ATPase, V0 domain; C:proton-transporting two-sector ATPase complex, proton-transporting domain; C:vacuolar membrane; F:proton transmembrane transporter activity; F:proton-transporting ATPase activity, rotational mechanism; P:proton transmembrane transport; no GO terms; no IPS match
OG0000174	3	6	8	10	11	9	10	-4	-1	1	0	1	-1	0	0.0134552	0.533851	0.313938	0.520701	0.0106596	0.066212	0.543866	Ae1gSMKg12385.t1; Ae1gSMKg19769.t1; Ae1gSMKg19770.t1; Ae1gSMKg21646.t1; Ae1gSMKg23667.t1; Ae1gSMKg3190.t1; Ae1gSMKg3816.t1; Ae1gSMKg4143.t1; Ae1gSMKg4323.t1; Ae1gSMKg8696.t1; Ai1gPKTg12675.t1; Ai1gPKTg12676.t1; Ai1gPKTg17401.t1; Ai1gPKTg255.t1; Ai1gPKTg26849.t1; Ai1gPKTg27024.t1; Ai1gPKTg27369.t1; Ai1gPKTg28082.t1; Ai1gPKTg29245.t1; Ai1gPKTg7474.t1; Ai2Gg14429.t1; Ai2Gg1994.t1; Ai2Gg23979.t1; Ai2…	not classified ; chromatin-silencing modulator *(ALP1) of PRC2 histone methylation complex	dde tnp domain containing protein	Protein ALP1-like OS=Arabidopsis thaliana ; Protein ANTAGONIST OF LIKE HETEROCHROMATIN PROTEIN 1 OS=Arabidopsis thaliana	hypothetical protein PHJA_000393000; hypothetical protein Pfo_006339; hypothetical protein Pfo_007100; hypothetical protein Pfo_010824; hypothetical protein Pfo_031163; nuclease; protein ALP1-like; protein ALP1-like isoform X2; protein ANTAGONIST OF LIKE HETEROCHROMATIN PROTEIN 1-like	EC:3.1	Acting on ester bonds	IPR027806 (PFAM); IPR045249 (PANTHER); no IPS match	C:GO:0005634; C:GO:0016020; C:GO:0035098; C:GO:0035102; F:GO:0003682; F:GO:0004518; F:GO:0008271; F:GO:0043565; F:GO:0046872; P:GO:0040029; P:GO:1902358; no GO terms; no IPS match	C:ESC/E(Z) complex; C:PRC1 complex; C:membrane; C:nucleus; F:chromatin binding; F:metal ion binding; F:nuclease activity; F:secondary active sulfate transmembrane transporter activity; F:sequence-specific DNA binding; P:epigenetic regulation of gene expression; P:sulfate transmembrane transport; no GO terms; no IPS match
OG0000175	9	5	8	6	5	8	6	1	-2	1	0	-1	2	0	0.459245	0.170532	0.313938	0.512579	0.0188957	0.000541273	0.527052	Ae1gSMKg11572.t1; Ae1gSMKg16450.t1; Ae1gSMKg2102.t1; Ae1gSMKg2103.t1; Ae1gSMKg558.t1; Ae1gSMKg6123.t1; Ai1gPKTg22900.t1; Ai1gPKTg22901.t1; Ai1gPKTg22902.t1; Ai1gPKTg22903.t1; Ai1gPKTg29995.t1; Ai1gPKTg3712.t1; Ai2Gg11694.t1; Ai2Gg15994.t1; Ai2Gg23219.t1; Ai2Gg2412.t1; Ai2Gg2413.t1; Ai2Gg2414.t1; Ai2Gg44336.t1; Ai2Gg44337.t1; Ai2Gg44338.t1; Ai2Gg44339.t1; Ai2Gg44466.t1; Ai2Gg61158.t1; Ai2Gg7476.t1	EC_3.1 hydrolase acting on ester bond	abhydrolase 3 domain containing protein	2-hydroxyisoflavanone dehydratase OS=Glycyrrhiza echinata ; Probable carboxylesterase 12 OS=Arabidopsis thaliana ; Probable carboxylesterase 2 OS=Arabidopsis thaliana ; Probable carboxylesterase 7 OS=Arabidopsis thaliana	2-hydroxyisoflavanone dehydratase; Arylacetamide deacetylase; hypothetical protein BUALT_Bualt15G0035300; hypothetical protein Pfo_002679; hypothetical protein Pfo_022038; probable carboxylesterase 2	EC:3; EC:3.1.1.1; EC:4	Hydrolases; Lyases; carboxylesterase	IPR013094 (PFAM); IPR029058 (G3DSA:3.40.50.GENE3D); IPR029058 (SUPERFAMILY); IPR050466 (PANTHER)	F:GO:0003824; F:GO:0016787; F:GO:0016829; F:GO:0106435	F:carboxylesterase activity; F:catalytic activity; F:hydrolase activity; F:lyase activity
OG0000177	3	1	7	3	1	3	3	-1	-3	3	0	-2	0	0	0.515555	0.0040821	0.0108246	0.50635	6.898e-06	0.513811	0.513811	Ae1gSMKg26627.t1; Ae1gSMKg29928.t1; Ae1gSMKg7597.t1; Ai1gPKTg15539.t1; Ai1gPKTg19532.t1; Ai1gPKTg25127.t2; Ai2Gg18094.t1; Ai2Gg54367.t1; Ai2Gg54368.t1; Ai2Gg58470.t1	SD-2 protein kinase ; EC_2.7 transferase transferring phosphorus-containing group ; not classified	g type lectin s receptor serine threonine protein kinase	Putative receptor protein kinase ZmPK1 OS=Zea mays	hypothetical protein BUALT_Bualt08G0037400; hypothetical protein MIMGU_mgv1a020997mg; hypothetical protein Pfo_028929	EC:2.7.11	Transferring phosphorus-containing groups	G3DSA:1.10.510.10 (GENE3D); G3DSA:1.10.510.10:FF:000302 (FUNFAM); G3DSA:1.10.510.10:FF:000537 (FUNFAM); G3DSA:2.90.10.10:FF:000006 (FUNFAM); G3DSA:3.30.200.20 (GENE3D); G3DSA:3.30.200.20:FF:000059 (FUNFAM); G3DSA:3.50.4.10 (GENE3D); IPR000719 (PFAM); IPR000719 (PROSITE_PROFILES); IPR000742 (PROSITE_PROFILES); IPR000858 (PFAM); IPR001480 (CDD); IPR001480 (PFAM); IPR001480 (PROSITE_PROFILES); IPR00…	C:GO:0005576; C:GO:0016020; C:GO:0110165; F:GO:0004672; F:GO:0004674; F:GO:0004676; F:GO:0004677; F:GO:0004679; F:GO:0004694; F:GO:0004711; F:GO:0005524; F:GO:0035175; F:GO:0035402; F:GO:0035403; F:GO:0035979; F:GO:0044022; F:GO:0044023; F:GO:0044024; F:GO:0044025; F:GO:0072354; F:GO:0072371; F:GO:0072518; F:GO:0106310; F:GO:0140823; F:GO:0140855; F:GO:0140857; F:GO:0140995; F:GO:0140996; F:GO:01…	C:cellular anatomical structure; C:extracellular region; C:membrane; F:3-phosphoinositide-dependent protein kinase activity; F:AMP-activated protein kinase activity; F:ATP binding; F:DNA-dependent protein kinase activity; F:Rho-dependent protein serine/threonine kinase activity; F:eukaryotic translation initiation factor 2alpha kinase activity; F:histone H2A kinase activity; F:histone H2AS1 kinas…
OG0000178	7	6	7	4	9	10	9	0	-1	0	-4	1	1	0	0.871302	0.533851	0.825951	7.4791e-10	0.00852861	0.0210368	0.53975	Ae1gSMKg20331.t1; Ae1gSMKg26116.t1; Ae1gSMKg26118.t1; Ae1gSMKg4127.t1; Ai1gPKTg12120.t1; Ai1gPKTg12121.t1; Ai1gPKTg19030.t1; Ai1gPKTg19032.t1; Ai1gPKTg27040.t1; Ai1gPKTg27350.t1; Ai1gPKTg27352.t1; Ai1gPKTg28936.t1; Ai1gPKTg29229.t1; Ai2Gg24285.t2; Ai2Gg24286.t1; Ai2Gg24289.t1; Ai2Gg26151.t1; Ai2Gg26152.t1; Ai2Gg26154.t1; Ai2Gg40045.t1; Ai2Gg40047.t1; Ai2Gg40933.t1; Ai2Gg49873.t1; Ai2Gg49875.t1; A…	aminoacyl-tRNA binding factor *(eEF1A))	elongation factor 1 alpha	Elongation factor 1-alpha OS=Manihot esculenta ; Elongation factor 1-alpha OS=Oryza sativa subsp. japonica	Elongation factor 1-alpha; Translation elongation factor EF-1 alpha/Tu; elongation factor 1-alpha-like; hypothetical protein	EC:2.7.7.4; EC:3.6.1.15	nucleoside-triphosphate phosphatase; sulfate adenylyltransferase	G3DSA:2.40.30.10 (GENE3D); G3DSA:2.40.30.10:FF:000003 (FUNFAM); G3DSA:2.40.30.10:FF:000005 (FUNFAM); G3DSA:3.40.50.300:FF:000255 (FUNFAM); IPR000795 (PFAM); IPR000795 (PRINTS); IPR000795 (PROSITE_PROFILES); IPR004161 (PFAM); IPR004539 (HAMAP); IPR004539 (NCBIFAM); IPR009000 (SUPERFAMILY); IPR009001 (SUPERFAMILY); IPR027417 (G3DSA:3.40.50.GENE3D); IPR027417 (SUPERFAMILY); IPR050100 (PANTHER); IPR0…	F:GO:0003746; F:GO:0003924; F:GO:0004781; F:GO:0005525; P:GO:0006414	F:GTP binding; F:GTPase activity; F:sulfate adenylyltransferase (ATP) activity; F:translation elongation factor activity; P:translational elongation
OG0000181	5	4	4	7	7	6	6	-1	-1	-1	0	0	0	0	0.601876	0.457315	0.457315	0.514629	0.514629	0.527052	0.527052	Ae1gSMKg10648.t2; Ae1gSMKg11416.t1; Ae1gSMKg17513.t1; Ae1gSMKg18855.t1; Ae1gSMKg20981.t1; Ae1gSMKg4819.t1; Ae1gSMKg575.t1; Ai1gPKTg10904.t1; Ai1gPKTg18041.t1; Ai1gPKTg23116.t1; Ai1gPKTg26366.t1; Ai1gPKTg30143.t1; Ai1gPKTg9923.t1; Ai2Gg10443.t1; Ai2Gg20688.t1; Ai2Gg22334.t1; Ai2Gg23074.t1; Ai2Gg24907.t1; Ai2Gg2622.t1; Ai2Gg34590.t1; Ai2Gg37771.t1; Ai2Gg38516.t1; Ai2Gg41554.t1; Ai2Gg44561.t1; Ai2Gg…	S-adenosyl methionine synthetase ; EC_2.5 transferase transferring alkyl or aryl group, other than methyl group	s adenosylmethionine synthase ; betvu s adenosylmethionine synthase	S-adenosylmethionine synthase 3 OS=Catharanthus roseus ; S-adenosylmethionine synthase 1 OS=Solanum tuberosum ; S-adenosylmethionine synthase 1 OS=Elaeagnus umbellata	S-adenosylmethionine synthase 1; S-adenosylmethionine synthase 3; hypothetical protein Pfo_005112; hypothetical protein Pfo_029799	EC:2.5.1.6	methionine adenosyltransferase	G3DSA:3.30.300.10 (GENE3D); G3DSA:3.30.300.10:FF:000001 (FUNFAM); G3DSA:3.30.300.10:FF:000003 (FUNFAM); G3DSA:3.30.300.10:FF:000004 (FUNFAM); G3DSA:3.30.300.10:FF:000011 (FUNFAM); G3DSA:3.30.300.10:FF:000021 (FUNFAM); IPR002133 (HAMAP); IPR002133 (NCBIFAM); IPR002133 (PANTHER); IPR002133 (PIRSF); IPR022628 (PFAM); IPR022629 (PFAM); IPR022630 (PFAM); IPR022636 (SUPERFAMILY); cd18079 (CDD)	C:GO:0005737; C:GO:0005829; F:GO:0004478; F:GO:0005524; F:GO:0046872; P:GO:0006556; P:GO:0006730	C:cytoplasm; C:cytosol; F:ATP binding; F:metal ion binding; F:methionine adenosyltransferase activity; P:S-adenosylmethionine biosynthetic process; P:one-carbon metabolic process
OG0000182	10	3	12	4	6	5	4	2	-4	5	-1	1	0	-1	0.193656	0.002961	0.00119352	0.015791	0.00533098	0.5227	0.0341307	Ae1gSMKg10636.t1; Ae1gSMKg22584.t1; Ae1gSMKg24797.t1; Ae1gSMKg24809.t1; Ai1gPKTg17217.t1; Ai1gPKTg17231.t1; Ai1gPKTg26393.t1; Ai1gPKTg9909.t1; Ai2Gg20676.t1; Ai2Gg22322.t1; Ai2Gg2467.t1; Ai2Gg32941.t1; Ai2Gg36945.t1; Ai2Gg36959.t1; Ai2Gg47636.t1; Ai2Gg47648.t1; Ai2Gg47649.t1; Ai2Gg55775.t1; Ai2Gg921.t1	not classified	f box domain containing protein	F-box protein At2g02240 OS=Arabidopsis thaliana ; F-box protein PP2-B10 OS=Arabidopsis thaliana ; F-box protein PP2-B13 OS=Arabidopsis thaliana	F-box protein pp2-b1; Phloem protein 2-like; hypothetical protein CDL12_05743; hypothetical protein CDL12_29925; hypothetical protein MIMGU_mgv1a025781mg; hypothetical protein Pfo_002065; hypothetical protein Pfo_026402; hypothetical protein Pfo_026619			G3DSA:1.20.1280.50 (GENE3D); IPR001810 (PFAM); IPR001810 (PROSITE_PROFILES); IPR025886 (PFAM); IPR036047 (SUPERFAMILY); PTHR32278 (PANTHER); cd22162 (CDD)	C:GO:0016020; F:GO:0005515; no GO terms	C:membrane; F:protein binding; no GO terms
OG0000184	7	6	6	5	5	5	6	1	0	0	0	0	0	1	0.390099	0.808929	0.808929	0.510516	0.510516	0.5227	0.011696	Ae1gSMKg11389.t1; Ae1gSMKg16638.t2; Ae1gSMKg16893.t1; Ae1gSMKg20624.t1; Ae1gSMKg22573.t1; Ai1gPKTg11827.t1; Ai1gPKTg26407.t1; Ai1gPKTg30168.t1; Ai1gPKTg5178.t1; Ai1gPKTg5419.t1; Ai1gPKTg6403.t1; Ai2Gg16199.t1; Ai2Gg16443.t1; Ai2Gg23051.t1; Ai2Gg25856.t1; Ai2Gg31678.t1; Ai2Gg31926.t1; Ai2Gg32927.t1; Ai2Gg41220.t1; Ai2Gg61329.t1; Ai2Gg910.t1	RALF/RALFL precursor polypeptide	rapid alkalinization factor ; protein ralf	Rapid alkalinization factor OS=Nicotiana tabacum ; no annotation	hypothetical protein CDL12_09252; hypothetical protein Pfo_005244; protein RALF-like 19; rapid alkalinization factor-like			IPR008801 (PFAM); PTHR33136 (PANTHER)	C:GO:0005576; C:GO:0009506; C:GO:0016020; F:GO:0005179; P:GO:0019722	C:extracellular region; C:membrane; C:plasmodesma; F:hormone activity; P:calcium-mediated signaling
OG0000185	9	5	6	6	8	9	8	2	-1	0	-2	0	1	0	0.166553	0.499346	0.808929	6.37226e-05	0.516666	0.0187039	0.535576	Ae1gSMKg17548.t1; Ae1gSMKg20355.t1; Ae1gSMKg20950.t1; Ae1gSMKg26086.t1; Ae1gSMKg29385.t1; Ae1gSMKg5549.t1; Ai1gPKTg10937.t1; Ai1gPKTg12096.t1; Ai1gPKTg13522.t1; Ai1gPKTg16366.t1; Ai1gPKTg18080.t1; Ai1gPKTg18999.t1; Ai1gPKTg22229.t1; Ai1gPKTg27370.t1; Ai2Gg24941.t1; Ai2Gg26129.t1; Ai2Gg28881.t1; Ai2Gg34625.t1; Ai2Gg36070.t1; Ai2Gg37811.t2; Ai2Gg38550.t1; Ai2Gg40015.t1; Ai2Gg40956.t1; Ai2Gg41524.t1…	actin-depolymerizing factor *(ADF1/2/++)	actin depolymerizing factor	Actin-depolymerizing factor 1 OS=Petunia hybrida ; Actin-depolymerizing factor 2 OS=Petunia hybrida	Actin depolymerizing factor; PREDICTED: actin-depolymerizing factor 1 isoform X2; actin-depolymerizing factor 2 isoform X1; actin-depolymerizing factor 2-like; hypothetical protein F0562_016750; hypothetical protein L1987_52907; hypothetical protein Pfo_027796			G3DSA:3.40.20.10:FF:000025 (FUNFAM); IPR002108 (PFAM); IPR002108 (PROSITE_PROFILES); IPR017904 (CDD); IPR017904 (PANTHER); IPR029006 (G3DSA:3.40.20.GENE3D); SSF55753 (SUPERFAMILY)	C:GO:0005737; C:GO:0005884; C:GO:0015629; C:GO:0016020; F:GO:0003779; F:GO:0051015; P:GO:0030042	C:actin cytoskeleton; C:actin filament; C:cytoplasm; C:membrane; F:actin binding; F:actin filament binding; P:actin filament depolymerization
OG0000188	12	6	6	10	10	8	7	5	-1	-1	0	0	0	-1	0.00639572	0.533851	0.533851	0.520701	0.520701	0.535576	0.0536159	Ae1gSMKg11279.t1; Ae1gSMKg12680.t1; Ae1gSMKg16166.t1; Ae1gSMKg16368.t1; Ae1gSMKg1940.t1; Ae1gSMKg20454.t1; Ae1gSMKg22359.t1; Ae1gSMKg23642.t1; Ae1gSMKg25977.t1; Ae1gSMKg5045.t2; Ai1gPKTg18891.t1; Ai1gPKTg22741.t1; Ai1gPKTg26149.t1; Ai1gPKTg30281.t1; Ai1gPKTg4678.t1; Ai1gPKTg4894.t1; Ai1gPKTg7448.t1; Ai2Gg10649.t2; Ai2Gg15703.t1; Ai2Gg15916.t1; Ai2Gg1970.t1; Ai2Gg2261.t1; Ai2Gg22940.t1; Ai2Gg24268…	C2H2 class-WIP transcription factor	zinc finger protein wip	Zinc finger protein WIP2 OS=Arabidopsis thaliana ; Zinc finger protein WIP6 OS=Arabidopsis thaliana	Zinc finger protein WIP2; hypothetical protein BUALT_Bualt02G0186300; hypothetical protein Pfo_001663; hypothetical protein Pfo_006607; hypothetical protein Pfo_016704, partial; protein TRANSPARENT TESTA 1; zinc finger protein WIP2-like; zinc finger protein WIP6; zinc finger protein wip3			G3DSA:3.30.160.60 (GENE3D); G3DSA:3.30.160.60:FF:000523 (FUNFAM); G3DSA:3.30.160.60:FF:001230 (FUNFAM); IPR013087 (PFAM); IPR013087 (PROSITE_PROFILES); IPR036236 (SUPERFAMILY); IPR043584 (PANTHER); IPR055187 (PFAM); PF23115 (PFAM)	C:GO:0005634; C:GO:0016020; F:GO:0003700; F:GO:0008270; P:GO:0006355; P:GO:0009813; P:GO:0010468; P:GO:0048856; P:GO:0080022	C:membrane; C:nucleus; F:DNA-binding transcription factor activity; F:zinc ion binding; P:anatomical structure development; P:flavonoid biosynthetic process; P:primary root development; P:regulation of DNA-templated transcription; P:regulation of gene expression
OG0000189	11	6	21	9	7	7	5	3	-3	12	2	0	0	-2	0.117954	0.0332137	2.35806e-08	0.000156408	0.514629	0.531344	0.000231053	Ae1gSMKg12155.t1; Ae1gSMKg14507.t1; Ae1gSMKg18361.t1; Ae1gSMKg19384.t1; Ae1gSMKg2465.t1; Ae1gSMKg26949.t1; Ae1gSMKg3678.t1; Ae1gSMKg7226.t1; Ae1gSMKg8771.t1; Ai1gPKTg11740.t1; Ai1gPKTg13037.t1; Ai1gPKTg19845.t1; Ai1gPKTg27501.t1; Ai1gPKTg28153.t1; Ai2Gg12749.t1; Ai2Gg14496.t1; Ai2Gg25766.t1; Ai2Gg28408.t1; Ai2Gg29783.t1; Ai2Gg35398.t1; Ai2Gg42760.t1; Ai2Gg4931.t1; Ai2Gg4932.t1; Ai2Gg50675.t1; Ai2…	amino acid transporter *(LHT1/2/++)	arath lysine histidine transporter	Lysine histidine transporter 1 OS=Arabidopsis thaliana ; Lysine histidine transporter 2 OS=Arabidopsis thaliana	Lysine histidine transporter 1; OLC1v1011778C2; hypothetical protein J1N35_019105; hypothetical protein Pfo_009196; hypothetical protein Pfo_009284; hypothetical protein Pfo_011647; lysine histidine transporter 1; lysine histidine transporter 1-like isoform X1			G3DSA:1.20.1740.10 (GENE3D); G3DSA:1.20.1740.10:FF:000033 (FUNFAM); IPR013057 (PFAM); PTHR48017 (PANTHER)	C:GO:0012505; C:GO:0016020; F:GO:0015172; F:GO:0015293; P:GO:0003333; P:GO:0006952; P:GO:0009734; P:GO:0015800; P:GO:0043090; no GO terms	C:endomembrane system; C:membrane; F:acidic amino acid transmembrane transporter activity; F:symporter activity; P:acidic amino acid transport; P:amino acid import; P:amino acid transmembrane transport; P:auxin-activated signaling pathway; P:defense response; no GO terms
OG0000193	11	7	6	7	4	4	5	3	0	-1	2	-1	-1	0	0.117954	0.825951	0.533851	7.87142e-05	0.015791	0.0341307	0.5227	Ae1gSMKg15894.t1; Ae1gSMKg15895.t1; Ae1gSMKg19885.t1; Ae1gSMKg20884.t1; Ae1gSMKg26834.t1; Ae1gSMKg5478.t1; Ae1gSMKg9544.t1; Ai1gPKTg12568.t1; Ai1gPKTg3123.t1; Ai1gPKTg3907.t1; Ai1gPKTg4426.t1; Ai1gPKTg8875.t1; Ai2Gg11088.t1; Ai2Gg11889.t1; Ai2Gg19616.t1; Ai2Gg26606.t1; Ai2Gg30919.t1; Ai2Gg40497.t1; Ai2Gg6873.t1; Ai2Gg7673.t1	subgroup ERF-X transcription factor ; subgroup ERF-VIII transcription factor	ethylene responsive transcription factor erf	Ethylene-responsive transcription factor ERF110 OS=Arabidopsis thaliana ; Ethylene-responsive transcription factor ERF114 OS=Arabidopsis thaliana ; Ethylene-responsive transcription factor ERF113 OS=Arabidopsis thaliana ; Ethylene-responsive transcription factor ABR1 OS=Arabidopsis thaliana	Ethylene-responsive transcription factor; Integrase-type DNA-binding superfamily protein; ethylene-responsive transcription factor ABR1-like; ethylene-responsive transcription factor ERF113 isoform X2; ethylene-responsive transcription factor ERF114-like; hypothetical protein BUALT_Bualt17G0007900; hypothetical protein CDL12_17238; hypothetical protein Pfo_018247; hypothetical protein Pfo_024474			G3DSA:3.30.730.10:FF:000001 (FUNFAM); IPR001471 (CDD); IPR001471 (PFAM); IPR001471 (PRINTS); IPR001471 (PROSITE_PROFILES); IPR016177 (SUPERFAMILY); IPR036955 (G3DSA:3.30.730.GENE3D); IPR044808 (PANTHER)	C:GO:0005634; C:GO:0016020; C:GO:0110165; F:GO:0003677; F:GO:0003700; P:GO:0006355; P:GO:0009873; P:GO:0050794	C:cellular anatomical structure; C:membrane; C:nucleus; F:DNA binding; F:DNA-binding transcription factor activity; P:ethylene-activated signaling pathway; P:regulation of DNA-templated transcription; P:regulation of cellular process
OG0000194	8	7	10	9	8	9	10	0	-1	2	0	-1	0	1	0.88074	0.562619	0.107788	0.51869	0.0281054	0.53975	0.0210368	Ae1gSMKg11921.t1; Ae1gSMKg12585.t1; Ae1gSMKg20532.t1; Ae1gSMKg22222.t1; Ae1gSMKg24765.t1; Ae1gSMKg2576.t1; Ae1gSMKg2577.t1; Ae1gSMKg3981.t1; Ae1gSMKg9027.t1; Ai1gPKTg11916.t1; Ai1gPKTg15490.t1; Ai1gPKTg17268.t1; Ai1gPKTg27186.t1; Ai1gPKTg28397.t1; Ai1gPKTg29051.t1; Ai1gPKTg29673.t1; Ai1gPKTg6069.t1; Ai1gPKTg828.t1; Ai1gPKTg829.t1; Ai2Gg14758.t1; Ai2Gg18046.t1; Ai2Gg23544.t1; Ai2Gg24174.t1; Ai2Gg2…	subgroup ERF-IX transcription factor ; not classified	ethylene responsive transcription factor erf	Ethylene-responsive transcription factor ERF098 OS=Arabidopsis thaliana	ethylene-responsive transcription factor ERF096-like; ethylene-responsive transcription factor ERF098-like; hypothetical protein Pfo_018287; hypothetical protein Pfo_026416; hypothetical protein Pfo_026417; unnamed protein product			G3DSA:3.30.730.10:FF:000001 (FUNFAM); IPR001471 (CDD); IPR001471 (PFAM); IPR001471 (PRINTS); IPR001471 (PROSITE_PROFILES); IPR016177 (SUPERFAMILY); IPR036955 (G3DSA:3.30.730.GENE3D); IPR044808 (PANTHER)	C:GO:0005634; F:GO:0003677; F:GO:0003700; P:GO:0006355; P:GO:0009873; P:GO:0050794	C:nucleus; F:DNA binding; F:DNA-binding transcription factor activity; P:ethylene-activated signaling pathway; P:regulation of DNA-templated transcription; P:regulation of cellular process
OG0000196	8	6	8	6	7	6	6	0	-1	1	0	1	0	0	0.88074	0.533851	0.313938	0.512579	0.00639698	0.527052	0.527052	Ae1gSMKg13373.t1; Ae1gSMKg17162.t1; Ae1gSMKg20881.t1; Ae1gSMKg27940.t1; Ae1gSMKg5094.t1; Ae1gSMKg8416.t1; Ai1gPKTg10574.t1; Ai1gPKTg18149.t1; Ai1gPKTg1827.t1; Ai1gPKTg20376.t1; Ai1gPKTg26094.t1; Ai1gPKTg27796.t1; Ai2Gg10700.t1; Ai2Gg14146.t1; Ai2Gg24572.t1; Ai2Gg27310.t1; Ai2Gg34251.t1; Ai2Gg37878.t1; Ai2Gg41459.t1; Ai2Gg41460.t1; Ai2Gg43322.t1; Ai2Gg51694.t1; Ai2Gg55480.t1; Ai2Gg57235.t1; Ai2Gg5…	transcription factor *(WRI/AIL) ; RAM1-dependent transcription factor *(WRI5)	ap ethylene responsive transcription factor	AP2-like ethylene-responsive transcription factor At1g16060 OS=Arabidopsis thaliana ; Ethylene-responsive transcription factor WRI1 OS=Arabidopsis thaliana	AP2-like ethylene-responsive transcription factor; AP2-like ethylene-responsive transcription factor At1g16060; AP2-like ethylene-responsive transcription factor At1g16060 isoform X1; AP2-like ethylene-responsive transcription factor At1g16060 isoform X2; AP2-like ethylene-responsive transcription factor At1g79700 isoform X1; Ethylene-responsive transcription factor WRI1; ethylene-responsive tran…			G3DSA:3.30.730.10:FF:000002 (FUNFAM); G3DSA:3.30.730.10:FF:000004 (FUNFAM); IPR001471 (CDD); IPR001471 (PFAM); IPR001471 (PRINTS); IPR001471 (PROSITE_PROFILES); IPR016177 (SUPERFAMILY); IPR036955 (G3DSA:3.30.730.GENE3D); PS51257 (PROSITE_PROFILES); PTHR32467 (PANTHER)	C:GO:0005634; F:GO:0003677; F:GO:0003700; P:GO:0006355	C:nucleus; F:DNA binding; F:DNA-binding transcription factor activity; P:regulation of DNA-templated transcription
OG0000197	9	6	7	5	6	8	7	2	-1	0	-1	0	1	0	0.166553	0.533851	0.825951	0.0188957	0.512579	0.0163693	0.531344	Ae1gSMKg21630.t1; Ae1gSMKg24555.t1; Ae1gSMKg25425.t1; Ae1gSMKg28871.t1; Ae1gSMKg29174.t1; Ai1gPKTg12725.t1; Ai1gPKTg16525.t1; Ai1gPKTg17420.t1; Ai1gPKTg18257.t1; Ai1gPKTg18336.t1; Ai1gPKTg21733.t1; Ai1gPKTg22033.t1; Ai2Gg26760.t1; Ai2Gg36224.t1; Ai2Gg37143.t1; Ai2Gg37995.t1; Ai2Gg39345.t1; Ai2Gg39346.t1; Ai2Gg41357.t1; Ai2Gg42184.t1; Ai2Gg46441.t1; Ai2Gg47400.t1; Ai2Gg48393.t1; Ai2Gg48959.t1; Ai2…	subgroup ERF-III transcription factor	ethylene responsive transcription factor erf	Dehydration-responsive element-binding protein 3 OS=Arabidopsis thaliana ; Ethylene-responsive transcription factor ERF034 OS=Arabidopsis thaliana	Dehydration-responsive element-binding protein 3; Integrase-type DNA-binding superfamily protein; dehydration-responsive element-binding protein 3-like; ethylene-responsive transcription factor TINY-like; hypothetical protein Pfo_000401			G3DSA:3.30.730.10:FF:000001 (FUNFAM); IPR001471 (CDD); IPR001471 (PFAM); IPR001471 (PRINTS); IPR001471 (PROSITE_PROFILES); IPR016177 (SUPERFAMILY); IPR036955 (G3DSA:3.30.730.GENE3D); IPR051032 (PANTHER)	C:GO:0005634; F:GO:0003677; F:GO:0003700; P:GO:0006355	C:nucleus; F:DNA binding; F:DNA-binding transcription factor activity; P:regulation of DNA-templated transcription
OG0000198	7	2	17	3	2	5	2	0	-5	10	0	-1	2	-1	0.871302	0.000157058	3.28651e-07	0.50635	0.00952835	0.00013006	0.0207328	Ae1gSMKg23597.t1; Ae1gSMKg23603.t1; Ae1gSMKg23604.t1; Ai1gPKTg7401.t1; Ai1gPKTg7402.t1; Ai2Gg1917.t1; Ai2Gg1918.t1; Ai2Gg1922.t1; Ai2Gg1923.t1; Ai2Gg1927.t1; Ai2Gg33922.t1; Ai2Gg33927.t1	not classified	nb arc domain disease resistance protein ; disease resistance protein ; tomv resistance protein tm 2	Putative disease resistance protein RGA1 OS=Solanum bulbocastanum ; Disease resistance protein RGA2 OS=Solanum bulbocastanum	hypothetical protein BUALT_Bualt12G0015500; hypothetical protein BUALT_Bualt12G0015600; putative disease resistance protein RGA1			G3DSA:1.10.10.10:FF:000322 (FUNFAM); G3DSA:1.20.5.4130 (GENE3D); G3DSA:3.40.50.300:FF:001091 (FUNFAM); IPR002182 (PFAM); IPR027417 (G3DSA:3.40.50.GENE3D); IPR027417 (SUPERFAMILY); IPR032675 (G3DSA:3.80.10.GENE3D); IPR036388 (G3DSA:1.10.10.GENE3D); IPR038005 (CDD); IPR041118 (PFAM); IPR042197 (G3DSA:1.10.8.GENE3D); IPR056789 (PFAM); PF23247 (PFAM); PF23559 (PFAM); PIRSR002490-1 (PIRSR); PR00364 (P…	F:GO:0043531; P:GO:0006952; P:GO:0051707	F:ADP binding; P:defense response; P:response to other organism
OG0000202	7	8	7	6	3	4	4	0	1	0	2	-1	0	0	0.871302	0.313938	0.825951	4.96365e-05	0.0126685	0.518287	0.518287	Ae1gSMKg18592.t1; Ae1gSMKg21423.t1; Ae1gSMKg22128.t1; Ae1gSMKg25329.t1; Ae1gSMKg28698.t1; Ae1gSMKg29756.t1; Ai1gPKTg15708.t1; Ai1gPKTg16696.t1; Ai1gPKTg17622.t1; Ai1gPKTg21576.t1; Ai2Gg18268.t1; Ai2Gg37346.t1; Ai2Gg41985.t1; Ai2Gg46284.t1; Ai2Gg46498.t1; Ai2Gg48171.t1; Ai2Gg58296.t1	RLCK-IXb receptor-like protein kinase ; EC_2.7 transferase transferring phosphorus-containing group	u box domain containing protein ; protein kinase domain containing	U-box domain-containing protein 34 OS=Arabidopsis thaliana ; U-box domain-containing protein 52 OS=Arabidopsis thaliana ; U-box domain-containing protein 35 OS=Arabidopsis thaliana	PREDICTED: U-box domain-containing protein 34-like isoform X2; Serine/threonine protein kinase; U-box domain-containing protein 34; U-box domain-containing protein 35-like isoform X2; U-box domain-containing protein 52-like isoform X1; hypothetical protein Pfo_019908	EC:2.7.1; EC:2.7.11; EC:3	Hydrolases; Transferring phosphorus-containing groups	G3DSA:1.10.510.10 (GENE3D); G3DSA:1.10.510.10:FF:000498 (FUNFAM); G3DSA:1.10.510.10:FF:001023 (FUNFAM); G3DSA:3.30.200.20 (GENE3D); G3DSA:3.30.200.20:FF:000162 (FUNFAM); IPR000719 (PFAM); IPR000719 (PROSITE_PROFILES); IPR001245 (PFAM); IPR006016 (PFAM); IPR011009 (SUPERFAMILY); IPR014729 (G3DSA:3.40.50.GENE3D); IPR051348 (PANTHER); PIRSR000550-1 (PIRSR); PIRSR000550-3 (PIRSR); PIRSR000551-50 (PIR…	C:GO:0000938; C:GO:0005768; C:GO:0005794; C:GO:0005829; C:GO:0010008; C:GO:0016020; F:GO:0004672; F:GO:0004674; F:GO:0004676; F:GO:0004677; F:GO:0004679; F:GO:0004694; F:GO:0004711; F:GO:0005524; F:GO:0016787; F:GO:0035175; F:GO:0035402; F:GO:0035403; F:GO:0035979; F:GO:0044022; F:GO:0044023; F:GO:0044024; F:GO:0044025; F:GO:0072354; F:GO:0072371; F:GO:0072518; F:GO:0140823; F:GO:0140855; F:GO:01…	C:GARP complex; C:Golgi apparatus; C:cytosol; C:endosome; C:endosome membrane; C:membrane; F:3-phosphoinositide-dependent protein kinase activity; F:AMP-activated protein kinase activity; F:ATP binding; F:DNA-dependent protein kinase activity; F:Rho-dependent protein serine/threonine kinase activity; F:eukaryotic translation initiation factor 2alpha kinase activity; F:histone H2A kinase activity;…
OG0000204	6	6	7	3	6	5	5	-1	-1	0	-2	1	0	0	0.631422	0.533851	0.825951	2.28785e-05	0.00533098	0.5227	0.5227	Ae1gSMKg15650.t1; Ae1gSMKg26973.t1; Ae1gSMKg8195.t1; Ai1gPKTg19873.t1; Ai1gPKTg27581.t1; Ai1gPKTg4202.t1; Ai1gPKTg6365.t1; Ai1gPKTg6366.t1; Ai2Gg13935.t1; Ai2Gg15196.t1; Ai2Gg30687.t1; Ai2Gg32885.t1; Ai2Gg32887.t1; Ai2Gg42788.t1; Ai2Gg50699.t1; Ai2Gg50700.t1; Ai2Gg57016.t1; Ai2Gg868.t1; Ai2Gg869.t1	galactinol synthase *(GolS)	galactinol synthase	Galactinol synthase 1 OS=Ajuga reptans ; Galactinol synthase 2 OS=Solanum lycopersicum	Galactinol synthase 2; galactinol synthase 1; galactinol synthase 1-like; galactinol synthase 2-like; hypothetical protein Pfo_024202	EC:2.4; EC:2.4.1.123	Glycosyltransferases; inositol 3-alpha-galactosyltransferase	G3DSA:3.90.550.10:FF:000049 (FUNFAM); IPR002495 (PFAM); IPR029044 (G3DSA:3.90.550.GENE3D); IPR029044 (SUPERFAMILY); IPR050587 (PANTHER); cd02537 (CDD)	C:GO:0005737; F:GO:0016757; F:GO:0046872; F:GO:0047216; P:GO:0006012; P:GO:0010325; P:GO:0052576; P:GO:0070417	C:cytoplasm; F:glycosyltransferase activity; F:inositol 3-alpha-galactosyltransferase activity; F:metal ion binding; P:carbohydrate storage; P:cellular response to cold; P:galactose metabolic process; P:raffinose family oligosaccharide biosynthetic process
OG0000206	8	7	5	10	9	7	7	1	0	-2	1	0	0	0	0.427424	0.825951	0.170532	0.0095942	0.51869	0.531344	0.531344	Ae1gSMKg16759.t1; Ae1gSMKg18781.t1; Ae1gSMKg24317.t1; Ae1gSMKg27752.t1; Ae1gSMKg29155.t1; Ae1gSMKg29668.t1; Ae1gSMKg29742.t1; Ae1gSMKg4645.t1; Ae1gSMKg5329.t1; Ae1gSMKg7821.t1; Ai1gPKTg13629.t1; Ai1gPKTg15719.t1; Ai1gPKTg20567.t1; Ai1gPKTg22016.t1; Ai1gPKTg24889.t1; Ai1gPKTg2976.t1; Ai1gPKTg5293.t1; Ai2Gg10283.t1; Ai2Gg10942.t1; Ai2Gg13333.t1; Ai2Gg16312.t1; Ai2Gg18279.t1; Ai2Gg28991.t1; Ai2Gg317…	LRR-domain extensin	leucine rich repeat extensin protein	Leucine-rich repeat extensin-like protein 2 OS=Arabidopsis thaliana ; Leucine-rich repeat extensin-like protein 6 OS=Arabidopsis thaliana ; Leucine-rich repeat extensin-like protein 3 OS=Arabidopsis thaliana	-; Leucine-rich repeat extensin-like protein 6; PREDICTED: leucine-rich repeat extensin-like protein 2; Transcription factor Abd-B, contains HOX domain; hypothetical protein BUALT_Bualt10G0109400; hypothetical protein BUALT_Bualt15G0032100; hypothetical p			G3DSA:3.80.10.10:FF:000041 (FUNFAM); G3DSA:3.80.10.10:FF:000224 (FUNFAM); G3DSA:3.80.10.10:FF:000383 (FUNFAM); IPR001611 (PFAM); IPR002792 (PROSITE_PROFILES); IPR013210 (PFAM); IPR032675 (G3DSA:3.80.10.GENE3D); IPR051582 (PANTHER); PR01217 (PRINTS); SSF52058 (SUPERFAMILY); no IPS match	C:GO:0005576; C:GO:0016020; F:GO:0003677; F:GO:0005515; P:GO:0006952; P:GO:0051707; P:GO:0071555; no GO terms; no IPS match	C:extracellular region; C:membrane; F:DNA binding; F:protein binding; P:cell wall organization; P:defense response; P:response to other organism; no GO terms; no IPS match
OG0000207	11	7	14	4	3	5	4	1	-2	5	0	-1	1	0	0.510444	0.221865	0.00280127	0.50844	0.0126685	0.00935783	0.518287	Ae1gSMKg1693.t1; Ae1gSMKg21437.t1; Ae1gSMKg29463.t1; Ae1gSMKg29464.t1; Ai1gPKTg17606.t1; Ai1gPKTg22332.t1; Ai1gPKTg22333.t1; Ai1gPKTg24209.t1; Ai2Gg3675.t1; Ai2Gg37330.t1; Ai2Gg42002.t1; Ai2Gg45638.t1; Ai2Gg48700.t1; Ai2Gg48701.t1; Ai2Gg48702.t1; Ai2Gg53193.t1	EC_2.4 glycosyltransferase	udp glycosyltransferase	7-deoxyloganetic acid glucosyl transferase OS=Catharanthus roseus ; 7-deoxyloganetic acid glucosyltransferase OS=Catharanthus roseus	7-deoxyloganetic acid glucosyltransferase-like; hypothetical protein C2S51_033775; hypothetical protein Pfo_015284; hypothetical protein Pfo_015285; hypothetical protein Pfo_028944	EC:2.4.1	Glycosyltransferases	G3DSA:3.40.50.2000 (GENE3D); G3DSA:3.40.50.2000:FF:000040 (FUNFAM); IPR002213 (CDD); IPR002213 (PFAM); PTHR11926 (PANTHER); SSF53756 (SUPERFAMILY)	F:GO:0008194; F:GO:0035251; F:GO:0080043; F:GO:0080044; P:GO:0008299	F:UDP-glucosyltransferase activity; F:UDP-glycosyltransferase activity; F:quercetin 3-O-glucosyltransferase activity; F:quercetin 7-O-glucosyltransferase activity; P:isoprenoid biosynthetic process
OG0000212	4	7	9	5	3	5	6	-3	0	2	0	-2	0	1	0.0540236	0.825951	0.0898454	0.510516	2.28785e-05	0.5227	0.011696	Ae1gSMKg11203.t1; Ae1gSMKg24527.t1; Ae1gSMKg29380.t1; Ae1gSMKg29381.t1; Ae1gSMKg5544.t1; Ai1gPKTg16491.t1; Ai1gPKTg22224.t1; Ai1gPKTg22225.t1; Ai1gPKTg30311.t1; Ai1gPKTg30364.t1; Ai1gPKTg3192.t1; Ai2Gg22869.t1; Ai2Gg36193.t1; Ai2Gg47373.t1; Ai2Gg48591.t1; Ai2Gg48592.t1; Ai2Gg53091.t1; Ai2Gg61515.t1; Ai2Gg6947.t1	EC_1.14 oxidoreductase acting on paired donor with incorporation or reduction of molecular oxygen ; not classified	fe2og dioxygenase domain containing protein	Probable 2-oxoglutarate-dependent dioxygenase AOP1 OS=Arabidopsis thaliana ; Probable 2-oxoglutarate-dependent dioxygenase AOP1.2 OS=Arabidopsis thaliana ; Deoxypodophyllotoxin synthase OS=Sinopodophyllum hexandrum	hypothetical protein Pfo_001423; hypothetical protein Pfo_012038; hypothetical protein Pfo_012039; hypothetical protein Pfo_012041; probable 2-oxoglutarate-dependent dioxygenase AOP1; probable 2-oxoglutarate-dependent dioxygenase AOP1 isoform X2	EC:1.14.11	Acting on paired donors, with incorporation or reduction of molecular oxygen. The oxygen incorporated need not be derived from O2	G3DSA:2.60.120.330:FF:000022 (FUNFAM); IPR005123 (PROSITE_PROFILES); IPR026992 (PFAM); IPR027443 (G3DSA:2.60.120.GENE3D); IPR044861 (PFAM); IPR050231 (PANTHER); SSF51197 (SUPERFAMILY)	F:GO:0016706; F:GO:0031418; F:GO:0046872; P:GO:0002238; P:GO:0009805; no GO terms	F:2-oxoglutarate-dependent dioxygenase activity; F:L-ascorbic acid binding; F:metal ion binding; P:coumarin biosynthetic process; P:response to molecule of fungal origin; no GO terms
OG0000218	11	9	8	9	10	8	9	2	0	-1	0	1	-1	0	0.21925	0.850532	0.586951	0.51869	0.0095942	0.0599526	0.53975	Ae1gSMKg10854.t1; Ae1gSMKg14370.t1; Ae1gSMKg19536.t1; Ae1gSMKg2090.t1; Ae1gSMKg25079.t1; Ae1gSMKg27172.t2; Ae1gSMKg27392.t1; Ae1gSMKg6113.t1; Ae1gSMKg997.t1; Ai1gPKTg10147.t1; Ai1gPKTg12896.t1; Ai1gPKTg16952.t1; Ai1gPKTg20072.t1; Ai1gPKTg20919.t1; Ai1gPKTg22888.t1; Ai1gPKTg23505.t1; Ai1gPKTg3700.t1; Ai1gPKTg8578.t1; Ai2Gg11684.t1; Ai2Gg19306.t1; Ai2Gg20909.t1; Ai2Gg22541.t1; Ai2Gg2400.t1; Ai2Gg28…	not classified	zinc finger ccch domain containing protein ; guanine nucleotide binding protein subunit beta ; protein jingubang	Protein JINGUBANG OS=Arabidopsis thaliana	WD40 repeat-containing protein; hypothetical protein Pfo_008753; hypothetical protein Pfo_016934; protein JINGUBANG; protein JINGUBANG-like	EC:2; EC:2.7	Transferases; Transferring phosphorus-containing groups	G3DSA:2.130.10.10:FF:000775 (FUNFAM); IPR001680 (PFAM); IPR001680 (PROSITE_PROFILES); IPR015943 (G3DSA:2.130.10.GENE3D); IPR020472 (PRINTS); IPR036322 (SUPERFAMILY); IPR045182 (PANTHER); PS50294 (PROSITE_PROFILES); cd00200 (CDD)	C:GO:0005634; C:GO:0005737; F:GO:0005515; F:GO:0016301; F:GO:0016740; P:GO:0009846	C:cytoplasm; C:nucleus; F:kinase activity; F:protein binding; F:transferase activity; P:pollen germination
OG0000222	5	5	1	5	7	5	6	-1	0	-4	-1	1	-1	0	0.601876	0.78715	0.000363895	0.0188957	0.00639698	0.0407061	0.527052	Ae1gSMKg15084.t1; Ae1gSMKg28147.t1; Ae1gSMKg6847.t1; Ae1gSMKg6848.t1; Ae1gSMKg6850.t1; Ai1gPKTg14134.t1; Ai1gPKTg20175.t1; Ai1gPKTg25827.t1; Ai1gPKTg25831.t1; Ai1gPKTg25832.t1; Ai1gPKTg7876.t1; Ai2Gg12412.t1; Ai2Gg12413.t1; Ai2Gg12415.t1; Ai2Gg12416.t1; Ai2Gg16654.t1; Ai2Gg16655.t1; Ai2Gg18598.t1; Ai2Gg30369.t1; Ai2Gg43103.t1; Ai2Gg51911.t1; Ai2Gg55078.t1; Ai2Gg59859.t1	SD-2 protein kinase ; EC_2.7 transferase transferring phosphorus-containing group	g type lectin s receptor serine threonine protein kinase ; receptor serine threonine protein kinase	G-type lectin S-receptor-like serine/threonine-protein kinase At2g19130 OS=Arabidopsis thaliana	G-type lectin S-receptor-like serine/threonine-protein kinase At2g19130; Serine/threonine protein kinase; hypothetical protein Pfo_013935; hypothetical protein Pfo_022336	EC:2.7.11	Transferring phosphorus-containing groups	G3DSA:1.10.510.10 (GENE3D); G3DSA:1.10.510.10:FF:000227 (FUNFAM); G3DSA:1.10.510.10:FF:000384 (FUNFAM); G3DSA:1.10.510.10:FF:000537 (FUNFAM); G3DSA:2.90.10.10:FF:000003 (FUNFAM); G3DSA:2.90.10.10:FF:000005 (FUNFAM); G3DSA:2.90.10.10:FF:000009 (FUNFAM); G3DSA:3.30.200.20 (GENE3D); G3DSA:3.30.200.20:FF:000178 (FUNFAM); G3DSA:3.30.200.20:FF:000250 (FUNFAM); G3DSA:3.30.200.20:FF:000370 (FUNFAM); IPR0…	C:GO:0016020; F:GO:0004672; F:GO:0004674; F:GO:0004676; F:GO:0004677; F:GO:0004679; F:GO:0004694; F:GO:0004711; F:GO:0005488; F:GO:0005524; F:GO:0030246; F:GO:0035175; F:GO:0035402; F:GO:0035403; F:GO:0035979; F:GO:0043167; F:GO:0044022; F:GO:0044023; F:GO:0044024; F:GO:0044025; F:GO:0046872; F:GO:0072354; F:GO:0072371; F:GO:0072518; F:GO:0106310; F:GO:0140823; F:GO:0140855; F:GO:0140857; F:GO:01…	C:membrane; F:3-phosphoinositide-dependent protein kinase activity; F:AMP-activated protein kinase activity; F:ATP binding; F:DNA-dependent protein kinase activity; F:Rho-dependent protein serine/threonine kinase activity; F:binding; F:carbohydrate binding; F:eukaryotic translation initiation factor 2alpha kinase activity; F:histone H2A kinase activity; F:histone H2AS1 kinase activity; F:histone …
OG0000224	10	10	13	4	4	4	4	1	0	3	0	0	0	0	0.486634	0.859637	0.0767586	0.50844	0.50844	0.518287	0.518287	Ae1gSMKg14974.t1; Ae1gSMKg14975.t1; Ae1gSMKg1590.t1; Ae1gSMKg25929.t1; Ai1gPKTg18850.t1; Ai1gPKTg24112.t1; Ai1gPKTg7976.t1; Ai1gPKTg7977.t1; Ai2Gg18700.t1; Ai2Gg18701.t1; Ai2Gg30263.t1; Ai2Gg30264.t1; Ai2Gg3576.t1; Ai2Gg39865.t1; Ai2Gg45546.t1; Ai2Gg49697.t1	class tau glutathione S-transferase *(GSTU1/2/++)	arath glutathione s transferase	Probable glutathione S-transferase OS=Nicotiana tabacum ; Probable glutathione S-transferase parC OS=Nicotiana tabacum	PREDICTED: probable glutathione S-transferase; glutathione S-transferase U20-like; hypothetical protein Pfo_014232; hypothetical protein Pfo_022644; putative glutathione S-transferase parC	EC:2.5.1.18	glutathione transferase	G3DSA:1.20.1050.10 (GENE3D); G3DSA:1.20.1050.10:FF:000018 (FUNFAM); G3DSA:3.40.30.10 (GENE3D); G3DSA:3.40.30.10:FF:000014 (FUNFAM); IPR004045 (PFAM); IPR004045 (PROSITE_PROFILES); IPR004046 (PFAM); IPR010987 (PROSITE_PROFILES); IPR036249 (SUPERFAMILY); IPR036282 (SUPERFAMILY); IPR040079 (SFLD); IPR045073 (PANTHER); IPR045073 (SFLD); IPR045074 (CDD); PF13410 (PFAM); SFLDG00358 (SFLD); cd03058 (CDD)	C:GO:0005737; C:GO:0005829; F:GO:0004364; P:GO:0006749; P:GO:0009734	C:cytoplasm; C:cytosol; F:glutathione transferase activity; P:auxin-activated signaling pathway; P:glutathione metabolic process
OG0000225	4	8	8	5	6	5	5	-3	1	1	0	1	0	0	0.0540236	0.313938	0.313938	0.510516	0.00533098	0.5227	0.5227	Ae1gSMKg15253.t1; Ae1gSMKg15254.t2; Ae1gSMKg17349.t1; Ae1gSMKg17352.t1; Ae1gSMKg7722.t1; Ai1gPKTg10737.t1; Ai1gPKTg13730.t1; Ai1gPKTg24992.t1; Ai1gPKTg7705.t1; Ai1gPKTg7706.t1; Ai2Gg13237.t1; Ai2Gg18431.t1; Ai2Gg24746.t1; Ai2Gg24748.t1; Ai2Gg29084.t1; Ai2Gg30543.t1; Ai2Gg30544.t2; Ai2Gg34425.t1; Ai2Gg34429.t1; Ai2Gg38352.t1; Ai2Gg54247.t1	not classified	ab hydrolase domain containing protein	no annotation	hypothetical protein BUALT_Bualt09G0091300; hypothetical protein Pfo_017959; hypothetical protein Pfo_017960; hypothetical protein Salat_2349700	EC:3	Hydrolases	G3DSA:3.40.50.1820:FF:000270 (FUNFAM); IPR000073 (PFAM); IPR029058 (G3DSA:3.40.50.GENE3D); IPR029058 (SUPERFAMILY); PIRSR017388-2 (PIRSR); PTHR45763 (PANTHER)	C:GO:0000428; C:GO:0016020; F:GO:0003676; F:GO:0016787; P:GO:0006351; no GO terms	C:DNA-directed RNA polymerase complex; C:membrane; F:hydrolase activity; F:nucleic acid binding; P:DNA-templated transcription; no GO terms
OG0000227	8	6	8	8	7	12	11	0	-2	0	0	-1	1	0	0.88074	0.196957	0.839516	0.516666	0.0250528	0.025697	0.547926	Ae1gSMKg15667.t1; Ae1gSMKg15668.t1; Ae1gSMKg17825.t1; Ae1gSMKg21905.t1; Ae1gSMKg21906.t2; Ae1gSMKg22563.t1; Ae1gSMKg2712.t1; Ae1gSMKg9164.t1; Ai1gPKTg11220.t1; Ai1gPKTg17370.t1; Ai1gPKTg28530.t1; Ai1gPKTg4214.t1; Ai1gPKTg4215.t1; Ai1gPKTg4216.t1; Ai1gPKTg5411.t1; Ai1gPKTg5744.t1; Ai1gPKTg5745.t1; Ai1gPKTg6393.t1; Ai1gPKTg692.t1; Ai2Gg14892.t1; Ai2Gg15210.t1; Ai2Gg15211.t1; Ai2Gg15212.t1; Ai2Gg164…	pectin methylesterase ; EC_3.1 hydrolase acting on ester bond	pectinesterase	Probable pectinesterase/pectinesterase inhibitor 21 OS=Arabidopsis thaliana ; Probable pectinesterase/pectinesterase inhibitor 58 OS=Arabidopsis thaliana	hypothetical protein Pfo_005214; pectinesterase-like; putative pectinesterase/pectinesterase inhibitor 28	EC:3; EC:3.1.1.11	Hydrolases; pectinesterase	G3DSA:1.20.140.40:FF:000001 (FUNFAM); G3DSA:2.160.20.10:FF:000001 (FUNFAM); G3DSA:2.160.20.10:FF:000029 (FUNFAM); IPR000070 (PFAM); IPR006501 (NCBIFAM); IPR006501 (PFAM); IPR011050 (SUPERFAMILY); IPR012334 (G3DSA:2.160.20.GENE3D); IPR035513 (G3DSA:1.20.140.GENE3D); IPR035513 (SUPERFAMILY); PTHR31707 (PANTHER); cd15798 (CDD); cd22541 (CDD)	C:GO:0005576; C:GO:0110165; F:GO:0004857; F:GO:0016787; F:GO:0030599; F:GO:0046910; P:GO:0009987; P:GO:0042545; P:GO:0045490; P:GO:0071555	C:cellular anatomical structure; C:extracellular region; F:enzyme inhibitor activity; F:hydrolase activity; F:pectinesterase activity; F:pectinesterase inhibitor activity; P:cell wall modification; P:cell wall organization; P:cellular process; P:pectin catabolic process
OG0000229	8	6	7	7	9	9	7	1	-1	0	-1	1	1	-1	0.427424	0.533851	0.825951	0.0250528	0.00852861	0.0187039	0.0536159	Ae1gSMKg10592.t1; Ae1gSMKg13948.t1; Ae1gSMKg13949.t1; Ae1gSMKg15202.t1; Ae1gSMKg15203.t1; Ae1gSMKg18519.t1; Ae1gSMKg18520.t1; Ai1gPKTg1265.t1; Ai1gPKTg13898.t1; Ai1gPKTg13899.t2; Ai1gPKTg7428.t1; Ai1gPKTg7753.t1; Ai1gPKTg7754.t1; Ai1gPKTg9867.t1; Ai2Gg18481.t1; Ai2Gg18482.t1; Ai2Gg18483.t1; Ai2Gg1951.t1; Ai2Gg20634.t1; Ai2Gg22278.t1; Ai2Gg27903.t1; Ai2Gg27904.t1; Ai2Gg29251.t1; Ai2Gg29252.t2; Ai2…	alpha-type carbonic anhydrase ; EC_4.2 carbon-oxygen lyase	alpha carbonic anhydrase 1	Alpha carbonic anhydrase 7 OS=Arabidopsis thaliana ; Alpha carbonic anhydrase 4 OS=Arabidopsis thaliana	Alpha carbonic anhydrase 4; alpha carbonic anhydrase 4-like; alpha carbonic anhydrase 4-like isoform X2; alpha carbonic anhydrase 7-like; hypothetical protein RJ639_027213; unnamed protein product	EC:4; EC:4.2.1; EC:4.2.1.1	Carbon-oxygen lyases; Lyases; carbonic anhydrase	G3DSA:3.10.200.10:FF:000007 (FUNFAM); IPR001148 (PFAM); IPR001148 (PROSITE_PROFILES); IPR023561 (PANTHER); IPR036398 (G3DSA:3.10.200.GENE3D); IPR036398 (SUPERFAMILY); IPR041891 (CDD)	C:GO:0009570; F:GO:0004089; F:GO:0008270; F:GO:0016829; F:GO:0016836; F:GO:0046872; P:GO:0006730	C:chloroplast stroma; F:carbonate dehydratase activity; F:hydro-lyase activity; F:lyase activity; F:metal ion binding; F:zinc ion binding; P:one-carbon metabolic process
OG0000230	10	6	7	7	6	12	8	3	-1	0	0	-1	4	0	0.0955731	0.533851	0.825951	0.514629	0.021983	1.07538e-07	0.535576	Ae1gSMKg1728.t1; Ae1gSMKg25200.t1; Ae1gSMKg25251.t1; Ae1gSMKg28152.t1; Ae1gSMKg7531.t1; Ae1gSMKg7532.t1; Ae1gSMKg9883.t1; Ai1gPKTg16781.t1; Ai1gPKTg16782.t1; Ai1gPKTg16837.t1; Ai1gPKTg20169.t1; Ai1gPKTg24248.t1; Ai1gPKTg25184.t1; Ai1gPKTg25185.t1; Ai1gPKTg25186.t1; Ai2Gg13045.t1; Ai2Gg13046.t1; Ai2Gg19961.t1; Ai2Gg19962.t1; Ai2Gg19963.t1; Ai2Gg36498.t1; Ai2Gg36499.t1; Ai2Gg36500.t1; Ai2Gg36554.t1…	not classified	non specific lipid transfer protein ; arath non specific lipid transfer protein	Non-specific lipid-transfer protein 2 OS=Solanum lycopersicum ; Non-specific lipid-transfer protein 2 OS=Solanum pennellii	PREDICTED: non-specific lipid-transfer protein 1-like; hypothetical protein C2S51_009286; hypothetical protein C2S51_014694; hypothetical protein CDL12_05926; hypothetical protein CDL12_05927; hypothetical protein Pfo_029251; lipid transfer protein; non-specific lipid-transfer protein 1; non-specific lipid-transfer protein 1-like; non-specific lipid-transfer protein 2			IPR000528 (PANTHER); IPR000528 (PRINTS); IPR016140 (PFAM); IPR036312 (G3DSA:1.10.110.GENE3D); IPR036312 (SUPERFAMILY); cd01960 (CDD)	C:GO:0016020; F:GO:0008289; P:GO:0006869	C:membrane; F:lipid binding; P:lipid transport
OG0000232	8	1	5	6	7	11	8	1	-4	0	-1	0	3	0	0.427424	0.000363895	0.78715	0.021983	0.514629	1.13626e-05	0.535576	Ae1gSMKg12785.t1; Ae1gSMKg15640.t1; Ae1gSMKg16272.t1; Ae1gSMKg26219.t1; Ae1gSMKg30686.t1; Ae1gSMKg4219.t1; Ai1gPKTg12219.t1; Ai1gPKTg14796.t1; Ai1gPKTg19132.t1; Ai1gPKTg24289.t1; Ai1gPKTg26913.t1; Ai1gPKTg28843.t1; Ai1gPKTg4792.t1; Ai1gPKTg5881.t1; Ai2Gg13913.t1; Ai2Gg15810.t1; Ai2Gg17324.t1; Ai2Gg24374.t1; Ai2Gg26251.t1; Ai2Gg31302.t1; Ai2Gg32618.t1; Ai2Gg370.t1; Ai2Gg40151.t1; Ai2Gg49970.t1; Ai…	A-class RAB GTPase	ponab ras protein rab 11a ; ras protein rab 11a	Ras-related protein RABA5a OS=Arabidopsis thaliana ; Ras-related protein RABA5b OS=Arabidopsis thaliana	GTPase Rab11/YPT3, small G protein superfamily; Ras-related protein RABA5b; hypothetical protein; hypothetical protein F511_16882; hypothetical protein F8388_019435; hypothetical protein Pfo_013219; hypothetical protein TIFTF001_006130; ras-related protein RABA5a-like; ras-related protein RABA5b; ras-related protein RABA5e-like	EC:3.6.1.15	nucleoside-triphosphate phosphatase	G3DSA:3.40.50.300:FF:000274 (FUNFAM); G3DSA:3.40.50.300:FF:001447 (FUNFAM); IPR001806 (PFAM); IPR001806 (PROSITE_PROFILES); IPR005225 (NCBIFAM); IPR027417 (G3DSA:3.40.50.GENE3D); IPR027417 (SUPERFAMILY); IPR050209 (PANTHER); PIRSR006809-1 (PIRSR); PIRSR006809-2 (PIRSR); PR00449 (PRINTS); PS51419 (PROSITE_PROFILES); PS51420 (PROSITE_PROFILES); cd01868 (CDD)	C:GO:0005768; C:GO:0005794; C:GO:0005886; C:GO:0009536; C:GO:0012505; F:GO:0003924; F:GO:0005525; P:GO:0006886; P:GO:0016192	C:Golgi apparatus; C:endomembrane system; C:endosome; C:plasma membrane; C:plastid; F:GTP binding; F:GTPase activity; P:intracellular protein transport; P:vesicle-mediated transport
OG0000234	12	1	5	6	6	7	4	6	-4	0	0	0	1	-2	0.00147217	0.000363895	0.78715	0.512579	0.512579	0.0140333	0.000165682	Ae1gSMKg21212.t1; Ae1gSMKg23862.t1; Ae1gSMKg23863.t1; Ae1gSMKg24173.t1; Ae1gSMKg29710.t1; Ae1gSMKg5183.t1; Ai1gPKTg17821.t1; Ai1gPKTg22558.t1; Ai1gPKTg2828.t1; Ai1gPKTg28339.t1; Ai2Gg10801.t1; Ai2Gg35529.t1; Ai2Gg35530.t1; Ai2Gg35844.t1; Ai2Gg37549.t1; Ai2Gg41770.t1; Ai2Gg46710.t1; Ai2Gg47013.t1; Ai2Gg47014.t1; Ai2Gg48939.t1; Ai2Gg53427.t1; Ai2Gg57778.t1; Ai2Gg6580.t1	not classified	hma domain containing protein	no annotation ; Heavy metal-associated isoprenylated plant protein 39 OS=Arabidopsis thaliana	Copper transport protein family; Heavy metal-associated isoprenylated plant protein 39; heavy metal-associated isoprenylated plant protein 39 isoform X2; heavy metal-associated isoprenylated plant protein 39-like; heavy metal-associated isoprenylated plant protein 39-like isoform X1; heavy metal-associated isoprenylated plant protein 39-like isoform X2; hypothetical protein BUALT_Bualt06G0102900;…			G3DSA:3.30.70.100 (GENE3D); IPR006121 (PFAM); IPR006121 (PROSITE_PROFILES); IPR036163 (SUPERFAMILY); IPR051863 (PANTHER)	C:GO:0016020; F:GO:0046872; P:GO:0009626; no GO terms	C:membrane; F:metal ion binding; P:plant-type hypersensitive response; no GO terms
OG0000235	9	5	11	5	6	9	11	1	-3	3	-1	0	0	2	0.459245	0.025531	0.0509299	0.0188957	0.512579	0.53975	0.00121546	Ae1gSMKg28423.t1; Ae1gSMKg29085.t1; Ae1gSMKg29086.t1; Ae1gSMKg5245.t1; Ae1gSMKg5246.t1; Ai1gPKTg10419.t1; Ai1gPKTg21295.t1; Ai1gPKTg21943.t1; Ai1gPKTg21944.t1; Ai1gPKTg2890.t1; Ai1gPKTg2891.t1; Ai1gPKTg2892.t1; Ai1gPKTg2893.t1; Ai1gPKTg2894.t1; Ai1gPKTg2898.t1; Ai1gPKTg2900.t1; Ai2Gg10862.t1; Ai2Gg10863.t1; Ai2Gg10869.t1; Ai2Gg21174.t1; Ai2Gg45995.t1; Ai2Gg48303.t1; Ai2Gg48304.t1; Ai2Gg52172.t1; …	Pepsin-type protease ; EC_3.4 hydrolase acting on peptide bond (peptidase)	peptidase a1 domain containing protein	Aspartic proteinase CDR1 OS=Arabidopsis thaliana	Aspartic proteinase CDR1; Aspartyl protease; aspartic proteinase CDR1-like; hypothetical protein BUALT_Bualt05G0032500; hypothetical protein Pfo_001564	EC:3.4.23	Acting on peptide bonds (peptidases)	G3DSA:2.40.70.10:FF:000016 (FUNFAM); G3DSA:2.40.70.10:FF:000031 (FUNFAM); G3DSA:2.40.70.10:FF:000050 (FUNFAM); IPR001461 (PRINTS); IPR021109 (G3DSA:2.40.70.GENE3D); IPR021109 (SUPERFAMILY); IPR032799 (PFAM); IPR032861 (PFAM); IPR033121 (PROSITE_PROFILES); IPR034161 (CDD); IPR051708 (PANTHER); PIRSR601461-1 (PIRSR)	C:GO:0005576; C:GO:0016020; F:GO:0003824; F:GO:0004190; F:GO:0008270; F:GO:0016491; P:GO:0006508	C:extracellular region; C:membrane; F:aspartic-type endopeptidase activity; F:catalytic activity; F:oxidoreductase activity; F:zinc ion binding; P:proteolysis
OG0000236	5	9	11	7	7	8	6	-3	0	2	0	0	1	-1	0.0696047	0.850532	0.125742	0.514629	0.514629	0.0163693	0.0472008	Ae1gSMKg13595.t1; Ae1gSMKg21687.t1; Ae1gSMKg23175.t1; Ae1gSMKg27316.t1; Ae1gSMKg27318.t1; Ae1gSMKg27319.t1; Ae1gSMKg28667.t1; Ai1gPKTg1603.t1; Ai1gPKTg20989.t1; Ai1gPKTg20990.t1; Ai1gPKTg20992.t1; Ai1gPKTg5541.t1; Ai1gPKTg6979.t1; Ai2Gg1485.t1; Ai2Gg24.t1; Ai2Gg27543.t1; Ai2Gg32046.t1; Ai2Gg33504.t1; Ai2Gg43952.t1; Ai2Gg43953.t2; Ai2Gg43955.t1; Ai2Gg46248.t1; Ai2Gg46249.t1; Ai2Gg51065.t1; Ai2Gg51…	metabolite transporter *(DTX1/2/++)	arath protein detoxification	Protein DETOXIFICATION 14 OS=Arabidopsis thaliana ; Protein DETOXIFICATION 2 OS=Arabidopsis thaliana ; Protein DETOXIFICATION 12 OS=Arabidopsis thaliana	MATE53; hypothetical protein BUALT_Bualt09G0031300; hypothetical protein Pfo_008461; hypothetical protein Pfo_023693; protein DETOXIFICATION 12-like; protein DETOXIFICATION 14-like			IPR002528 (NCBIFAM); IPR002528 (PFAM); IPR045069 (CDD); PTHR11206 (PANTHER)	C:GO:0016020; F:GO:0015297; F:GO:0042910; P:GO:0055085; P:GO:1990961	C:membrane; F:antiporter activity; F:xenobiotic transmembrane transporter activity; P:transmembrane transport; P:xenobiotic detoxification by transmembrane export across the plasma membrane
OG0000239	8	5	7	6	7	6	7	1	-2	0	-1	0	-1	0	0.427424	0.170532	0.825951	0.021983	0.514629	0.0472008	0.531344	Ae1gSMKg17522.t1; Ae1gSMKg18866.t1; Ae1gSMKg20083.t1; Ae1gSMKg25765.t1; Ae1gSMKg26139.t1; Ae1gSMKg31109.t1; Ai1gPKTg10912.t1; Ai1gPKTg12379.t1; Ai1gPKTg13549.t1; Ai1gPKTg14364.t2; Ai1gPKTg18684.t1; Ai1gPKTg19052.t1; Ai1gPKTg26037.t1; Ai2Gg12215.t1; Ai2Gg16882.t2; Ai2Gg24915.t1; Ai2Gg28907.t1; Ai2Gg34598.t1; Ai2Gg38525.t1; Ai2Gg39702.t1; Ai2Gg40068.t1; Ai2Gg40691.t1; Ai2Gg49535.t1; Ai2Gg49892.t1; …	transcriptional regulator *(ARF10/ARF16) involved in jasmonate-mediated signal transduction ; ARF transcription factor	arath auxin response factor ; auxin response factor	Auxin response factor 18 OS=Oryza sativa subsp. japonica ; Auxin response factor 16 OS=Arabidopsis thaliana	Auxin response factor 22; auxin response factor 16; hypothetical protein Pfo_004255; hypothetical protein Pfo_018088			G3DSA:2.30.30.1040 (GENE3D); G3DSA:2.30.30.1040:FF:000001 (FUNFAM); G3DSA:2.30.30.1040:FF:000002 (FUNFAM); G3DSA:2.40.330.10:FF:000001 (FUNFAM); G3DSA:3.10.20.90 (GENE3D); IPR003340 (CDD); IPR003340 (PFAM); IPR003340 (PROSITE_PROFILES); IPR010525 (PFAM); IPR015300 (G3DSA:2.40.330.GENE3D); IPR015300 (SUPERFAMILY); IPR044835 (PANTHER); IPR053793 (PROSITE_PROFILES)	C:GO:0005634; F:GO:0003677; P:GO:0006355; P:GO:0009725; P:GO:0009734	C:nucleus; F:DNA binding; P:auxin-activated signaling pathway; P:regulation of DNA-templated transcription; P:response to hormone
OG0000241	17	6	13	3	3	1	1	8	-2	5	0	0	0	0	0.000355277	0.196957	0.00187813	0.50635	0.50635	0.504669	0.504669	Ae1gSMKg11109.t1; Ae1gSMKg11110.t1; Ae1gSMKg7287.t1; Ai1gPKTg25425.t1; Ai2Gg12805.t1; Ai2Gg22792.t1; Ai2Gg22793.t1; Ai2Gg54675.t1	not classified	pgg domain containing protein ; ankyrin repeat containing domain pgg protein	Ankyrin repeat-containing protein NPR4 OS=Oryza sativa subsp. japonica ; Ankyrin repeat-containing protein BDA1 OS=Arabidopsis thaliana	ankyrin repeat-containing protein BDA1-like; ankyrin repeat-containing protein ITN1-like; hypothetical protein Salat_2913500			IPR002110 (PFAM); IPR002110 (PROSITE_PROFILES); IPR026961 (PFAM); IPR036770 (G3DSA:1.25.40.GENE3D); IPR036770 (SUPERFAMILY); PS50297 (PROSITE_PROFILES); PTHR24186 (PANTHER)	C:GO:0000502; C:GO:0005886; C:GO:0016020; F:GO:0005515	C:membrane; C:plasma membrane; C:proteasome complex; F:protein binding
OG0000242	6	4	5	6	6	5	5	0	-1	0	0	0	0	0	0.859177	0.457315	0.78715	0.512579	0.512579	0.5227	0.5227	Ae1gSMKg16923.t1; Ae1gSMKg17063.t1; Ae1gSMKg18505.t1; Ae1gSMKg21985.t2; Ae1gSMKg23613.t2; Ae1gSMKg28232.t1; Ai1gPKTg13915.t1; Ai1gPKTg21110.t1; Ai1gPKTg5453.t1; Ai1gPKTg5829.t1; Ai1gPKTg7416.t1; Ai2Gg16481.t1; Ai2Gg1938.t1; Ai2Gg29269.t1; Ai2Gg317.t1; Ai2Gg31959.t1; Ai2Gg32339.t1; Ai2Gg33937.t1; Ai2Gg34157.t1; Ai2Gg38169.t1; Ai2Gg45800.t1; Ai2Gg51993.t1	ARR A-type regulatory protein of cytokinin signalling	two component response regulator orr ; two component response regulator	Two-component response regulator ARR9 OS=Arabidopsis thaliana ; Two-component response regulator ORR10 OS=Oryza sativa subsp. japonica ; Two-component response regulator ORR9 OS=Oryza sativa subsp. indica	PREDICTED: two-component response regulator ARR17-like; Two-component response regulator ARR8; hypothetical protein CDL12_27197; hypothetical protein FEM48_Zijuj12G0016700; hypothetical protein Pfo_003239; two-component response regulator ARR9; two-component response regulator ARR9-like	EC:6.3.1.2	glutamine synthetase	G3DSA:3.40.50.2300 (GENE3D); G3DSA:3.40.50.2300:FF:000159 (FUNFAM); IPR001789 (PFAM); IPR001789 (PROSITE_PROFILES); IPR011006 (SUPERFAMILY); IPR045279 (PANTHER); PIRSR000025-1 (PIRSR); PIRSR002937-1 (PIRSR); PIRSR026389-4 (PIRSR); cd17581 (CDD)	C:GO:0016020; F:GO:0004356; P:GO:0000160; P:GO:0006542; P:GO:0007165; P:GO:0009736	C:membrane; F:glutamine synthetase activity; P:cytokinin-activated signaling pathway; P:glutamine biosynthetic process; P:phosphorelay signal transduction system; P:signal transduction
OG0000244	5	5	5	9	7	9	9	-2	-1	-1	0	-2	0	0	0.275307	0.499346	0.499346	0.51869	8.1797e-05	0.53975	0.53975	Ae1gSMKg11047.t1; Ae1gSMKg16729.t1; Ae1gSMKg1830.t1; Ae1gSMKg21467.t1; Ae1gSMKg22698.t1; Ae1gSMKg23935.t1; Ae1gSMKg29010.t1; Ae1gSMKg4886.t1; Ae1gSMKg5163.t1; Ai1gPKTg10351.t1; Ai1gPKTg15899.t1; Ai1gPKTg17581.t1; Ai1gPKTg21873.t1; Ai1gPKTg22635.t1; Ai1gPKTg26305.t1; Ai1gPKTg2805.t1; Ai1gPKTg5262.t1; Ai1gPKTg6519.t1; Ai2Gg1029.t1; Ai2Gg10503.t1; Ai2Gg16280.t1; Ai2Gg21102.t1; Ai2Gg2158.t1; Ai2Gg227…	actin-bundling factor *(WLIM/PLIM)	lim domain containing protein plim2b ; lim binding domain containing protein	LIM domain-containing protein PLIM2c OS=Arabidopsis thaliana ; LIM domain-containing protein WLIM2a OS=Arabidopsis thaliana	LIM domain-containing protein PLIM2c-like; LIM domain-containing protein WLIM2b; LIM domain-containing protein WLIM2b-like; Regulatory protein MLP; hypothetical protein BUALT_Bualt19G0011200; hypothetical protein Pfo_015268			G3DSA:2.10.110.10 (GENE3D); G3DSA:2.10.110.10:FF:000002 (FUNFAM); IPR001781 (PFAM); IPR001781 (PROSITE_PROFILES); PTHR24206 (PANTHER); SSF57716 (SUPERFAMILY); cd09440 (CDD); cd09441 (CDD)	C:GO:0005886; C:GO:0015629; F:GO:0046872; F:GO:0051015; P:GO:0051017; no GO terms	C:actin cytoskeleton; C:plasma membrane; F:actin filament binding; F:metal ion binding; P:actin filament bundle assembly; no GO terms
OG0000245	8	6	6	9	6	8	8	1	-1	-1	1	-2	0	0	0.427424	0.533851	0.533851	0.00852861	6.37226e-05	0.535576	0.535576	Ae1gSMKg18885.t1; Ae1gSMKg20827.t1; Ae1gSMKg23364.t1; Ae1gSMKg24490.t1; Ae1gSMKg24500.t1; Ae1gSMKg28505.t1; Ae1gSMKg29356.t1; Ae1gSMKg5519.t1; Ae1gSMKg5530.t1; Ai1gPKTg16458.t1; Ai1gPKTg16467.t1; Ai1gPKTg18198.t1; Ai1gPKTg21381.t1; Ai1gPKTg22201.t1; Ai1gPKTg3166.t1; Ai1gPKTg3178.t1; Ai1gPKTg7161.t1; Ai2Gg11129.t1; Ai2Gg1675.t1; Ai2Gg36162.t1; Ai2Gg36171.t1; Ai2Gg37931.t1; Ai2Gg41411.t1; Ai2Gg4608…	auxin signalling transcriptional co-repressor *(TPL/TPR) ; transcriptional co-repressor *(TPL/TPR)	topless protein isoform ; isoform topless protein ; topless protein isoform x1	Protein TOPLESS OS=Arabidopsis thaliana ; Topless-related protein 4 OS=Arabidopsis thaliana ; Protein TOPLESS-RELATED PROTEIN 2 OS=Oryza sativa subsp. japonica	hypothetical protein Pfo_011943; hypothetical protein Pfo_011971; protein TOPLESS-RELATED PROTEIN 2-like isoform X1; protein TOPLESS-RELATED PROTEIN 2-like isoform X2			G3DSA:2.130.10.10:FF:000479 (FUNFAM); G3DSA:2.130.10.10:FF:000558 (FUNFAM); IPR001680 (PFAM); IPR001680 (PROSITE_PROFILES); IPR006594 (PROSITE_PROFILES); IPR006595 (PROSITE_PROFILES); IPR011041 (SUPERFAMILY); IPR011044 (SUPERFAMILY); IPR011047 (SUPERFAMILY); IPR011048 (SUPERFAMILY); IPR015943 (G3DSA:2.130.10.GENE3D); IPR027728 (PANTHER); IPR036322 (SUPERFAMILY); IPR048419 (PFAM); IPR054080 (PFAM)…	C:GO:0016020; F:GO:0005515; P:GO:0006355; no IPS match	C:membrane; F:protein binding; P:regulation of DNA-templated transcription; no IPS match
OG0000247	1	5	4	4	7	5	5	-4	0	-1	-1	2	0	0	0.00223792	0.78715	0.457315	0.015791	7.87142e-05	0.5227	0.5227	Ae1gSMKg12902.t1; Ae1gSMKg19988.t1; Ae1gSMKg21008.t1; Ae1gSMKg6932.t1; Ai1gPKTg18010.t1; Ai1gPKTg18012.t1; Ai1gPKTg20510.t1; Ai1gPKTg2312.t1; Ai1gPKTg25769.t1; Ai2Gg26855.t1; Ai2Gg37744.t1; Ai2Gg37745.t1; Ai2Gg37747.t1; Ai2Gg40604.t1; Ai2Gg41582.t1; Ai2Gg41583.t1; Ai2Gg41584.t1; Ai2Gg41585.t1; Ai2Gg51567.t1; Ai2Gg54990.t1; Ai2Gg6410.t1	EC_1.11 oxidoreductase acting on peroxide as acceptor	cationic peroxidase	Peroxidase 1 OS=Oryza sativa subsp. japonica ; Peroxidase 3 OS=Arabidopsis thaliana ; Peroxidase 56 OS=Arabidopsis thaliana	PREDICTED: peroxidase 27-like; hypothetical protein BUALT_Bualt03G0208400; hypothetical protein Pfo_013974; hypothetical protein Pfo_026120; peroxidase 1-like; peroxidase 27-like	EC:1.11.1.7	peroxidase	G3DSA:1.10.420.10 (GENE3D); G3DSA:1.10.420.10:FF:000008 (FUNFAM); G3DSA:1.10.520.10 (GENE3D); G3DSA:1.10.520.10:FF:000001 (FUNFAM); IPR000823 (PANTHER); IPR000823 (PRINTS); IPR002016 (PFAM); IPR002016 (PRINTS); IPR002016 (PROSITE_PROFILES); IPR010255 (SUPERFAMILY); IPR033905 (CDD); PIRSR600823-1 (PIRSR); PIRSR600823-2 (PIRSR); PIRSR600823-3 (PIRSR); PIRSR600823-4 (PIRSR); PIRSR600823-5 (PIRSR)	C:GO:0005576; C:GO:0009505; C:GO:0016020; F:GO:0004601; F:GO:0020037; F:GO:0046872; F:GO:0140825; P:GO:0006979; P:GO:0042744; P:GO:0098869	C:extracellular region; C:membrane; C:plant-type cell wall; F:heme binding; F:lactoperoxidase activity; F:metal ion binding; F:peroxidase activity; P:cellular oxidant detoxification; P:hydrogen peroxide catabolic process; P:response to oxidative stress
OG0000251	6	7	7	4	4	6	6	-1	0	0	0	0	0	0	0.631422	0.825951	0.825951	0.50844	0.50844	0.527052	0.527052	Ae1gSMKg16688.t1; Ae1gSMKg22734.t1; Ae1gSMKg9256.t1; Ae1gSMKg9627.t1; Ai1gPKTg1971.t1; Ai1gPKTg25538.t1; Ai1gPKTg28612.t1; Ai1gPKTg5223.t1; Ai1gPKTg6558.t1; Ai1gPKTg8955.t1; Ai2Gg1064.t1; Ai2Gg14979.t1; Ai2Gg16244.t1; Ai2Gg19699.t1; Ai2Gg21340.t1; Ai2Gg31727.t1; Ai2Gg33080.t1; Ai2Gg54562.t1; Ai2Gg54786.t1; Ai2Gg58056.t1	not classified ; plant-specific E3 ubiquitin ligase *(RSL/RFA)	c6hc type zinc finger ring protein ; zinc finger ring type ; zinc finger protein ; e3 ubiquitin protein ligase	no annotation ; E3 ubiquitin-protein ligase RSL1 OS=Arabidopsis thaliana	PREDICTED: probable E3 ubiquitin-protein ligase RNF217; RING/U-box superfamily protein; hypothetical protein Pfo_004675; hypothetical protein Pfo_016762; probable E3 ubiquitin-protein ligase RNF217, partial; probable E3 ubiquitin-protein ligase rbrA	EC:2.3.2; EC:2.7.11; EC:3.1.26.4; EC:3.1.30; EC:6	Acting on ester bonds; Acyltransferases; Ligases; Transferring phosphorus-containing groups; ribonuclease H	G3DSA:1.20.120.1750 (GENE3D); G3DSA:3.30.40.10:FF:000230 (FUNFAM); IPR001841 (PROSITE_PROFILES); IPR002867 (PFAM); IPR013083 (G3DSA:3.30.40.GENE3D); IPR018957 (PFAM); IPR031127 (PANTHER); IPR044066 (PROSITE_PROFILES); PIRSR037880-1 (PIRSR); SSF57850 (SUPERFAMILY); cd22582 (CDD); cd22584 (CDD)	C:GO:0000151; C:GO:0005737; C:GO:0016020; F:GO:0003676; F:GO:0003824; F:GO:0004523; F:GO:0004674; F:GO:0004842; F:GO:0005524; F:GO:0008270; F:GO:0016874; F:GO:0031624; F:GO:0046872; F:GO:0061630; P:GO:0006511; P:GO:0016567	C:cytoplasm; C:membrane; C:ubiquitin ligase complex; F:ATP binding; F:RNA-DNA hybrid ribonuclease activity; F:catalytic activity; F:ligase activity; F:metal ion binding; F:nucleic acid binding; F:protein serine/threonine kinase activity; F:ubiquitin conjugating enzyme binding; F:ubiquitin protein ligase activity; F:ubiquitin-protein transferase activity; F:zinc ion binding; P:protein ubiquitinati…
OG0000252	5	5	5	7	9	8	9	-1	-1	-1	-1	1	0	1	0.601876	0.499346	0.499346	0.0250528	0.00852861	0.535576	0.0187039	Ae1gSMKg20362.t1; Ae1gSMKg23382.t1; Ae1gSMKg24108.t1; Ae1gSMKg28524.t1; Ae1gSMKg5156.t1; Ae1gSMKg7614.t1; Ae1gSMKg9982.t1; Ai1gPKTg12089.t1; Ai1gPKTg16079.t1; Ai1gPKTg17715.t1; Ai1gPKTg18992.t1; Ai1gPKTg21399.t1; Ai1gPKTg25106.t1; Ai1gPKTg2795.t1; Ai1gPKTg7183.t1; Ai1gPKTg9298.t1; Ai2Gg10774.t1; Ai2Gg13123.t1; Ai2Gg1695.t1; Ai2Gg21687.t1; Ai2Gg26121.t1; Ai2Gg33703.t1; Ai2Gg35774.t1; Ai2Gg37437.t1…	Rhomboid-type serine peptidase *(RBL1/2/3)	canlf inactive rhomboid protein ; rhomboid protein 10	RHOMBOID-like protein 1 OS=Arabidopsis thaliana ; RHOMBOID-like protein 3 OS=Arabidopsis thaliana ; RHOMBOID-like protein 2 OS=Arabidopsis thaliana	RHOMBOID-like protein 1; RHOMBOID-like protein 2; Rhomboid family protein; hypothetical protein BUALT_Bualt05G0060800; hypothetical protein Pfo_014846; hypothetical protein Pfo_029347	EC:3.4.21	Acting on peptide bonds (peptidases)	G3DSA:1.20.1540.10:FF:000019 (FUNFAM); IPR002610 (PANTHER); IPR022764 (PFAM); IPR035952 (G3DSA:1.20.1540.GENE3D); IPR035952 (SUPERFAMILY); PIRSR037023-1 (PIRSR); PIRSR037470-50 (PIRSR)	C:GO:0016020; F:GO:0004252; P:GO:0006508	C:membrane; F:serine-type endopeptidase activity; P:proteolysis
OG0000253	11	6	8	9	8	9	11	4	-1	1	0	-1	0	2	0.0258824	0.533851	0.313938	0.51869	0.0281054	0.53975	0.00121546	Ae1gSMKg12061.t1; Ae1gSMKg19765.t1; Ae1gSMKg20732.t1; Ae1gSMKg21647.t1; Ae1gSMKg23666.t1; Ae1gSMKg25467.t1; Ae1gSMKg28930.t1; Ae1gSMKg29204.t2; Ae1gSMKg4794.t1; Ai1gPKTg11795.t1; Ai1gPKTg11861.t1; Ai1gPKTg12680.t1; Ai1gPKTg17059.t1; Ai1gPKTg17400.t1; Ai1gPKTg18290.t1; Ai1gPKTg18379.t1; Ai1gPKTg21790.t1; Ai1gPKTg22062.t2; Ai1gPKTg24657.t1; Ai1gPKTg7472.t1; Ai2Gg17001.t1; Ai2Gg1993.t1; Ai2Gg23675.t…	not classified	duf 3511 domain protein ; import atp protein	no annotation	PREDICTED: uncharacterized protein LOC109190957; PREDICTED: uncharacterized protein LOC109222524; hypothetical protein C2S53_013565; hypothetical protein CDL12_05000; hypothetical protein CDL12_26110; hypothetical protein Pfo_006086; hypothetical protein Salat_2220800; hypothetical protein Salat_2790500; hypothetical protein Salat_2911300; hypothetical protein Sango_0122400; hypothetical protein …			IPR021899 (PFAM); PTHR33193 (PANTHER)	C:GO:0016020; no GO terms	C:membrane; no GO terms
OG0000254	0	5	58	5	7	5	4	-3	-3	50	0	2	0	-1	0.00684199	0.025531	2.62035e-42	0.510516	7.87142e-05	0.5227	0.0341307	Ae1gSMKg17078.t1; Ae1gSMKg17213.t1; Ae1gSMKg17276.t1; Ae1gSMKg17380.t1; Ae1gSMKg19852.t1; Ai1gPKTg10482.t1; Ai1gPKTg10483.t1; Ai1gPKTg17767.t1; Ai1gPKTg892.t1; Ai2Gg15429.t1; Ai2Gg15430.t1; Ai2Gg24467.t1; Ai2Gg24477.t1; Ai2Gg24619.t1; Ai2Gg34155.t1; Ai2Gg34156.t1; Ai2Gg34302.t1; Ai2Gg34366.t1; Ai2Gg34367.t1; Ai2Gg34368.t1; Ai2Gg34463.t1	not classified	nb arc domain containing protein ; aaa domain containing protein	Probable disease resistance protein At1g61190 OS=Arabidopsis thaliana ; no annotation ; Probable disease resistance protein At4g27220 OS=Arabidopsis thaliana	hypothetical protein BUALT_Bualt12G0027800; hypothetical protein BUALT_Bualt12G0027900; hypothetical protein BUALT_Bualt12G0031900; hypothetical protein BUALT_Bualt12G0032700; hypothetical protein BUALT_Bualt12G0113200; hypothetical protein BUALT_Bualt19G0035800; hypothetical protein BUALT_BualtUnG0058800; hypothetical protein C2S53_016643; hypothetical protein Pfo_000979			G3DSA:1.10.287.950 (GENE3D); G3DSA:3.40.50.300:FF:001091 (FUNFAM); IPR002182 (PFAM); IPR027417 (G3DSA:3.40.50.GENE3D); IPR027417 (SUPERFAMILY); IPR032675 (G3DSA:3.80.10.GENE3D); IPR036388 (G3DSA:1.10.10.GENE3D); IPR042197 (G3DSA:1.10.8.GENE3D); IPR050905 (PANTHER); IPR055414 (PFAM); PF23247 (PFAM); PIRSR603373-1 (PIRSR); PR00364 (PRINTS); SSF52047 (SUPERFAMILY); SSF52058 (SUPERFAMILY); cd00882 (C…	C:GO:0016020; F:GO:0016887; F:GO:0043531; P:GO:0006952; P:GO:0098542; no GO terms	C:membrane; F:ADP binding; F:ATP hydrolysis activity; P:defense response; P:defense response to other organism; no GO terms
OG0000260	2	7	6	7	6	6	7	-4	1	0	1	0	0	1	0.00858007	0.279649	0.808929	0.00639698	0.512579	0.527052	0.0140333	Ae1gSMKg10665.t1; Ae1gSMKg10666.t1; Ae1gSMKg10667.t1; Ae1gSMKg11142.t1; Ae1gSMKg2287.t1; Ae1gSMKg26792.t1; Ae1gSMKg4123.t1; Ai1gPKTg19687.t1; Ai1gPKTg23091.t1; Ai1gPKTg30425.t1; Ai1gPKTg30426.t1; Ai1gPKTg9943.t1; Ai1gPKTg9944.t1; Ai1gPKTg9945.t1; Ai2Gg20711.t1; Ai2Gg20712.t1; Ai2Gg20713.t1; Ai2Gg22351.t1; Ai2Gg22352.t1; Ai2Gg22815.t1; Ai2Gg2598.t1; Ai2Gg42593.t1; Ai2Gg44532.t1; Ai2Gg50514.t1; Ai2…	not classified	kiwellin	Putative ripening-related protein 2 OS=Oryza sativa subsp. japonica ; Kiwellin-1 OS=Zea mays	Hypothetical predicted protein; Kiwellin-1; hypothetical protein F511_13616; hypothetical protein Pfo_018073; hypothetical protein RD792_010657; kiwellin-1-like; unnamed protein product			IPR036908 (G3DSA:2.40.40.GENE3D); IPR036908 (SUPERFAMILY); IPR039271 (PANTHER); IPR039271 (PFAM); cd22270 (CDD)	C:GO:0005576; no GO terms	C:extracellular region; no GO terms
OG0000265	7	5	6	7	9	8	8	1	-1	0	-1	1	0	0	0.390099	0.499346	0.808929	0.0250528	0.00852861	0.535576	0.535576	Ae1gSMKg11946.t1; Ae1gSMKg14095.t1; Ae1gSMKg20550.t1; Ae1gSMKg24750.t1; Ae1gSMKg2603.t1; Ae1gSMKg3975.t1; Ae1gSMKg9044.t1; Ai1gPKTg1125.t1; Ai1gPKTg11899.t1; Ai1gPKTg17278.t1; Ai1gPKTg20583.t1; Ai1gPKTg27193.t1; Ai1gPKTg28416.t1; Ai1gPKTg29646.t1; Ai1gPKTg797.t1; Ai2Gg14773.t1; Ai2Gg23569.t1; Ai2Gg24170.t1; Ai2Gg25925.t1; Ai2Gg28047.t1; Ai2Gg36999.t1; Ai2Gg41149.t1; Ai2Gg43540.t1; Ai2Gg47593.t1; …	transcriptional repressor *(IAA/AUX)	auxin responsive protein iaa	Auxin-induced protein 22D OS=Vigna radiata var. radiata ; Auxin-induced protein 22B OS=Vigna radiata var. radiata	Auxin-induced protein 22D; auxin-induced protein 22D; auxin-induced protein 22D-like; hypothetical protein M9H77_35355; hypothetical protein Pfo_017589			G3DSA:3.10.20.90 (GENE3D); G3DSA:3.10.20.90:FF:000078 (FUNFAM); IPR003311 (PANTHER); IPR033389 (PFAM); IPR053793 (PROSITE_PROFILES); SSF54277 (SUPERFAMILY)	C:GO:0005634; P:GO:0006355; P:GO:0009734; P:GO:0050794	C:nucleus; P:auxin-activated signaling pathway; P:regulation of DNA-templated transcription; P:regulation of cellular process
OG0000266	9	5	6	10	7	7	8	3	-1	0	2	-1	-1	0	0.0732338	0.499346	0.808929	0.000204895	0.0250528	0.0536159	0.535576	Ae1gSMKg10007.t2; Ae1gSMKg12030.t1; Ae1gSMKg1654.t1; Ae1gSMKg17541.t1; Ae1gSMKg18886.t1; Ae1gSMKg20635.t1; Ae1gSMKg24661.t1; Ae1gSMKg26351.t1; Ae1gSMKg2704.t1; Ae1gSMKg9158.t1; Ai1gPKTg10930.t1; Ai1gPKTg11817.t1; Ai1gPKTg13532.t1; Ai1gPKTg17363.t1; Ai1gPKTg19264.t1; Ai1gPKTg28525.t1; Ai1gPKTg29570.t1; Ai1gPKTg9320.t1; Ai2Gg20079.t1; Ai2Gg21709.t1; Ai2Gg23648.t1; Ai2Gg25845.t1; Ai2Gg28890.t1; Ai2G…	UDP-D-glucuronic acid decarboxylase ; EC_4.1 carbon-carbon lyase	udp glucuronate decarboxylase ; udp glucuronic acid decarboxylase	UDP-glucuronic acid decarboxylase 1 OS=Arabidopsis thaliana ; UDP-glucuronic acid decarboxylase 4 OS=Arabidopsis thaliana ; UDP-glucuronic acid decarboxylase 2 OS=Arabidopsis thaliana	UDP-glucuronic acid decarboxylase 1; UDP-glucuronic acid decarboxylase 1, partial; UDP-glucuronic acid decarboxylase 1-like; UDP-glucuronic acid decarboxylase 2; dTDP-glucose 4-6-dehydratase/UDP-glucuronic acid decarboxylase; hypothetical protein KSS87_002788; hypothetical protein MIMGU_mgv1a013177mg; hypothetical protein Pfo_006142; hypothetical protein Pfo_026034	EC:4; EC:4.1.1.35	Lyases; UDP-glucuronate decarboxylase	G3DSA:3.40.50.720 (GENE3D); G3DSA:3.40.50.720:FF:000044 (FUNFAM); G3DSA:3.40.50.720:FF:000073 (FUNFAM); IPR016040 (PFAM); IPR036291 (SUPERFAMILY); IPR044516 (PANTHER); PIRSR000188-2 (PIRSR); PIRSR614007-2 (PIRSR); PIRSR617711-2 (PIRSR); PR01713 (PRINTS); cd05230 (CDD); no IPS match	C:GO:0005737; C:GO:0016020; F:GO:0005488; F:GO:0016829; F:GO:0048040; F:GO:0070403; P:GO:0009058; P:GO:0033320; P:GO:0042732; P:GO:0044238; no IPS match	C:cytoplasm; C:membrane; F:NAD+ binding; F:UDP-glucuronate decarboxylase activity; F:binding; F:lyase activity; P:D-xylose metabolic process; P:UDP-D-xylose biosynthetic process; P:biosynthetic process; P:primary metabolic process; no IPS match
OG0000274	9	7	6	7	8	7	9	2	0	-1	-1	0	-1	1	0.166553	0.825951	0.533851	0.0250528	0.516666	0.0536159	0.0187039	Ae1gSMKg12307.t1; Ae1gSMKg13507.t1; Ae1gSMKg14343.t1; Ae1gSMKg16793.t1; Ae1gSMKg17934.t1; Ae1gSMKg31203.t1; Ae1gSMKg5847.t1; Ai1gPKTg11317.t1; Ai1gPKTg14276.t1; Ai1gPKTg1685.t1; Ai1gPKTg22928.t1; Ai1gPKTg29310.t1; Ai1gPKTg3446.t1; Ai1gPKTg3447.t1; Ai1gPKTg5323.t1; Ai1gPKTg8606.t1; Ai2Gg11403.t1; Ai2Gg16343.t1; Ai2Gg16794.t1; Ai2Gg19331.t1; Ai2Gg23914.t1; Ai2Gg25342.t1; Ai2Gg27450.t1; Ai2Gg29609.t…	MYB class-R2R3 subgroup-22/23 transcription factor	arath transcription factor myb ; transcription factor myb ; myb transcription factor	Transcription factor MYB73 OS=Arabidopsis thaliana	R2R3-MYB protein; Transcription factor; transcription factor MYB44-like; transcription factor MYB73-like			G3DSA:1.10.10.60 (GENE3D); G3DSA:1.10.10.60:FF:000060 (FUNFAM); G3DSA:1.10.10.60:FF:000344 (FUNFAM); IPR001005 (CDD); IPR001005 (PFAM); IPR001005 (PROSITE_PROFILES); IPR009057 (SUPERFAMILY); IPR017930 (PROSITE_PROFILES); IPR050560 (PANTHER); no IPS match	C:GO:0005634; C:GO:0016020; F:GO:0000976; F:GO:0000978; F:GO:0000981; P:GO:0006355; P:GO:0006357; P:GO:0010597; no IPS match	C:membrane; C:nucleus; F:DNA-binding transcription factor activity, RNA polymerase II-specific; F:RNA polymerase II cis-regulatory region sequence-specific DNA binding; F:transcription cis-regulatory region binding; P:green leaf volatile biosynthetic process; P:regulation of DNA-templated transcription; P:regulation of transcription by RNA polymerase II; no IPS match
OG0000280	4	3	3	5	5	6	4	-1	-1	-1	0	0	1	-1	0.56447	0.405265	0.405265	0.510516	0.510516	0.011696	0.0341307	Ae1gSMKg17896.t1; Ae1gSMKg17899.t1; Ae1gSMKg31269.t1; Ae1gSMKg31270.t1; Ae1gSMKg31271.t1; Ai1gPKTg11288.t1; Ai1gPKTg11289.t1; Ai1gPKTg14200.t1; Ai1gPKTg14203.t1; Ai2Gg16721.t1; Ai2Gg16722.t1; Ai2Gg16723.t1; Ai2Gg16724.t1; Ai2Gg25310.t1; Ai2Gg25312.t1; Ai2Gg34964.t1; Ai2Gg34966.t1; Ai2Gg59797.t1; Ai2Gg59798.t1; Ai2Gg59799.t1	EC_2.4 glycosyltransferase	udp glycosyltransferase protein	7-deoxyloganetin glucosyltransferase OS=Gardenia jasminoides ; UDP-glycosyltransferase 85A8 OS=Stevia rebaudiana	7-deoxyloganetin glucosyltransferase; UDP-glucuronosyl and UDP-glucosyl transferase; hypothetical protein Pfo_013980	EC:2.4.1	Glycosyltransferases	G3DSA:3.40.50.2000 (GENE3D); G3DSA:3.40.50.2000:FF:000027 (FUNFAM); G3DSA:3.40.50.2000:FF:000055 (FUNFAM); IPR002213 (CDD); IPR002213 (PFAM); PTHR11926 (PANTHER); SSF53756 (SUPERFAMILY)	C:GO:0005737; F:GO:0008194; F:GO:0080043; F:GO:0080044	C:cytoplasm; F:UDP-glycosyltransferase activity; F:quercetin 3-O-glucosyltransferase activity; F:quercetin 7-O-glucosyltransferase activity
OG0000284	8	5	4	8	7	7	7	3	0	-1	1	0	0	0	0.0517585	0.78715	0.457315	0.00746287	0.514629	0.531344	0.531344	Ae1gSMKg10881.t1; Ae1gSMKg19795.t1; Ae1gSMKg2049.t1; Ae1gSMKg22051.t1; Ae1gSMKg25485.t1; Ae1gSMKg27206.t1; Ae1gSMKg27328.t1; Ae1gSMKg6072.t1; Ai1gPKTg10176.t1; Ai1gPKTg12648.t1; Ai1gPKTg20106.t1; Ai1gPKTg20980.t1; Ai1gPKTg22851.t1; Ai1gPKTg3662.t1; Ai1gPKTg5886.t1; Ai2Gg11640.t1; Ai2Gg20939.t1; Ai2Gg22570.t1; Ai2Gg2370.t1; Ai2Gg26687.t1; Ai2Gg32393.t1; Ai2Gg375.t1; Ai2Gg40411.t1; Ai2Gg43037.t1; A…	bZIP class-S/SE transcription factor	bzip domain containing protein ; bzip transcription factor	bZIP transcription factor 11 OS=Arabidopsis thaliana ; bZIP transcription factor 44 OS=Arabidopsis thaliana ; bZIP transcription factor 2 OS=Arabidopsis thaliana	bZIP transcription factor 11-like; bZIP transcription factor 44; bZIP transcription factor 44-like; hypothetical protein CDL12_11546; hypothetical protein CDL12_12182; hypothetical protein Pfo_007658; hypothetical protein Pfo_021575			G3DSA:1.20.5.170 (GENE3D); G3DSA:1.20.5.170:FF:000020 (FUNFAM); IPR004827 (PFAM); IPR004827 (PROSITE_PROFILES); IPR045314 (CDD); IPR046347 (SUPERFAMILY); PTHR45764 (PANTHER)	C:GO:0005634; F:GO:0000976; F:GO:0003700; F:GO:0005488; F:GO:0046982; P:GO:0006355; P:GO:0045893	C:nucleus; F:DNA-binding transcription factor activity; F:binding; F:protein heterodimerization activity; F:transcription cis-regulatory region binding; P:positive regulation of DNA-templated transcription; P:regulation of DNA-templated transcription
OG0000285	4	5	6	7	5	7	8	-2	-1	0	0	-2	0	1	0.239759	0.499346	0.808929	0.514629	4.78714e-05	0.531344	0.0163693	Ae1gSMKg16748.t1; Ae1gSMKg18080.t1; Ae1gSMKg19666.t1; Ae1gSMKg22674.t1; Ae1gSMKg22981.t1; Ae1gSMKg28806.t1; Ae1gSMKg5116.t1; Ai1gPKTg11462.t1; Ai1gPKTg12777.t1; Ai1gPKTg21676.t1; Ai1gPKTg22680.t1; Ai1gPKTg2755.t1; Ai1gPKTg5282.t1; Ai1gPKTg6501.t1; Ai1gPKTg6827.t1; Ai2Gg1011.t1; Ai2Gg10735.t1; Ai2Gg1314.t1; Ai2Gg16302.t1; Ai2Gg25484.t1; Ai2Gg28144.t1; Ai2Gg31789.t1; Ai2Gg33022.t1; Ai2Gg35133.t1; A…	contact site protein *(VAP27) of ER-cytoskeleton-plasmamembrane interface	vesicle associated membrane protein	Vesicle-associated protein 1-1 OS=Arabidopsis thaliana	PREDICTED: vesicle-associated protein 1-1-like; Vesicle-associated protein 1-2; hypothetical protein Pfo_001392; hypothetical protein Pfo_005759; vesicle-associated protein 1-1; vesicle-associated protein 1-1-like			G3DSA:2.60.40.10:FF:000813 (FUNFAM); IPR000535 (PFAM); IPR000535 (PROSITE_PROFILES); IPR008962 (SUPERFAMILY); IPR013783 (G3DSA:2.60.40.GENE3D); IPR016763 (PANTHER); IPR016763 (PIRSF)	C:GO:0005789; C:GO:0005886; F:GO:0043495; P:GO:0061817; P:GO:0090158	C:endoplasmic reticulum membrane; C:plasma membrane; F:protein-membrane adaptor activity; P:endoplasmic reticulum membrane organization; P:endoplasmic reticulum-plasma membrane tethering
OG0000287	7	5	8	2	3	3	3	1	-1	2	-1	0	0	0	0.390099	0.499346	0.0722152	0.00952835	0.50635	0.513811	0.513811	Ae1gSMKg10827.t1; Ae1gSMKg2124.t1; Ai1gPKTg10114.t1; Ai1gPKTg10115.t1; Ai1gPKTg22923.t1; Ai2Gg20877.t1; Ai2Gg20878.t1; Ai2Gg22512.t1; Ai2Gg22513.t1; Ai2Gg2434.t1; Ai2Gg44361.t1	EC_2.4 glycosyltransferase ; flavonol 3-O-glycosyltransferase *(UGT73B)	udp glycosyltransferase	Scopoletin glucosyltransferase OS=Nicotiana tabacum	PREDICTED: scopoletin glucosyltransferase-like; hypothetical protein Pfo_002622; scopoletin glucosyltransferase-like	EC:2.4.1	Glycosyltransferases	G3DSA:3.40.50.2000 (GENE3D); G3DSA:3.40.50.2000:FF:000047 (FUNFAM); G3DSA:3.40.50.2000:FF:000063 (FUNFAM); G3DSA:3.40.50.2000:FF:000071 (FUNFAM); IPR002213 (CDD); IPR002213 (PFAM); PIRSR620023-1 (PIRSR); PTHR48047 (PANTHER); SSF53756 (SUPERFAMILY)	F:GO:0008194; F:GO:0035251	F:UDP-glucosyltransferase activity; F:UDP-glycosyltransferase activity
OG0000288	7	3	4	8	7	6	6	2	-1	0	1	0	0	0	0.10921	0.405265	0.758732	0.00746287	0.514629	0.527052	0.527052	Ae1gSMKg10106.t1; Ae1gSMKg10195.t1; Ae1gSMKg10197.t1; Ae1gSMKg11247.t1; Ae1gSMKg21224.t1; Ae1gSMKg26683.t1; Ae1gSMKg4970.t1; Ae1gSMKg6292.t1; Ai1gPKTg19591.t1; Ai1gPKTg26218.t1; Ai1gPKTg30318.t1; Ai1gPKTg3885.t1; Ai1gPKTg9488.t1; Ai1gPKTg9490.t1; Ai2Gg10579.t1; Ai2Gg11863.t1; Ai2Gg20244.t1; Ai2Gg20246.t1; Ai2Gg21807.t1; Ai2Gg21886.t1; Ai2Gg21888.t1; Ai2Gg22909.t1; Ai2Gg41782.t1; Ai2Gg42493.t1; Ai…	molecular chaperone *(Hsp90)	heat shock protein hsp 90 alpha ; heat shock protein hsp 90 beta ; heat shock protein hsp 90	Heat shock protein 83 OS=Ipomoea nil ; Heat shock cognate protein 80 OS=Solanum lycopersicum	Heat shock cognate protein 80; Heat shock protein 83, partial; Heat shock protein Hsp90 family; hypothetical protein EJB05_35173, partial; hypothetical protein Pfo_027831; hypothetical protein RJ639_026249	EC:3.6.1.15	nucleoside-triphosphate phosphatase	G3DSA:1.20.120.790:FF:000001 (FUNFAM); G3DSA:3.30.230.80 (GENE3D); G3DSA:3.30.230.80:FF:000001 (FUNFAM); G3DSA:3.30.565.10:FF:000005 (FUNFAM); G3DSA:3.30.565.10:FF:000012 (FUNFAM); G3DSA:3.30.565.10:FF:000357 (FUNFAM); G3DSA:3.40.50.11260 (GENE3D); G3DSA:3.40.50.11260:FF:000001 (FUNFAM); IPR001404 (HAMAP); IPR001404 (PANTHER); IPR001404 (PFAM); IPR001404 (PIRSF); IPR020568 (SUPERFAMILY); IPR02057…	C:GO:0005829; C:GO:0005886; C:GO:0016020; C:GO:0032991; C:GO:0048471; F:GO:0005524; F:GO:0016887; F:GO:0051082; F:GO:0140662; P:GO:0006457; P:GO:0034605; P:GO:0050821	C:cytosol; C:membrane; C:perinuclear region of cytoplasm; C:plasma membrane; C:protein-containing complex; F:ATP binding; F:ATP hydrolysis activity; F:ATP-dependent protein folding chaperone; F:unfolded protein binding; P:cellular response to heat; P:protein folding; P:protein stabilization
OG0000290	7	6	5	7	5	6	7	1	0	-1	1	-1	0	1	0.390099	0.808929	0.499346	0.00639698	0.0188957	0.527052	0.0140333	Ae1gSMKg12337.t1; Ae1gSMKg17232.t1; Ae1gSMKg18394.t1; Ae1gSMKg19143.t1; Ae1gSMKg25134.t1; Ae1gSMKg2767.t1; Ae1gSMKg3783.t1; Ai1gPKTg10637.t1; Ai1gPKTg13268.t1; Ai1gPKTg14022.t1; Ai1gPKTg16890.t1; Ai1gPKTg27400.t1; Ai1gPKTg29286.t1; Ai1gPKTg637.t1; Ai2Gg23936.t1; Ai2Gg24639.t1; Ai2Gg28637.t1; Ai2Gg29375.t1; Ai2Gg34322.t1; Ai2Gg36615.t1; Ai2Gg4635.t1; Ai2Gg47987.t1; Ai2Gg56806.t1; Ai2Gg8411.t1; Ai2…	abscisic acid receptor recruitment factor *(CAR)	c2 and domain containing protein ; multiple c2 and domain containing protein ; protein c2 domain aba	Protein C2-DOMAIN ABA-RELATED 4 OS=Arabidopsis thaliana ; Protein C2-DOMAIN ABA-RELATED 2 OS=Arabidopsis thaliana ; Protein C2-DOMAIN ABA-RELATED 5 OS=Arabidopsis thaliana	hypothetical protein Pfo_008500; hypothetical protein Pfo_008507; hypothetical protein Pfo_011601; hypothetical protein Pfo_019279; protein C2-DOMAIN ABA-RELATED 4; putative Ca2+-dependent phospholipid-binding protein			IPR000008 (PFAM); IPR000008 (PRINTS); IPR000008 (PROSITE_PROFILES); IPR035892 (G3DSA:2.60.40.GENE3D); IPR035892 (SUPERFAMILY); IPR044562 (PANTHER); PIRSR000550-2 (PIRSR); PIRSR000550-4 (PIRSR); PIRSR628391-3 (PIRSR); cd04038 (CDD)	C:GO:0005634; C:GO:0005886; F:GO:0005096; F:GO:0008289; P:GO:0009738; no GO terms	C:nucleus; C:plasma membrane; F:GTPase activator activity; F:lipid binding; P:abscisic acid-activated signaling pathway; no GO terms
OG0000291	8	6	4	4	3	4	4	2	1	-1	0	-1	0	0	0.138218	0.241571	0.457315	0.50844	0.0126685	0.518287	0.518287	Ae1gSMKg10845.t1; Ae1gSMKg13479.t1; Ae1gSMKg19538.t1; Ae1gSMKg9705.t1; Ai1gPKTg10140.t1; Ai1gPKTg12894.t1; Ai1gPKTg1716.t1; Ai1gPKTg9034.t1; Ai2Gg19777.t1; Ai2Gg20902.t1; Ai2Gg21408.t1; Ai2Gg27419.t1; Ai2Gg28262.t1; Ai2Gg39181.t1; Ai2Gg5787.t1	not classified	ab hydrolase domain containing protein	Methyl jasmonate esterase 1 OS=Vitis vinifera ; Salicylic acid-binding protein 2 OS=Nicotiana tabacum	Salicylic acid-binding protein 2; hypothetical protein Pfo_002701; hypothetical protein Pfo_008736; hypothetical protein RD792_016720; salicylic acid-binding protein 2	EC:3.1.1	Acting on ester bonds	G3DSA:3.40.50.1820:FF:000051 (FUNFAM); IPR000073 (PFAM); IPR029058 (G3DSA:3.40.50.GENE3D); IPR029058 (SUPERFAMILY); IPR045889 (PANTHER)	F:GO:0016298; F:GO:0080030; F:GO:0080031; F:GO:0080032; P:GO:0009694; P:GO:0009696; P:GO:0009820; P:GO:0009862	F:lipase activity; F:methyl indole-3-acetate esterase activity; F:methyl jasmonate esterase activity; F:methyl salicylate esterase activity; P:alkaloid metabolic process; P:jasmonic acid metabolic process; P:salicylic acid metabolic process; P:systemic acquired resistance, salicylic acid mediated signaling pathway
OG0000292	9	5	6	5	3	5	4	3	-1	0	0	-2	0	-1	0.0732338	0.499346	0.808929	0.510516	2.28785e-05	0.5227	0.0341307	Ae1gSMKg13835.t1; Ae1gSMKg1800.t1; Ae1gSMKg21222.t1; Ae1gSMKg22823.t1; Ae1gSMKg24858.t1; Ai1gPKTg17166.t1; Ai1gPKTg17813.t1; Ai1gPKTg22609.t1; Ai1gPKTg6648.t1; Ai2Gg1159.t1; Ai2Gg21079.t1; Ai2Gg2136.t1; Ai2Gg36892.t1; Ai2Gg37539.t1; Ai2Gg41778.t1; Ai2Gg44048.t1; Ai2Gg47714.t1	acidic chitinase *(CHIA)	chitinase ; chitinase protein ; acidic endochitinase 14	Acidic endochitinase OS=Nicotiana tabacum ; Acidic endochitinase OS=Arabidopsis thaliana ; Acidic endochitinase OS=Cicer arietinum	acidic endochitinase; acidic endochitinase SE2; acidic endochitinase-like; chitinase A; hevamine-A-like	EC:3.2.1; EC:3.2.1.14; EC:3.2.1.17; EC:3.2.1.21	Glycosylases; beta-glucosidase; chitinase; lysozyme	G3DSA:3.20.20.80 (GENE3D); G3DSA:3.20.20.80:FF:000015 (FUNFAM); IPR001223 (PFAM); IPR001223 (PROSITE_PROFILES); IPR017853 (SUPERFAMILY); IPR045321 (CDD); IPR050542 (PANTHER); PIRSR001103-1 (PIRSR); PS51257 (PROSITE_PROFILES)	C:GO:0005576; C:GO:0005773; C:GO:0016020; F:GO:0003796; F:GO:0004568; F:GO:0008422; F:GO:0008843; P:GO:0000272; P:GO:0002221; P:GO:0005975; P:GO:0006032; P:GO:0009409; P:GO:0009611; P:GO:0009642; P:GO:0009651; P:GO:0042631; P:GO:0050832	C:extracellular region; C:membrane; C:vacuole; F:beta-glucosidase activity; F:chitinase activity; F:endochitinase activity; F:lysozyme activity; P:carbohydrate metabolic process; P:cellular response to water deprivation; P:chitin catabolic process; P:defense response to fungus; P:pattern recognition receptor signaling pathway; P:polysaccharide catabolic process; P:response to cold; P:response to …
OG0000298	5	3	4	3	2	3	4	0	-1	0	0	-1	0	1	0.84296	0.405265	0.758732	0.50635	0.00952835	0.513811	0.00701887	Ae1gSMKg19411.t1; Ae1gSMKg5817.t1; Ae1gSMKg6987.t1; Ai1gPKTg13012.t1; Ai1gPKTg25711.t1; Ai1gPKTg30296.t1; Ai1gPKTg30297.t1; Ai2Gg12543.t1; Ai2Gg28384.t1; Ai2Gg39058.t1; Ai2Gg54960.t1; Ai2Gg7189.t2	MYB class-R2R3 transcription factorr *(PGA37) ; transcriptional regulator *(MYB115/118) of vegetative-to-embryonic transition ; not classified	transcription factor myb ; myb transcription factor ; no annotation	Transcription factor MYB98 OS=Arabidopsis thaliana ; no annotation	Transcription factor; hypothetical protein Pfo_020763; hypothetical protein Pfo_021928; transcription factor MYB98; transcription repressor MYB5-like			G3DSA:1.10.10.60 (GENE3D); G3DSA:1.10.10.60:FF:000010 (FUNFAM); G3DSA:1.10.10.60:FF:000381 (FUNFAM); IPR001005 (CDD); IPR001005 (PFAM); IPR001005 (PROSITE_PROFILES); IPR009057 (SUPERFAMILY); IPR017884 (PROSITE_PROFILES); IPR017930 (PROSITE_PROFILES); IPR050560 (PANTHER); PF13921 (PFAM); no IPS match	C:GO:0005634; F:GO:0000978; F:GO:0000981; P:GO:0006355; P:GO:0006357; no IPS match	C:nucleus; F:DNA-binding transcription factor activity, RNA polymerase II-specific; F:RNA polymerase II cis-regulatory region sequence-specific DNA binding; P:regulation of DNA-templated transcription; P:regulation of transcription by RNA polymerase II; no IPS match
OG0000299	3	4	6	4	5	7	6	-2	-1	1	-1	0	1	0	0.200229	0.457315	0.241571	0.015791	0.510516	0.0140333	0.527052	Ae1gSMKg17680.t1; Ae1gSMKg19038.t1; Ae1gSMKg19039.t1; Ae1gSMKg6325.t1; Ai1gPKTg11065.t1; Ai1gPKTg11066.t1; Ai1gPKTg13379.t1; Ai1gPKTg13380.t1; Ai1gPKTg13381.t1; Ai1gPKTg3917.t1; Ai2Gg11897.t1; Ai2Gg25074.t1; Ai2Gg25075.t1; Ai2Gg28740.t1; Ai2Gg28741.t1; Ai2Gg28742.t1; Ai2Gg28743.t1; Ai2Gg34753.t1; Ai2Gg38689.t1; Ai2Gg38690.t1; Ai2Gg38691.t1; Ai2Gg7684.t1	EC_2.4 glycosyltransferase ; not classified	udp glycosyltransferase ; udp glycosyltransferase 91c1 protein	Putative UDP-rhamnose:rhamnosyltransferase 1 OS=Fragaria ananassa	UDP-Glycosyltransferase superfamily protein; hypothetical protein KY284_024311; hypothetical protein MIMGU_mgv1a026946mg, partial; hypothetical protein Pfo_027294; putative UDP-rhamnose:rhamnosyltransferase 1	EC:2.4.1; EC:2.4.1.273	Glycosyltransferases; soyasaponin III rhamnosyltransferase	G3DSA:3.40.50.2000 (GENE3D); G3DSA:3.40.50.2000:FF:000037 (FUNFAM); IPR002213 (CDD); IPR002213 (PFAM); IPR050481 (PANTHER); PTHR48045 (PANTHER); SSF53756 (SUPERFAMILY)	C:GO:0016020; F:GO:0008194; F:GO:0035251; F:GO:0102241; no GO terms	C:membrane; F:UDP-glucosyltransferase activity; F:UDP-glycosyltransferase activity; F:soyasaponin III rhamnosyltransferase activity; no GO terms
OG0000300	6	2	1	1	1	1	1	1	0	-1	0	0	0	0	0.345955	0.669693	0.255591	0.50213	0.50213	0.504669	0.504669	Ae1gSMKg14245.t1; Ai1gPKTg8698.t1; Ai2Gg19423.t1; Ai2Gg29507.t1	ligand-gated cation channel *(GLR1/2/3)	glutamate receptor	Glutamate receptor 2.7 OS=Arabidopsis thaliana ; Glutamate receptor 2.2 OS=Arabidopsis thaliana	hypothetical protein Pfo_025061			G3DSA:1.10.287.70 (GENE3D); G3DSA:1.10.287.70:FF:000037 (FUNFAM); G3DSA:3.40.190.10 (GENE3D); G3DSA:3.40.190.10:FF:000103 (FUNFAM); G3DSA:3.40.190.10:FF:000195 (FUNFAM); G3DSA:3.40.190.10:FF:000217 (FUNFAM); G3DSA:3.40.50.2300 (GENE3D); G3DSA:3.40.50.2300:FF:000188 (FUNFAM); G3DSA:3.40.50.2300:FF:000310 (FUNFAM); IPR001320 (PFAM); IPR001828 (PFAM); IPR015683 (PANTHER); IPR017103 (PIRSF); IPR01959…	C:GO:0005886; C:GO:0016020; F:GO:0015276; F:GO:0038023; P:GO:0034220	C:membrane; C:plasma membrane; F:ligand-gated monoatomic ion channel activity; F:signaling receptor activity; P:monoatomic ion transmembrane transport
OG0000303	4	5	8	6	7	10	5	-1	-1	2	-1	0	3	-2	0.56447	0.499346	0.0722152	0.021983	0.514629	7.59751e-06	0.000231053	Ae1gSMKg10254.t1; Ae1gSMKg10256.t1; Ae1gSMKg10257.t1; Ae1gSMKg10258.t1; Ae1gSMKg30405.t1; Ae1gSMKg31332.t1; Ai1gPKTg14136.t1; Ai1gPKTg14139.t1; Ai1gPKTg15068.t1; Ai1gPKTg15070.t1; Ai1gPKTg9544.t1; Ai2Gg16657.t3; Ai2Gg16660.t2; Ai2Gg16661.t1; Ai2Gg17614.t1; Ai2Gg17615.t1; Ai2Gg17616.t1; Ai2Gg20301.t1; Ai2Gg20303.t1; Ai2Gg20304.t1; Ai2Gg20305.t1; Ai2Gg21940.t1; Ai2Gg21942.t1; Ai2Gg21946.t1; Ai2Gg21…	LRR-VIII-2 protein kinase ; regulatory kinase *(CORK) of DAMP signalling ; EC_2.7 transferase transferring phosphorus-containing group	protein kinase domain containing	Probable LRR receptor-like serine/threonine-protein kinase At1g56130 OS=Arabidopsis thaliana	Serine/threonine protein kinase; hypothetical protein Pfo_013354; hypothetical protein Pfo_022985; probable LRR receptor-like serine/threonine-protein kinase At1g56130; probable LRR receptor-like serine/threonine-protein kinase At1g56130 isoform X2; probable LRR receptor-like serine/threonine-protein kinase At1g56140 isoform X1; probable LRR receptor-like serine/threonine-protein kinase At1g56140…	EC:2.7.10; EC:2.7.11	Transferring phosphorus-containing groups	G3DSA:1.10.510.10 (GENE3D); G3DSA:1.10.510.10:FF:000044 (FUNFAM); G3DSA:2.60.120.430 (GENE3D); G3DSA:2.60.120.430:FF:000002 (FUNFAM); G3DSA:3.30.200.20 (GENE3D); G3DSA:3.30.200.20:FF:000140 (FUNFAM); G3DSA:3.80.10.10:FF:000041 (FUNFAM); G3DSA:3.80.10.10:FF:000298 (FUNFAM); G3DSA:3.80.10.10:FF:000766 (FUNFAM); G3DSA:3.80.10.10:FF:001380 (FUNFAM); IPR000719 (PFAM); IPR000719 (PROSITE_PROFILES); IPR…	C:GO:0005886; F:GO:0004672; F:GO:0004674; F:GO:0004676; F:GO:0004677; F:GO:0004679; F:GO:0004694; F:GO:0004711; F:GO:0004713; F:GO:0005515; F:GO:0005524; F:GO:0035175; F:GO:0035402; F:GO:0035403; F:GO:0035979; F:GO:0044022; F:GO:0044023; F:GO:0044024; F:GO:0044025; F:GO:0072354; F:GO:0072371; F:GO:0072518; F:GO:0106310; F:GO:0140823; F:GO:0140855; F:GO:0140857; F:GO:0140995; F:GO:0140996; F:GO:01…	C:plasma membrane; F:3-phosphoinositide-dependent protein kinase activity; F:AMP-activated protein kinase activity; F:ATP binding; F:DNA-dependent protein kinase activity; F:Rho-dependent protein serine/threonine kinase activity; F:eukaryotic translation initiation factor 2alpha kinase activity; F:histone H2A kinase activity; F:histone H2AS1 kinase activity; F:histone H2AS121 kinase activity; F:h…
OG0000305	10	6	4	4	4	3	2	3	0	-2	0	0	0	-1	0.0955731	0.808929	0.142732	0.50844	0.50844	0.513811	0.0207328	Ae1gSMKg10430.t1; Ae1gSMKg20569.t1; Ae1gSMKg26300.t1; Ae1gSMKg26301.t1; Ai1gPKTg11883.t1; Ai1gPKTg19216.t1; Ai2Gg22107.t1; Ai2Gg25909.t1; Ai2Gg40237.t1; Ai2Gg40238.t1; Ai2Gg41168.t1; Ai2Gg50047.t1; Ai2Gg50048.t1	arabinogalactan protein *(Xylogen)	aai domain containing protein ; non specific lipid transfer protein gpi anchored	no annotation	hypothetical protein Pfo_017550; non-specific lipid transfer protein GPI-anchored 5-like; non-specific lipid-transfer protein-like protein At2g13820			G3DSA:1.10.110.10:FF:000001 (FUNFAM); IPR000528 (PRINTS); IPR016140 (PFAM); IPR036312 (G3DSA:1.10.110.GENE3D); IPR036312 (SUPERFAMILY); IPR043325 (PANTHER); cd00010 (CDD)	C:GO:0005886; C:GO:0016020; C:GO:0098552; F:GO:0008289; P:GO:0006869	C:membrane; C:plasma membrane; C:side of membrane; F:lipid binding; P:lipid transport
OG0000307	5	2	4	13	9	6	11	0	-2	0	4	0	-3	2	0.84296	0.0369933	0.758732	7.53678e-09	0.51869	4.34775e-06	0.00121546	Ae1gSMKg10393.t1; Ae1gSMKg21781.t1; Ae1gSMKg23504.t1; Ae1gSMKg23505.t1; Ae1gSMKg23506.t1; Ae1gSMKg23507.t1; Ae1gSMKg28312.t1; Ae1gSMKg28313.t1; Ae1gSMKg28314.t1; Ae1gSMKg28315.t2; Ae1gSMKg28316.t2; Ae1gSMKg28317.t1; Ae1gSMKg28318.t1; Ai1gPKTg21189.t1; Ai1gPKTg21190.t1; Ai1gPKTg21191.t1; Ai1gPKTg21192.t1; Ai1gPKTg21193.t1; Ai1gPKTg5619.t1; Ai1gPKTg7307.t1; Ai1gPKTg7308.t1; Ai1gPKTg7309.t1; Ai1gPKT…	PNP precursor polypeptide	expansin eg domain containing protein	EG45-like domain containing protein OS=Citrus jambhiri ; Putative EG45-like domain containing protein 1 OS=Arabidopsis thaliana	EG45-like domain containing protein; expansin-related protein 2; hypothetical protein C2S51_001064; hypothetical protein L6164_035404; hypothetical protein Pfo_000764; hypothetical protein Pfo_000765; hypothetical protein Pfo_000768; hypothetical protein Pfo_000772; hypothetical protein RD792_014948; putative EG45-like domain containing protein 1			G3DSA:2.40.40.10:FF:000005 (FUNFAM); IPR007112 (PROSITE_PROFILES); IPR009009 (PFAM); IPR036908 (G3DSA:2.40.40.GENE3D); IPR036908 (SUPERFAMILY); IPR044206 (PANTHER); PS51257 (PROSITE_PROFILES); cd22269 (CDD)	C:GO:0005618; C:GO:0048046; P:GO:0009627	C:apoplast; C:cell wall; P:systemic acquired resistance
OG0000308	10	5	6	6	6	4	4	4	-1	0	0	0	0	0	0.0175153	0.499346	0.808929	0.512579	0.512579	0.518287	0.518287	Ae1gSMKg15742.t2; Ae1gSMKg22030.t1; Ae1gSMKg2351.t1; Ae1gSMKg27234.t1; Ae1gSMKg27445.t1; Ae1gSMKg9490.t2; Ai1gPKTg20861.t1; Ai1gPKTg4288.t2; Ai1gPKTg5870.t1; Ai1gPKTg8827.t1; Ai2Gg15283.t1; Ai2Gg19563.t1; Ai2Gg21203.t1; Ai2Gg30777.t2; Ai2Gg32378.t1; Ai2Gg358.t1; Ai2Gg43831.t1; Ai2Gg50980.t1; Ai2Gg51190.t1; Ai2Gg7999.t1	GASA precursor polypeptide	gibberellin regulated protein	Gibberellin-regulated protein 14 OS=Arabidopsis thaliana ; no annotation	GEG protein; PREDICTED: snakin-2-like; cypmaclein-like isoform X3; gibberellin-regulated protein 1; gibberellin-regulated protein 1-like; hypothetical protein CDL12_12851; snakin-2 isoform X1; snakin-2-like isoform X1			IPR003854 (PFAM); PR01217 (PRINTS); PTHR23201 (PANTHER)	C:GO:0016020; P:GO:0009740; no GO terms	C:membrane; P:gibberellic acid mediated signaling pathway; no GO terms
OG0000311	5	5	6	6	6	5	7	-1	-1	0	0	0	-1	1	0.601876	0.499346	0.808929	0.512579	0.512579	0.0407061	0.0140333	Ae1gSMKg20367.t1; Ae1gSMKg24411.t1; Ae1gSMKg26071.t1; Ae1gSMKg26782.t1; Ae1gSMKg4137.t1; Ae1gSMKg6362.t1; Ai1gPKTg12084.t1; Ai1gPKTg16374.t1; Ai1gPKTg18985.t1; Ai1gPKTg18986.t1; Ai1gPKTg19678.t1; Ai1gPKTg27030.t1; Ai1gPKTg3957.t1; Ai2Gg11936.t1; Ai2Gg26116.t1; Ai2Gg36078.t1; Ai2Gg40001.t1; Ai2Gg40969.t1; Ai2Gg42583.t1; Ai2Gg47255.t1; Ai2Gg49835.t1; Ai2Gg50505.t1; Ai2Gg7725.t1; Ai2Gg9771.t1	GRAS transcription factor	scarecrow transcription factor ; arath scarecrow protein ; scarecrow protein	Scarecrow-like protein 14 OS=Arabidopsis thaliana ; Scarecrow-like protein 9 OS=Arabidopsis thaliana	Scarecrow-like protein 14; hypothetical protein Pfo_004365; hypothetical protein Pfo_007038; hypothetical protein Pfo_027410; scarecrow-like protein 30; scarecrow-like protein 33			IPR005202 (PANTHER); IPR005202 (PFAM); IPR005202 (PROSITE_PROFILES)	C:GO:0005634; F:GO:0003700; F:GO:0043565; P:GO:0006355; no GO terms	C:nucleus; F:DNA-binding transcription factor activity; F:sequence-specific DNA binding; P:regulation of DNA-templated transcription; no GO terms
OG0000314	4	8	2	5	4	6	7	-1	3	-3	0	-1	0	1	0.56447	0.0185346	0.00776122	0.510516	0.015791	0.527052	0.0140333	Ae1gSMKg21431.t1; Ae1gSMKg2208.t1; Ae1gSMKg23575.t1; Ae1gSMKg28275.t1; Ae1gSMKg7602.t1; Ai1gPKTg17612.t1; Ai1gPKTg21153.t1; Ai1gPKTg23010.t1; Ai1gPKTg25119.t1; Ai1gPKTg25120.t1; Ai1gPKTg27006.t1; Ai1gPKTg7382.t1; Ai2Gg13113.t1; Ai2Gg1900.t1; Ai2Gg33907.t1; Ai2Gg37335.t1; Ai2Gg41996.t1; Ai2Gg44450.t1; Ai2Gg45845.t1; Ai2Gg52034.t1; Ai2Gg54362.t1; Ai2Gg54363.t1	EC_1.1 oxidoreductase acting on CH-OH group of donor	tropinone reductase homolog	Tropinone reductase homolog At5g06060 OS=Arabidopsis thaliana ; Tropinone reductase homolog OS=Datura stramonium ; Tropinone reductase homolog At2g29260, chloroplastic OS=Arabidopsis thaliana ; Tropinone reductase 1 OS=Datura stramonium ; Tropinone reductase 2 OS=Hyoscyamus niger	Reductase; Tropinone reductase; Tropinone reductase, chloroplastic; hypothetical protein Pfo_000892; hypothetical protein RD792_013325; tropinone reductase homolog At2g29260, chloroplastic-like; tropinone reductase homolog At5g06060	EC:1; EC:1.1.1.206; EC:2.4.1.198	Oxidoreductases; phosphatidylinositol N-acetylglucosaminyltransferase; tropinone reductase I	G3DSA:3.40.50.720 (GENE3D); G3DSA:3.40.50.720:FF:000084 (FUNFAM); IPR002347 (PFAM); IPR002347 (PRINTS); IPR036291 (SUPERFAMILY); IPR045000 (PANTHER); PIRSR000094-2 (PIRSR); PIRSR000094-3 (PIRSR); PIRSR000095-1 (PIRSR); PIRSR611284-1 (PIRSR); PIRSR611284-2 (PIRSR); PIRSR614007-1 (PIRSR); PIRSR614007-2 (PIRSR); PIRSR614058-1 (PIRSR); PIRSR614058-2 (PIRSR); PIRSR617711-1 (PIRSR); PIRSR617711-2 (PIRS…	C:GO:0000506; C:GO:0016020; F:GO:0016491; F:GO:0017176; F:GO:0050356; P:GO:0006506; no IPS match	C:glycosylphosphatidylinositol-N-acetylglucosaminyltransferase (GPI-GnT) complex; C:membrane; F:oxidoreductase activity; F:phosphatidylinositol N-acetylglucosaminyltransferase activity; F:tropine dehydrogenase activity; P:GPI anchor biosynthetic process; no IPS match
OG0000316	7	6	3	10	8	9	7	1	0	-3	2	0	1	-1	0.390099	0.808929	0.0126491	0.000204895	0.516666	0.0187039	0.0536159	Ae1gSMKg10308.t1; Ae1gSMKg11906.t1; Ae1gSMKg13177.t1; Ae1gSMKg1394.t1; Ae1gSMKg14085.t1; Ae1gSMKg15341.t1; Ae1gSMKg15589.t1; Ae1gSMKg20258.t1; Ae1gSMKg26200.t1; Ae1gSMKg4378.t1; Ai1gPKTg19109.t1; Ai1gPKTg2036.t1; Ai1gPKTg23901.t1; Ai1gPKTg26793.t1; Ai1gPKTg29688.t1; Ai1gPKTg7616.t1; Ai1gPKTg9592.t1; Ai2Gg10001.t1; Ai2Gg18340.t1; Ai2Gg20356.t1; Ai2Gg21999.t1; Ai2Gg23528.t2; Ai2Gg26228.t1; Ai2Gg271…	GTPase effector *(RIC)	crib domain containing protein ric ; crib domain containing protein	no annotation	CRIB domain-containing protein RIC10; CRIB domain-containing protein RIC10-like; CRIB domain-containing protein RIC11-like; CRIB domain-containing protein RIC6; CRIB domain-containing protein RIC7-like; hypothetical protein CDL12_22753; hypothetical protein Pfo_013086; hypothetical protein glysoja_022881; unnamed protein product	EC:3.1.4	Acting on ester bonds	G3DSA:3.90.810.10:FF:000029 (FUNFAM); IPR000095 (PFAM); IPR000095 (PROSITE_PROFILES); IPR036936 (G3DSA:3.90.810.GENE3D); PTHR46325 (PANTHER); PTHR47846 (PANTHER); cd00132 (CDD)	C:GO:0005829; C:GO:0016020; C:GO:0110165; F:GO:0003677; F:GO:0008081; F:GO:1902387; F:GO:1902388; P:GO:0006869; P:GO:0120009; P:GO:1902389; no GO terms	C:cellular anatomical structure; C:cytosol; C:membrane; F:DNA binding; F:ceramide 1-phosphate binding; F:ceramide 1-phosphate transfer activity; F:phosphoric diester hydrolase activity; P:ceramide 1-phosphate transport; P:intermembrane lipid transfer; P:lipid transport; no GO terms
OG0000317	11	6	8	2	3	2	3	4	-1	1	-1	0	-1	0	0.0258824	0.533851	0.313938	0.00952835	0.50635	0.0207328	0.513811	Ae1gSMKg27545.t1; Ae1gSMKg6010.t1; Ai1gPKTg20773.t1; Ai1gPKTg3604.t1; Ai1gPKTg8797.t1; Ai2Gg11582.t1; Ai2Gg29401.t1; Ai2Gg43729.t1; Ai2Gg51294.t1; Ai2Gg7358.t1	EC_1.1 oxidoreductase acting on CH-OH group of donor	pks er domain containing protein	Geraniol dehydrogenase 1 OS=Ocimum basilicum ; 8-hydroxygeraniol dehydrogenase OS=Catharanthus roseus	8-hydroxygeraniol dehydrogenase; hypothetical protein BUALT_Bualt11G0026200; hypothetical protein RD792_013177	EC:1.1.1; EC:1.1.1.183; EC:1.1.1.324	8-hydroxygeraniol dehydrogenase; Acting on the CH-OH group of donors; geraniol dehydrogenase (NADP(+))	G3DSA:3.40.50.720 (GENE3D); G3DSA:3.40.50.720:FF:000022 (FUNFAM); G3DSA:3.90.180.10 (GENE3D); G3DSA:3.90.180.10:FF:000004 (FUNFAM); G3DSA:3.90.180.10:FF:000100 (FUNFAM); G3DSA:3.90.180.10:FF:000126 (FUNFAM); IPR011032 (SUPERFAMILY); IPR013149 (PFAM); IPR013154 (PFAM); IPR036291 (SUPERFAMILY); IPR047109 (CDD); IPR047109 (PANTHER); PIRSR000445-3 (PIRSR)	F:GO:0008270; F:GO:0016616; F:GO:0047924; F:GO:0102311	F:8-hydroxygeraniol dehydrogenase activity; F:geraniol dehydrogenase activity; F:oxidoreductase activity, acting on the CH-OH group of donors, NAD or NADP as acceptor; F:zinc ion binding
OG0000318	9	4	4	5	4	4	5	4	-1	-1	0	-1	-1	0	0.0108068	0.457315	0.457315	0.510516	0.015791	0.0341307	0.5227	Ae1gSMKg21430.t1; Ae1gSMKg23983.t1; Ae1gSMKg26776.t1; Ae1gSMKg27516.t1; Ae1gSMKg6367.t1; Ai1gPKTg15942.t1; Ai1gPKTg17613.t1; Ai1gPKTg3962.t1; Ai1gPKTg3963.t1; Ai1gPKTg4739.t1; Ai2Gg11941.t1; Ai2Gg15758.t1; Ai2Gg35641.t1; Ai2Gg37336.t1; Ai2Gg41995.t1; Ai2Gg43555.t1; Ai2Gg46818.t1; Ai2Gg50498.t1	AHL clade-A transcription factor	arath at hook motif nuclear localized protein	AT-hook motif nuclear-localized protein 20 OS=Arabidopsis thaliana	-; AT-hook motif nuclear-localized 20-like; AT-hook motif nuclear-localized protein 15; AT-hook motif nuclear-localized protein 20-like; AT-hook motif nuclear-localized protein 25-like; hypothetical protein Pfo_015326			G3DSA:3.30.1330.80 (GENE3D); G3DSA:3.30.1330.80:FF:000001 (FUNFAM); G3DSA:3.30.1330.80:FF:000002 (FUNFAM); IPR005175 (CDD); IPR005175 (PFAM); IPR005175 (PROSITE_PROFILES); IPR014476 (PANTHER); IPR014476 (PIRSF); SSF117856 (SUPERFAMILY); no IPS match	C:GO:0005634; F:GO:0003677; F:GO:0003680; F:GO:0003700; P:GO:0006355; no IPS match	C:nucleus; F:DNA binding; F:DNA-binding transcription factor activity; F:minor groove of adenine-thymine-rich DNA binding; P:regulation of DNA-templated transcription; no IPS match
OG0000322	7	5	5	8	9	6	7	1	-1	-1	0	1	-1	0	0.390099	0.499346	0.499346	0.516666	0.00852861	0.0472008	0.531344	Ae1gSMKg16135.t1; Ae1gSMKg25062.t1; Ae1gSMKg25292.t1; Ae1gSMKg27403.t2; Ae1gSMKg28095.t1; Ae1gSMKg2918.t1; Ae1gSMKg3548.t1; Ae1gSMKg6215.t1; Ai1gPKTg16738.t1; Ai1gPKTg16965.t1; Ai1gPKTg20230.t1; Ai1gPKTg2477.t1; Ai1gPKTg27632.t1; Ai1gPKTg3811.t1; Ai1gPKTg4649.t1; Ai2Gg11788.t1; Ai2Gg13984.t1; Ai2Gg15675.t1; Ai2Gg31162.t1; Ai2Gg31163.t1; Ai2Gg31164.t1; Ai2Gg36455.t2; Ai2Gg36687.t1; Ai2Gg43157.t1; …	transcriptional regulator *(AP1/CAL/FUL) of floral meristem identity ; MADS/AGL transcription factor	mads box transcription factor ; agamous mads box protein agl homolog	Agamous-like MADS-box protein AGL8 homolog OS=Solanum tuberosum ; Agamous-like MADS-box protein FUL-L OS=Vitis vinifera ; Agamous-like MADS-box protein AP1 OS=Vitis vinifera	APETALA 1; Agamous-like MADS-box protein AP1; truncated transcription factor CAULIFLOWER A; truncated transcription factor CAULIFLOWER A-like; truncated transcription factor CAULIFLOWER A-like isoform X1; truncated transcription factor CAULIFLOWER A-like isoform X2; truncated transcription factor CAULIFLOWER A-like isoform X3			G3DSA:3.40.1810.10:FF:000003 (FUNFAM); IPR002100 (PFAM); IPR002100 (PRINTS); IPR002100 (PROSITE_PROFILES); IPR002487 (PFAM); IPR002487 (PROSITE_PROFILES); IPR033896 (CDD); IPR036879 (G3DSA:3.40.1810.GENE3D); IPR036879 (SUPERFAMILY); IPR050142 (PANTHER)	C:GO:0005634; F:GO:0000977; F:GO:0000978; F:GO:0000981; F:GO:0003677; F:GO:0003700; F:GO:0046983; P:GO:0006355; P:GO:0009908; P:GO:0045944	C:nucleus; F:DNA binding; F:DNA-binding transcription factor activity; F:DNA-binding transcription factor activity, RNA polymerase II-specific; F:RNA polymerase II cis-regulatory region sequence-specific DNA binding; F:RNA polymerase II transcription regulatory region sequence-specific DNA binding; F:protein dimerization activity; P:flower development; P:positive regulation of transcription by RN…
OG0000323	4	4	7	1	1	3	1	-1	-1	2	0	0	1	-1	0.56447	0.457315	0.113137	0.50213	0.50213	0.00467942	0.0139079	Ae1gSMKg8332.t1; Ai1gPKTg27715.t1; Ai2Gg14066.t1; Ai2Gg42466.t1; Ai2Gg57153.t1; Ai2Gg7556.t1	not classified	protein plant cadmium resistance	Protein PLANT CADMIUM RESISTANCE 2 OS=Arabidopsis thaliana ; Protein PLANT CADMIUM RESISTANCE 6 OS=Arabidopsis thaliana ; Cell number regulator 10 OS=Zea mays	protein PLANT CADMIUM RESISTANCE 2-like; protein PLANT CADMIUM RESISTANCE 2-like isoform X2; protein plant cadmium resistance 6			IPR006461 (NCBIFAM); IPR006461 (PANTHER); IPR006461 (PFAM)	C:GO:0016020; no GO terms	C:membrane; no GO terms
OG0000325	8	5	6	4	4	3	5	2	-1	0	0	0	-1	1	0.138218	0.499346	0.808929	0.50844	0.50844	0.0274733	0.00935783	Ae1gSMKg11660.t1; Ae1gSMKg22027.t1; Ae1gSMKg4569.t1; Ae1gSMKg5603.t1; Ai1gPKTg20140.t1; Ai1gPKTg26603.t1; Ai1gPKTg29909.t1; Ai1gPKTg3249.t1; Ai1gPKTg5869.t1; Ai2Gg10208.t1; Ai2Gg11204.t1; Ai2Gg23298.t1; Ai2Gg32375.t1; Ai2Gg356.t1; Ai2Gg43071.t1; Ai2Gg6999.t1	not classified	cryja pathogenesis thaumatin protein ; pathogenesis thaumatin protein isoform x1	Thaumatin-like protein 1 OS=Arabidopsis thaliana	PREDICTED: thaumatin-like protein 1b isoform X1; Thaumatin-like protein 1; hypothetical protein Pfo_002907; hypothetical protein Pfo_017071; thaumatin-like protein 1			G3DSA:2.60.110.10:FF:000001 (FUNFAM); IPR001938 (PANTHER); IPR001938 (PFAM); IPR001938 (PIRSF); IPR001938 (PRINTS); IPR001938 (PROSITE_PROFILES); IPR037176 (G3DSA:2.60.110.GENE3D); IPR037176 (SUPERFAMILY); PIRSR002703-1 (PIRSR); cd09218 (CDD)	C:GO:0016020; P:GO:0006952; no GO terms	C:membrane; P:defense response; no GO terms
OG0000327	7	2	7	2	2	2	3	2	-3	2	0	0	0	1	0.10921	0.00776122	0.113137	0.504247	0.504247	0.509272	0.00467942	Ae1gSMKg6692.t1; Ae1gSMKg6693.t1; Ai1gPKTg14319.t1; Ai1gPKTg25982.t1; Ai1gPKTg25983.t1; Ai2Gg12260.t1; Ai2Gg12261.t2; Ai2Gg16838.t1; Ai2Gg55234.t1	EC_3.2 glycosylase	glucan endo beta glucosidase basic isoform	Glucan endo-1,3-beta-glucosidase, acidic isoform PR-Q OS=Nicotiana tabacum	glucan endo-1,3-beta-glucosidase, acidic-like; hypothetical protein Pfo_021692	EC:3.2.1.21; EC:3.2.1.39	beta-glucosidase; glucan endo-1,3-beta-D-glucosidase	G3DSA:3.20.20.80 (GENE3D); G3DSA:3.20.20.80:FF:000010 (FUNFAM); IPR000490 (PFAM); IPR017853 (SUPERFAMILY); IPR044965 (PANTHER)	F:GO:0004553; F:GO:0042973; P:GO:0005975	F:glucan endo-1,3-beta-D-glucosidase activity; F:hydrolase activity, hydrolyzing O-glycosyl compounds; P:carbohydrate metabolic process
OG0000334	4	3	3	5	4	5	5	0	-1	-1	0	-1	0	0	0.820224	0.405265	0.405265	0.510516	0.015791	0.5227	0.5227	Ae1gSMKg10329.t1; Ae1gSMKg1367.t1; Ae1gSMKg14694.t2; Ae1gSMKg15544.t1; Ae1gSMKg30271.t1; Ai1gPKTg15204.t1; Ai1gPKTg23875.t1; Ai1gPKTg24383.t2; Ai1gPKTg8267.t1; Ai1gPKTg9607.t2; Ai2Gg13826.t1; Ai2Gg17748.t1; Ai2Gg18986.t1; Ai2Gg20373.t1; Ai2Gg22024.t1; Ai2Gg3355.t1; Ai2Gg45321.t1; Ai2Gg53619.t2; Ai2Gg58805.t1	not classified	tir domain containing protein	Probable 2 cyclic ADP-D-ribose synthase BdTIR OS=Brachypodium distachyon	TIR-only protein; TIR-only protein-like; Toll-Interleukin-Resistance domain family protein; hypothetical protein BUALT_Bualt03G0060500; probable 2' cyclic ADP-D-ribose synthase BdTIR			IPR000157 (PFAM); IPR000157 (PROSITE_PROFILES); IPR035897 (G3DSA:3.40.50.GENE3D); IPR035897 (SUPERFAMILY); PTHR31008 (PANTHER); PTHR32009 (PANTHER)	P:GO:0007165	P:signal transduction
OG0000343	6	3	3	5	5	4	5	1	-1	-1	0	0	-1	0	0.345955	0.405265	0.405265	0.510516	0.510516	0.0341307	0.5227	Ae1gSMKg12713.t1; Ae1gSMKg12715.t1; Ae1gSMKg2045.t1; Ae1gSMKg21089.t1; Ae1gSMKg24284.t1; Ai1gPKTg16237.t1; Ai1gPKTg22848.t1; Ai1gPKTg28917.t1; Ai1gPKTg28919.t1; Ai1gPKTg28920.t1; Ai2Gg2366.t1; Ai2Gg24306.t1; Ai2Gg24308.t1; Ai2Gg35939.t1; Ai2Gg41660.t1; Ai2Gg44281.t1; Ai2Gg47114.t1; Ai2Gg60079.t1; Ai2Gg60081.t1	not classified ; regulatory protein *(ESB1) involved in Casparian strip formation	arath dirigent protein	Dirigent protein 24 OS=Arabidopsis thaliana ; Dirigent protein 16 OS=Arabidopsis thaliana ; Dirigent protein 25 OS=Arabidopsis thaliana ; Dirigent protein 10 OS=Arabidopsis thaliana	Dirigent protein 25; dirigent protein 10-like; dirigent protein 18-like; hypothetical protein BUALT_Bualt19G0069200; hypothetical protein Pfo_007119; hypothetical protein Pfo_015796; hypothetical protein Pfo_018171			IPR004265 (PANTHER); IPR004265 (PFAM); IPR044859 (G3DSA:2.40.480.GENE3D)	C:GO:0005576; C:GO:0048046; P:GO:0008152; P:GO:0009699; no GO terms	C:apoplast; C:extracellular region; P:metabolic process; P:phenylpropanoid biosynthetic process; no GO terms
OG0000344	8	8	13	9	5	5	5	2	0	5	4	0	0	0	0.138218	0.839516	0.00187813	8.16993e-10	0.510516	0.5227	0.5227	Ae1gSMKg13600.t1; Ae1gSMKg16174.t1; Ae1gSMKg25151.t2; Ae1gSMKg25152.t2; Ae1gSMKg25153.t1; Ae1gSMKg25175.t1; Ae1gSMKg28670.t1; Ae1gSMKg28671.t1; Ae1gSMKg8293.t1; Ai1gPKTg16862.t1; Ai1gPKTg21546.t1; Ai1gPKTg21547.t1; Ai1gPKTg4701.t1; Ai1gPKTg5548.t1; Ai2Gg15723.t1; Ai2Gg27547.t1; Ai2Gg30.t1; Ai2Gg31203.t2; Ai2Gg32056.t1; Ai2Gg36579.t1; Ai2Gg46253.t1; Ai2Gg46254.t1; Ai2Gg52408.t1; Ai2Gg52409.t1	not classified	aai domain containing protein	no annotation	Non-specific lipid-transfer protein 2; PREDICTED: non-specific lipid-transfer protein 2-like; hypothetical protein BUALT_Bualt11G0057800; hypothetical protein C2S51_035779; hypothetical protein CDL12_25271; hypothetical protein COLO4_09369; hypothetical protein Pfo_009723; non-specific lipid-transfer protein 2-like			IPR016140 (PFAM); IPR033872 (CDD); IPR033872 (PANTHER); IPR036312 (G3DSA:1.10.110.GENE3D); IPR036312 (SUPERFAMILY)	F:GO:0008289; P:GO:0006869	F:lipid binding; P:lipid transport
OG0000346	0	0	16	5	8	3	5	-5	-5	11	0	3	-2	0	0.000109568	9.05573e-06	4.96241e-09	0.510516	2.63805e-07	0.000110919	0.5227	Ae1gSMKg2476.t1; Ae1gSMKg2494.t1; Ae1gSMKg2495.t1; Ae1gSMKg8774.t1; Ae1gSMKg8965.t1; Ai1gPKTg14512.t1; Ai1gPKTg28337.t1; Ai1gPKTg28338.t1; Ai1gPKTg28341.t1; Ai1gPKTg28342.t1; Ai2Gg14499.t1; Ai2Gg14500.t1; Ai2Gg14695.t1; Ai2Gg14696.t1; Ai2Gg14697.t1; Ai2Gg17038.t1; Ai2Gg4897.t1; Ai2Gg57780.t1; Ai2Gg59502.t2; Ai2Gg59503.t1; Ai2Gg8132.t1	not classified	disease resistance rpp protein ; nb arc domain containing protein ; disease resistance protein rpp ; rx n domain containing protein	Probable disease resistance protein At1g58390 OS=Arabidopsis thaliana ; Putative disease resistance protein At1g50180 OS=Arabidopsis thaliana	hypothetical protein C2S51_020725; hypothetical protein C2S51_020739; hypothetical protein C2S51_021837; hypothetical protein C2S51_027105; hypothetical protein CDL12_15846; hypothetical protein Pfo_026634			G3DSA:1.10.10.10:FF:000322 (FUNFAM); G3DSA:1.20.5.4130 (GENE3D); G3DSA:3.40.50.300:FF:001091 (FUNFAM); IPR002182 (PFAM); IPR027417 (G3DSA:3.40.50.GENE3D); IPR027417 (SUPERFAMILY); IPR032675 (G3DSA:3.80.10.GENE3D); IPR036388 (G3DSA:1.10.10.GENE3D); IPR038005 (CDD); IPR041118 (PFAM); IPR042197 (G3DSA:1.10.8.GENE3D); IPR044974 (PANTHER); IPR055414 (PFAM); PF23559 (PFAM); PR00364 (PRINTS); PTHR15140 …	F:GO:0043531; P:GO:0006952; P:GO:0050896; P:GO:0051707; P:GO:0098542; no GO terms	F:ADP binding; P:defense response; P:defense response to other organism; P:response to other organism; P:response to stimulus; no GO terms
OG0000350	5	4	3	5	4	4	4	0	0	-1	1	0	0	0	0.84296	0.758732	0.405265	0.00426488	0.50844	0.518287	0.518287	Ae1gSMKg1598.t1; Ae1gSMKg3048.t1; Ae1gSMKg8647.t1; Ae1gSMKg8648.t2; Ae1gSMKg8649.t1; Ai1gPKTg24120.t1; Ai1gPKTg28033.t1; Ai1gPKTg28034.t1; Ai1gPKTg382.t1; Ai2Gg14381.t1; Ai2Gg14382.t1; Ai2Gg14383.t1; Ai2Gg3584.t1; Ai2Gg4354.t1; Ai2Gg45554.t1; Ai2Gg57475.t1; Ai2Gg57476.t2	Profilin actin nucleation protein *(PFN1/2/++)	profilin ; hevbr profilin	Profilin-1 OS=Solanum lycopersicum ; Profilin OS=Mercurialis annua ; Profilin OS=Ananas comosus	Profilin; profilin-2; profilin-3; profilin-like			G3DSA:3.30.450.30 (GENE3D); G3DSA:3.30.450.30:FF:000001 (FUNFAM); IPR005455 (CDD); IPR005455 (PANTHER); IPR005455 (PRINTS); IPR036140 (SUPERFAMILY); IPR048278 (PFAM)	C:GO:0005856; C:GO:0005938; F:GO:0003779; F:GO:0003785; P:GO:0042989	C:cell cortex; C:cytoskeleton; F:actin binding; F:actin monomer binding; P:obsolete sequestering of actin monomers
OG0000352	6	5	4	6	6	8	8	1	0	-1	0	0	0	0	0.345955	0.78715	0.457315	0.512579	0.512579	0.535576	0.535576	Ae1gSMKg12507.t1; Ae1gSMKg12665.t2; Ae1gSMKg17323.t1; Ae1gSMKg21031.t1; Ae1gSMKg24333.t1; Ae1gSMKg3891.t1; Ai1gPKTg10706.t2; Ai1gPKTg10707.t1; Ai1gPKTg10711.t1; Ai1gPKTg16282.t1; Ai1gPKTg17983.t1; Ai1gPKTg27282.t1; Ai1gPKTg28970.t1; Ai1gPKTg29136.t1; Ai2Gg24095.t1; Ai2Gg24254.t1; Ai2Gg24711.t1; Ai2Gg24712.t1; Ai2Gg24715.t1; Ai2Gg34407.t1; Ai2Gg35979.t1; Ai2Gg37719.t1; Ai2Gg41606.t1; Ai2Gg47166.t1…	E3 ubiquitin ligase	ring type e3 ubiquitin transferase	E3 ubiquitin-protein ligase PUB23 OS=Arabidopsis thaliana	E3 ubiquitin-protein ligase PUB22; E3 ubiquitin-protein ligase PUB23; hypothetical protein Pfo_007437; hypothetical protein Pfo_017907; hypothetical protein Pfo_029115	EC:2.3.2	Acyltransferases	G3DSA:3.30.40.10:FF:000442 (FUNFAM); IPR000225 (PROSITE_PROFILES); IPR003613 (PFAM); IPR003613 (PROSITE_PROFILES); IPR011989 (G3DSA:1.25.10.GENE3D); IPR013083 (G3DSA:3.30.40.GENE3D); IPR016024 (SUPERFAMILY); IPR045185 (PANTHER); IPR045210 (CDD); SSF57850 (SUPERFAMILY)	F:GO:0004842; F:GO:0005515; F:GO:0061630; P:GO:0016567	F:protein binding; F:ubiquitin protein ligase activity; F:ubiquitin-protein transferase activity; P:protein ubiquitination
OG0000356	13	7	3	2	3	1	1	6	1	-3	0	1	0	0	0.00278577	0.279649	0.0126491	0.504247	0.00213249	0.504669	0.504669	Ae1gSMKg14803.t1; Ae1gSMKg17910.t1; Ai1gPKTg13154.t1; Ai2Gg25320.t1; Ai2Gg30080.t1; Ai2Gg34976.t1; Ai2Gg38911.t1	bHLH class-IVa transcription factor	transcription factor bhlh ; bhlh domain containing protein	Transcription factor bHLH25 OS=Arabidopsis thaliana ; no annotation	Transcription factor; transcription factor bHLH18-like isoform X1			G3DSA:4.10.280.10:FF:000095 (FUNFAM); IPR002912 (PROSITE_PROFILES); IPR011598 (PFAM); IPR011598 (PROSITE_PROFILES); IPR036638 (G3DSA:4.10.280.GENE3D); IPR036638 (SUPERFAMILY); IPR045865 (SUPERFAMILY); IPR052610 (PANTHER); IPR054502 (PFAM); cd11452 (CDD)	C:GO:0005634; F:GO:0003677; F:GO:0046983; P:GO:0009889; P:GO:0080090; no GO terms	C:nucleus; F:DNA binding; F:protein dimerization activity; P:regulation of biosynthetic process; P:regulation of primary metabolic process; no GO terms
OG0000361	8	4	4	5	5	4	6	2	-1	-1	0	0	-1	1	0.138218	0.457315	0.457315	0.510516	0.510516	0.0341307	0.011696	Ae1gSMKg1389.t1; Ae1gSMKg15578.t1; Ae1gSMKg25871.t1; Ae1gSMKg30294.t1; Ae1gSMKg7982.t1; Ai1gPKTg12304.t1; Ai1gPKTg15183.t1; Ai1gPKTg18799.t1; Ai1gPKTg23895.t1; Ai1gPKTg24349.t1; Ai1gPKTg24714.t1; Ai2Gg13490.t1; Ai2Gg13856.t1; Ai2Gg17725.t1; Ai2Gg3374.t1; Ai2Gg39808.t1; Ai2Gg45341.t1; Ai2Gg49639.t1; Ai2Gg53588.t1; Ai2Gg58826.t1	not classified ; bHLH class-X transcription factor	no annotation ; bhlh transcription factor protein	no annotation ; Transcription factor bHLH123 OS=Arabidopsis thaliana ; Transcription factor bHLH112 OS=Arabidopsis thaliana	Transcription factor; hypothetical protein CDL12_26280; hypothetical protein Pfo_013693; transcription factor bHLH112-like isoform X2			G3DSA:4.10.280.10:FF:000032 (FUNFAM); IPR011598 (PROSITE_PROFILES); IPR036638 (G3DSA:4.10.280.GENE3D); IPR036638 (SUPERFAMILY); IPR045239 (CDD); IPR045843 (PANTHER); no IPS match	C:GO:0005634; F:GO:0000978; F:GO:0000981; F:GO:0003677; F:GO:0003700; F:GO:0005488; F:GO:0046983; P:GO:0006355; P:GO:0006357; no IPS match	C:nucleus; F:DNA binding; F:DNA-binding transcription factor activity; F:DNA-binding transcription factor activity, RNA polymerase II-specific; F:RNA polymerase II cis-regulatory region sequence-specific DNA binding; F:binding; F:protein dimerization activity; P:regulation of DNA-templated transcription; P:regulation of transcription by RNA polymerase II; no IPS match
OG0000363	9	5	3	5	4	6	5	4	0	-2	0	-1	1	0	0.0108068	0.78715	0.0545382	0.510516	0.015791	0.011696	0.5227	Ae1gSMKg1827.t1; Ae1gSMKg21474.t1; Ae1gSMKg23927.t1; Ae1gSMKg28529.t1; Ae1gSMKg6468.t1; Ai1gPKTg15891.t1; Ai1gPKTg17575.t1; Ai1gPKTg21405.t1; Ai1gPKTg22631.t1; Ai1gPKTg4065.t1; Ai2Gg12043.t1; Ai2Gg21100.t1; Ai2Gg2155.t1; Ai2Gg35590.t1; Ai2Gg37289.t1; Ai2Gg44069.t1; Ai2Gg46107.t1; Ai2Gg46766.t1; Ai2Gg52275.t1; Ai2Gg7821.t1	not classified	remorin protein ; remorin c domain containing protein	Remorin OS=Solanum tuberosum ; Remorin OS=Arabidopsis thaliana	Remorin family protein; hypothetical protein Pfo_010355; hypothetical protein Pfo_014822; hypothetical protein Pfo_027790; remorin-like; remorin-like isoform X2			IPR005516 (PFAM); IPR005518 (PFAM); PTHR31775 (PANTHER)	no GO terms	no GO terms
OG0000364	7	4	6	4	6	2	3	0	-2	0	0	2	-1	0	0.871302	0.142732	0.808929	0.50844	4.96365e-05	0.0207328	0.513811	Ae1gSMKg19199.t1; Ae1gSMKg19200.t1; Ae1gSMKg28255.t1; Ae1gSMKg649.t1; Ai1gPKTg13218.t1; Ai1gPKTg21133.t1; Ai1gPKTg23189.t1; Ai2Gg2689.t1; Ai2Gg38842.t1; Ai2Gg38843.t1; Ai2Gg38844.t1; Ai2Gg38845.t1; Ai2Gg44629.t1; Ai2Gg45823.t1; Ai2Gg52014.t1	not classified	3 5 exonuclease domain containing protein	no annotation ; 3-5 exonuclease OS=Arabidopsis thaliana	Unknown protein; Werner syndrome ATP-dependent helicase-like; hypothetical protein BUALT_Bualt07G0120200; hypothetical protein C2S53_002278	EC:2; EC:3.1; EC:5.6.2.4	Acting on ester bonds; DNA 3'-5' helicase; Transferases	G3DSA:3.30.420.10:FF:000054 (FUNFAM); IPR002562 (PFAM); IPR012337 (SUPERFAMILY); IPR036397 (G3DSA:3.30.420.GENE3D); IPR051132 (PANTHER); cd06141 (CDD)	C:GO:0005634; C:GO:0005737; F:GO:0003676; F:GO:0003678; F:GO:0008270; F:GO:0008408; F:GO:0009378; F:GO:0016740; F:GO:0036121; F:GO:0061749; F:GO:1990518; P:GO:0006139	C:cytoplasm; C:nucleus; F:3'-5' exonuclease activity; F:DNA helicase activity; F:double-stranded DNA helicase activity; F:forked DNA-dependent helicase activity; F:four-way junction helicase activity; F:nucleic acid binding; F:single-stranded 3'-5' DNA helicase activity; F:transferase activity; F:zinc ion binding; P:nucleobase-containing compound metabolic process
OG0000365	5	2	6	7	5	7	8	-1	-4	0	0	-2	0	1	0.601876	0.00173782	0.808929	0.514629	4.78714e-05	0.531344	0.0163693	Ae1gSMKg11453.t1; Ae1gSMKg12701.t1; Ae1gSMKg17858.t1; Ae1gSMKg29467.t1; Ae1gSMKg4133.t1; Ae1gSMKg4753.t1; Ae1gSMKg5111.t1; Ai1gPKTg11254.t1; Ai1gPKTg18980.t1; Ai1gPKTg22337.t1; Ai1gPKTg26428.t1; Ai1gPKTg27034.t1; Ai1gPKTg2750.t1; Ai1gPKTg28931.t1; Ai1gPKTg30106.t1; Ai2Gg10381.t1; Ai2Gg10730.t1; Ai2Gg23108.t1; Ai2Gg25270.t1; Ai2Gg34927.t1; Ai2Gg39996.t1; Ai2Gg48707.t1; Ai2Gg55808.t1; Ai2Gg56434.t1…	A-class RAB GTPase	ponab ras protein rab 11a ; ras protein rab 11a	Ras-related protein RABA2a OS=Arabidopsis thaliana ; Ras-related protein Rab2BV OS=Beta vulgaris ; Ras-related protein Rab11C OS=Lotus japonicus	GTPase Rab11/YPT3, small G protein superfamily; RAB GTPase-like protein A2B; hypothetical protein RD792_009529; ras-related protein RABA2a; ras-related protein RABA2a-like; ras-related protein Rab11C; ras-related protein Rab2BV; ras-related protein Rab2BV-like	EC:3.6.1.15	nucleoside-triphosphate phosphatase	G3DSA:3.40.50.300:FF:000067 (FUNFAM); IPR001806 (PFAM); IPR001806 (PROSITE_PROFILES); IPR005225 (NCBIFAM); IPR027417 (G3DSA:3.40.50.GENE3D); IPR027417 (SUPERFAMILY); IPR050209 (PANTHER); PIRSR006809-1 (PIRSR); PIRSR006809-2 (PIRSR); PR00449 (PRINTS); PS51419 (PROSITE_PROFILES); PS51420 (PROSITE_PROFILES); cd01868 (CDD)	C:GO:0005768; C:GO:0005794; C:GO:0005886; C:GO:0009536; F:GO:0003924; F:GO:0005525; P:GO:0016192	C:Golgi apparatus; C:endosome; C:plasma membrane; C:plastid; F:GTP binding; F:GTPase activity; P:vesicle-mediated transport
OG0000368	9	2	5	4	3	4	3	4	-3	0	0	-1	0	-1	0.0108068	0.00776122	0.78715	0.50844	0.0126685	0.518287	0.0274733	Ae1gSMKg20840.t1; Ae1gSMKg29355.t1; Ae1gSMKg5518.t1; Ae1gSMKg9282.t1; Ai1gPKTg18187.t1; Ai1gPKTg28641.t1; Ai1gPKTg3165.t1; Ai2Gg11128.t1; Ai2Gg15006.t1; Ai2Gg37919.t1; Ai2Gg48568.t1; Ai2Gg53067.t1; Ai2Gg58081.t1; Ai2Gg6919.t1	not classified	no annotation ; upf protein	no annotation ; Putative UPF0481 protein At3g02645 OS=Arabidopsis thaliana	hypothetical protein Pfo_011935; hypothetical protein Pfo_020103; hypothetical protein RD792_004687; putative upf0481 protein at3g02645			IPR004158 (PANTHER); IPR004158 (PFAM); PTHR31549 (PANTHER); no IPS match	C:GO:0016020; no GO terms; no IPS match	C:membrane; no GO terms; no IPS match
OG0000372	7	4	4	5	5	6	5	2	-1	-1	0	0	1	0	0.10921	0.457315	0.457315	0.510516	0.510516	0.011696	0.5227	Ae1gSMKg12318.t1; Ae1gSMKg16421.t1; Ae1gSMKg18142.t1; Ae1gSMKg22455.t1; Ae1gSMKg3765.t1; Ai1gPKTg11524.t1; Ai1gPKTg27420.t1; Ai1gPKTg29302.t1; Ai1gPKTg4945.t1; Ai1gPKTg6298.t1; Ai2Gg15966.t1; Ai2Gg23922.t1; Ai2Gg25544.t1; Ai2Gg31463.t1; Ai2Gg32813.t1; Ai2Gg35188.t1; Ai2Gg56826.t1; Ai2Gg60460.t1; Ai2Gg60555.t1; Ai2Gg800.t1; Ai2Gg9400.t1	AS2/LOB transcription factor	lob domain containing protein	LOB domain-containing protein 38 OS=Arabidopsis thaliana ; LOB domain-containing protein 37 OS=Arabidopsis thaliana	LOB domain-containing protein 37-like; LOB domain-containing protein 38; hypothetical protein CDL12_04478; hypothetical protein Pfo_016824; hypothetical protein Pfo_019360; hypothetical protein RD792_004190			IPR004883 (PFAM); IPR004883 (PROSITE_PROFILES); PTHR31304 (PANTHER); no IPS match	P:GO:0010468; no IPS match	P:regulation of gene expression; no IPS match
OG0000374	8	5	5	5	6	5	5	3	0	0	0	1	0	0	0.0517585	0.78715	0.78715	0.510516	0.00533098	0.5227	0.5227	Ae1gSMKg16520.t1; Ae1gSMKg21312.t1; Ae1gSMKg22909.t1; Ae1gSMKg30041.t1; Ae1gSMKg7493.t1; Ai1gPKTg17732.t1; Ai1gPKTg17733.t1; Ai1gPKTg25218.t1; Ai1gPKTg5051.t1; Ai1gPKTg6719.t1; Ai2Gg1236.t1; Ai2Gg13012.t1; Ai2Gg16072.t1; Ai2Gg31564.t1; Ai2Gg33250.t1; Ai2Gg37454.t1; Ai2Gg37455.t1; Ai2Gg41870.t1; Ai2Gg41871.t1; Ai2Gg54463.t1; Ai2Gg58581.t1	laccase multi-copper oxidoreductase *(LAC5/LAC12) ; EC_1.10 oxidoreductase acting on diphenol or related substance as donor	laccase	Laccase-12 OS=Arabidopsis thaliana ; Laccase-3 OS=Arabidopsis thaliana	Laccase-12; hypothetical protein Pfo_018350; laccase-12; laccase-3; laccase-3-like	EC:1.10.3.2	laccase	G3DSA:2.60.40.420:FF:000049 (FUNFAM); G3DSA:2.60.40.420:FF:000062 (FUNFAM); IPR001117 (PFAM); IPR008972 (G3DSA:2.60.40.GENE3D); IPR008972 (SUPERFAMILY); IPR011706 (PFAM); IPR011707 (PFAM); IPR017761 (NCBIFAM); IPR034285 (CDD); IPR034288 (CDD); IPR034289 (CDD); IPR045087 (PANTHER); PIRSR601287-1 (PIRSR)	C:GO:0016020; C:GO:0048046; F:GO:0005507; F:GO:0016491; F:GO:0052716; P:GO:0046274	C:apoplast; C:membrane; F:copper ion binding; F:hydroquinone:oxygen oxidoreductase activity; F:oxidoreductase activity; P:lignin catabolic process
OG0000375	7	3	5	6	7	6	7	1	-2	0	0	1	0	1	0.390099	0.0545382	0.78715	0.512579	0.00639698	0.527052	0.0140333	Ae1gSMKg20333.t1; Ae1gSMKg21427.t2; Ae1gSMKg23990.t1; Ae1gSMKg23992.t1; Ae1gSMKg26113.t1; Ae1gSMKg30860.t1; Ai1gPKTg12118.t1; Ai1gPKTg14608.t1; Ai1gPKTg15948.t1; Ai1gPKTg15949.t1; Ai1gPKTg17616.t1; Ai1gPKTg19026.t1; Ai1gPKTg25510.t1; Ai2Gg12729.t1; Ai2Gg17148.t1; Ai2Gg26150.t1; Ai2Gg35648.t1; Ai2Gg37341.t1; Ai2Gg40041.t1; Ai2Gg40935.t1; Ai2Gg41989.t2; Ai2Gg46821.t1; Ai2Gg46823.t1; Ai2Gg49870.t1; …	AS2/LOB transcription factor	lob domain containing protein	LOB domain-containing protein 11 OS=Arabidopsis thaliana ; LOB domain-containing protein 1 OS=Arabidopsis thaliana	LOB domain-containing protein 1; LOB domain-containing protein 1-like; LOB domain-containing protein 11; hypothetical protein CDL12_22916; hypothetical protein CDL12_29888; hypothetical protein RD792_013374			IPR004883 (PFAM); IPR004883 (PROSITE_PROFILES); PTHR31301 (PANTHER)	no GO terms	no GO terms
OG0000376	3	3	4	6	7	5	5	-1	-1	0	0	1	0	0	0.515555	0.405265	0.758732	0.512579	0.00639698	0.5227	0.5227	Ae1gSMKg10450.t1; Ae1gSMKg10602.t1; Ae1gSMKg13876.t1; Ae1gSMKg15129.t2; Ae1gSMKg3957.t1; Ae1gSMKg792.t1; Ai1gPKTg1341.t1; Ai1gPKTg23326.t1; Ai1gPKTg27211.t1; Ai1gPKTg7828.t1; Ai1gPKTg9717.t1; Ai2Gg18553.t1; Ai2Gg20486.t1; Ai2Gg22132.t2; Ai2Gg22289.t1; Ai2Gg27832.t1; Ai2Gg2819.t1; Ai2Gg30419.t1; Ai2Gg30420.t1; Ai2Gg44792.t1; Ai2Gg5398.t1; Ai2Gg56608.t1; Ai2Gg9602.t1	RNA splicing factor *(SCL28/30/33)	of serine arginine rich sc splicing factor ; quality protein serine arginine rich sc splicing factor scl	Serine/arginine-rich SC35-like splicing factor SCL30A OS=Arabidopsis thaliana ; Serine/arginine-rich SC35-like splicing factor SCL28 OS=Arabidopsis thaliana	LOW QUALITY PROTEIN: serine/arginine-rich SC35-like splicing factor SCL28; Serine/arginine-rich SC35-like splicing factor SCL30A; hypothetical protein CDL12_26646, partial; hypothetical protein M569_12345; hypothetical protein Pfo_026127; putative splicing factor, SR protein superfamily; serine/arginine-rich SC35-like splicing factor SCL30A			IPR000504 (PFAM); IPR000504 (PROSITE_PROFILES); IPR012677 (G3DSA:3.30.70.GENE3D); IPR035979 (SUPERFAMILY); IPR050441 (PANTHER); IPR050907 (PANTHER); no IPS match	C:GO:0005681; C:GO:0016607; F:GO:0003676; F:GO:0003723; P:GO:0000398; P:GO:0006397; P:GO:0008380; no IPS match	C:nuclear speck; C:spliceosomal complex; F:RNA binding; F:nucleic acid binding; P:RNA splicing; P:mRNA processing; P:mRNA splicing, via spliceosome; no IPS match
OG0000380	8	6	7	6	5	5	7	1	-1	0	0	-1	-1	1	0.427424	0.533851	0.825951	0.512579	0.0188957	0.0407061	0.0140333	Ae1gSMKg19936.t1; Ae1gSMKg21994.t1; Ae1gSMKg26504.t2; Ae1gSMKg26567.t1; Ae1gSMKg5959.t1; Ae1gSMKg5960.t1; Ai1gPKTg12519.t1; Ai1gPKTg18490.t1; Ai1gPKTg19410.t2; Ai1gPKTg26447.t1; Ai1gPKTg3552.t1; Ai1gPKTg3553.t1; Ai1gPKTg5838.t1; Ai2Gg11531.t1; Ai2Gg11532.t1; Ai2Gg26552.t1; Ai2Gg32348.t1; Ai2Gg39499.t2; Ai2Gg40548.t1; Ai2Gg42314.t2; Ai2Gg50252.t1; Ai2Gg55829.t1; Ai2Gg7305.t1	not classified	ribonuclease h domain containing protein ; cchc type domain containing protein ; chloramphenicol acetyltransferase domain containing protein	no annotation	Hypothetical predicted protein; hypothetical protein Leryth_014025; hypothetical protein Pfo_017190; hypothetical protein Pfo_021142; hypothetical protein Pfo_021264; hypothetical protein Sango_2164200; uncharacterized protein LOC127257462 isoform X1; uncharacterized protein LOC130984923 isoform X2			G3DSA:1.10.287.700 (GENE3D); G3DSA:1.20.5.300 (GENE3D); PTHR33735 (PANTHER); SSF75708 (SUPERFAMILY)	C:GO:0016020; F:GO:0003924; F:GO:0005525; no GO terms	C:membrane; F:GTP binding; F:GTPase activity; no GO terms
OG0000382	6	5	7	5	6	5	5	0	-1	1	0	1	0	0	0.859177	0.499346	0.279649	0.510516	0.00533098	0.5227	0.5227	Ae1gSMKg21092.t1; Ae1gSMKg23110.t1; Ae1gSMKg24279.t1; Ae1gSMKg28726.t1; Ae1gSMKg7837.t1; Ai1gPKTg16233.t1; Ai1gPKTg17927.t1; Ai1gPKTg21603.t1; Ai1gPKTg24876.t1; Ai1gPKTg6925.t1; Ai2Gg10911.t1; Ai2Gg13350.t1; Ai2Gg1429.t1; Ai2Gg33448.t1; Ai2Gg35935.t1; Ai2Gg37662.t1; Ai2Gg41663.t1; Ai2Gg46309.t1; Ai2Gg47109.t1; Ai2Gg52465.t1; Ai2Gg54136.t1	subgroup ERF-II transcription factor *(ERF16/17/18)	ethylene responsive transcription factor erf ; ethylene responsive transcription factor erf protein	Ethylene-responsive transcription factor ERF017 OS=Arabidopsis thaliana ; Ethylene-responsive transcription factor ERF016 OS=Arabidopsis thaliana ; Ethylene-responsive transcription factor ERF018 OS=Arabidopsis thaliana	Ethylene-responsive transcription factor; Integrase-type DNA-binding superfamily protein; ethylene-responsive transcription factor ERF017-like; hypothetical protein BUALT_Bualt10G0101400; hypothetical protein CDL12_10579; hypothetical protein CDL12_14860			G3DSA:3.30.730.10:FF:000001 (FUNFAM); IPR001471 (CDD); IPR001471 (PFAM); IPR001471 (PRINTS); IPR001471 (PROSITE_PROFILES); IPR016177 (SUPERFAMILY); IPR036955 (G3DSA:3.30.730.GENE3D); IPR051032 (PANTHER)	C:GO:0005634; F:GO:0003677; F:GO:0003700; P:GO:0006355	C:nucleus; F:DNA binding; F:DNA-binding transcription factor activity; P:regulation of DNA-templated transcription
OG0000385	6	3	6	7	6	7	8	1	-2	1	0	-1	0	1	0.345955	0.0545382	0.241571	0.514629	0.021983	0.531344	0.0163693	Ae1gSMKg18016.t1; Ae1gSMKg19177.t1; Ae1gSMKg20623.t1; Ae1gSMKg2690.t1; Ae1gSMKg30381.t1; Ae1gSMKg3718.t1; Ae1gSMKg9144.t1; Ai1gPKTg11399.t1; Ai1gPKTg11828.t1; Ai1gPKTg12737.t1; Ai1gPKTg13236.t1; Ai1gPKTg15096.t1; Ai1gPKTg27465.t1; Ai1gPKTg28511.t1; Ai1gPKTg712.t1; Ai2Gg17642.t1; Ai2Gg25425.t1; Ai2Gg28105.t1; Ai2Gg28601.t1; Ai2Gg35074.t1; Ai2Gg38822.t1; Ai2Gg41218.t1; Ai2Gg4708.t1; Ai2Gg56870.t1; …	component *(NF-YB) of NF-Y transcription factor complex	nuclear transcription factor y subunit b 1	Nuclear transcription factor Y subunit B-5 OS=Arabidopsis thaliana ; Nuclear transcription factor Y subunit B-2 OS=Arabidopsis thaliana	Nuclear transcription factor Y subunit B-4; Nuclear transcription factor Y subunit B-5; hypothetical protein Pfo_005271; hypothetical protein Pfo_006182, partial; hypothetical protein Pfo_015944; nuclear transcription factor Y subunit B-5; nuclear transcription factor Y subunit B-5-like; nuclear transcription factor Y subunit B-6-like; unnamed protein product			G3DSA:1.10.20.10:FF:000035 (FUNFAM); G3DSA:1.10.20.10:FF:000049 (FUNFAM); IPR003958 (PFAM); IPR009072 (G3DSA:1.10.20.GENE3D); IPR009072 (SUPERFAMILY); IPR027113 (PANTHER); PR00615 (PRINTS); cd22907 (CDD)	C:GO:0005634; C:GO:0016602; C:GO:0055029; F:GO:0000978; F:GO:0000981; F:GO:0001228; F:GO:0043565; F:GO:0046982; P:GO:0006355; P:GO:0006357; P:GO:0007165; P:GO:0009793; P:GO:0045944	C:CCAAT-binding factor complex; C:nuclear DNA-directed RNA polymerase complex; C:nucleus; F:DNA-binding transcription activator activity, RNA polymerase II-specific; F:DNA-binding transcription factor activity, RNA polymerase II-specific; F:RNA polymerase II cis-regulatory region sequence-specific DNA binding; F:protein heterodimerization activity; F:sequence-specific DNA binding; P:embryo develo…
OG0000386	8	4	4	5	5	5	4	3	-1	-1	0	0	0	-1	0.0517585	0.457315	0.457315	0.510516	0.510516	0.5227	0.0341307	Ae1gSMKg2976.t1; Ae1gSMKg31028.t1; Ae1gSMKg6951.t1; Ae1gSMKg8813.t1; Ae1gSMKg8895.t1; Ai1gPKTg25745.t2; Ai1gPKTg28184.t1; Ai1gPKTg28274.t1; Ai1gPKTg447.t1; Ai2Gg12507.t1; Ai2Gg14534.t1; Ai2Gg14610.t1; Ai2Gg16960.t1; Ai2Gg4422.t1; Ai2Gg55013.t1; Ai2Gg57624.t1; Ai2Gg57712.t1; Ai2Gg59563.t1; Ai2Gg8610.t1	anion transporter *(NRT1/PTR)	nrt ptr family protein ; arath protein nrt ptr family	Protein NRT1/ PTR FAMILY 2.11 OS=Arabidopsis thaliana ; Protein NRT1/ PTR FAMILY 2.9 OS=Arabidopsis thaliana	hypothetical protein Pfo_011277; hypothetical protein Pfo_020664; protein NRT1/ PTR FAMILY 2.11; protein NRT1/ PTR FAMILY 2.11-like; protein NRT1/ PTR FAMILY 2.11-like isoform X1			IPR000109 (PFAM); IPR036259 (G3DSA:1.20.1250.GENE3D); IPR036259 (SUPERFAMILY); PTHR11654 (PANTHER); cd17416 (CDD)	C:GO:0005886; C:GO:0016020; F:GO:0022857; P:GO:0055085	C:membrane; C:plasma membrane; F:transmembrane transporter activity; P:transmembrane transport
OG0000389	5	4	6	8	8	10	9	0	-1	1	0	0	1	0	0.84296	0.457315	0.241571	0.516666	0.516666	0.0210368	0.53975	Ae1gSMKg12639.t1; Ae1gSMKg14023.t1; Ae1gSMKg20421.t1; Ae1gSMKg21550.t1; Ae1gSMKg23857.t1; Ae1gSMKg29716.t1; Ae1gSMKg4095.t1; Ae1gSMKg5189.t1; Ai1gPKTg1193.t1; Ai1gPKTg12026.t1; Ai1gPKTg15829.t1; Ai1gPKTg17502.t1; Ai1gPKTg18922.t1; Ai1gPKTg22563.t1; Ai1gPKTg27072.t1; Ai1gPKTg2833.t1; Ai1gPKTg29000.t1; Ai2Gg10807.t1; Ai2Gg18399.t1; Ai2Gg24228.t1; Ai2Gg26056.t1; Ai2Gg27972.t2; Ai2Gg35524.t1; Ai2Gg37…	CDPK protein kinase ; calcium sensor and kinase *(CPK1/2/++) ; EC_2.7 transferase transferring phosphorus-containing group	arath calcium dependent protein kinase	Calcium-dependent protein kinase 17 OS=Arabidopsis thaliana ; Calcium-dependent protein kinase 1 OS=Oryza sativa subsp. japonica ; Calcium-dependent protein kinase 15 OS=Oryza sativa subsp. japonica	Calcium-dependent protein kinase; PREDICTED: calcium-dependent protein kinase 17-like; calcium-dependent protein kinase 1-like; calcium-dependent protein kinase 17-like; calcium-dependent protein kinase 34; hypothetical protein BUALT_Bualt13G0044200	EC:2.7.11; EC:2.7.11.17	Transferring phosphorus-containing groups; calcium/calmodulin-dependent protein kinase	G3DSA:1.10.238.10 (GENE3D); G3DSA:1.10.238.10:FF:000015 (FUNFAM); G3DSA:1.10.510.10 (GENE3D); G3DSA:1.10.510.10:FF:000056 (FUNFAM); G3DSA:1.10.510.10:FF:000178 (FUNFAM); G3DSA:3.30.200.20 (GENE3D); G3DSA:3.30.200.20:FF:000004 (FUNFAM); G3DSA:3.30.200.20:FF:000042 (FUNFAM); IPR000719 (PFAM); IPR000719 (PROSITE_PROFILES); IPR002048 (CDD); IPR002048 (PFAM); IPR002048 (PROSITE_PROFILES); IPR011009 (S…	C:GO:0005634; C:GO:0005737; C:GO:0016020; F:GO:0004672; F:GO:0004674; F:GO:0004676; F:GO:0004677; F:GO:0004679; F:GO:0004683; F:GO:0004694; F:GO:0004711; F:GO:0005509; F:GO:0005516; F:GO:0005524; F:GO:0009931; F:GO:0035175; F:GO:0035402; F:GO:0035403; F:GO:0035979; F:GO:0044022; F:GO:0044023; F:GO:0044024; F:GO:0044025; F:GO:0072354; F:GO:0072371; F:GO:0072518; F:GO:0140823; F:GO:0140855; F:GO:01…	C:cytoplasm; C:membrane; C:nucleus; F:3-phosphoinositide-dependent protein kinase activity; F:AMP-activated protein kinase activity; F:ATP binding; F:DNA-dependent protein kinase activity; F:Rho-dependent protein serine/threonine kinase activity; F:calcium ion binding; F:calcium-dependent protein serine/threonine kinase activity; F:calcium/calmodulin-dependent protein kinase activity; F:calmoduli…
OG0000394	4	3	3	2	2	4	3	0	0	0	0	0	1	0	0.820224	0.720928	0.720928	0.504247	0.504247	0.00701887	0.513811	Ae1gSMKg23208.t1; Ae1gSMKg4938.t1; Ai1gPKTg16090.t1; Ai1gPKTg26252.t1; Ai1gPKTg7005.t1; Ai2Gg10551.t1; Ai2Gg1515.t1; Ai2Gg25834.t1; Ai2Gg33536.t1; Ai2Gg55639.t1; Ai2Gg55640.t1	pectin methylesterase ; EC_3.1 hydrolase acting on ester bond	pectinesterase	Pectinesterase 2 OS=Citrus sinensis ; Probable pectinesterase/pectinesterase inhibitor 6 OS=Arabidopsis thaliana ; Pectinesterase OS=Actinidia deliciosa	Plant invertase/pectin methylesterase inhibitor superfamily; hypothetical protein Pfo_009813; pectinesterase 2; probable pectinesterase/pectinesterase inhibitor 17	EC:3; EC:3.1.1.11	Hydrolases; pectinesterase	G3DSA:2.160.20.10:FF:000001 (FUNFAM); G3DSA:2.160.20.10:FF:000029 (FUNFAM); IPR000070 (PFAM); IPR006501 (NCBIFAM); IPR006501 (PFAM); IPR011050 (SUPERFAMILY); IPR012334 (G3DSA:2.160.20.GENE3D); IPR035513 (G3DSA:1.20.140.GENE3D); IPR035513 (SUPERFAMILY); PTHR31707 (PANTHER); cd15798 (CDD)	C:GO:0005576; F:GO:0004857; F:GO:0016787; F:GO:0030599; F:GO:0046910; P:GO:0042545; P:GO:0045490; P:GO:0071555	C:extracellular region; F:enzyme inhibitor activity; F:hydrolase activity; F:pectinesterase activity; F:pectinesterase inhibitor activity; P:cell wall modification; P:cell wall organization; P:pectin catabolic process
OG0000396	10	2	8	4	4	5	3	5	-3	3	0	0	1	-1	0.00476418	0.00776122	0.0185346	0.50844	0.50844	0.00935783	0.0274733	Ae1gSMKg10289.t1; Ae1gSMKg1415.t2; Ae1gSMKg14612.t1; Ae1gSMKg8178.t1; Ai1gPKTg23928.t1; Ai1gPKTg8340.t1; Ai1gPKTg9574.t1; Ai2Gg13680.t1; Ai2Gg19060.t1; Ai2Gg20337.t1; Ai2Gg21983.t1; Ai2Gg29893.t1; Ai2Gg3403.t2; Ai2Gg45369.t1; Ai2Gg53773.t1; Ai2Gg53774.t1	not classified	protein pyricularia oryzae resistance isoform x1	no annotation	Heavy metal transport/detoxification superfamily protein; heavy metal transport/detoxification superfamily protein; hypothetical protein Pfo_013244; hypothetical protein RJ639_045418; pollen-specific leucine-rich repeat extensin-like protein 1; protein PYRICULARIA ORYZAE RESISTANCE 21; vegetative cell wall protein gp1-like			G3DSA:3.30.70.100 (GENE3D); IPR006121 (PROSITE_PROFILES); IPR036163 (SUPERFAMILY); IPR044169 (PANTHER); PR01217 (PRINTS); PTHR47005 (PANTHER)	C:GO:0016020; F:GO:0046872; P:GO:0009626; P:GO:1900150	C:membrane; F:metal ion binding; P:plant-type hypersensitive response; P:regulation of defense response to fungus
OG0000397	7	4	5	6	4	6	7	1	-1	0	0	-2	0	1	0.390099	0.457315	0.78715	0.512579	3.42533e-05	0.527052	0.0140333	Ae1gSMKg18112.t1; Ae1gSMKg19635.t1; Ae1gSMKg27146.t1; Ae1gSMKg4862.t1; Ae1gSMKg6138.t1; Ae1gSMKg6716.t1; Ai1gPKTg10163.t1; Ai1gPKTg11491.t1; Ai1gPKTg12801.t1; Ai1gPKTg20047.t1; Ai1gPKTg25959.t1; Ai1gPKTg26327.t1; Ai1gPKTg3732.t1; Ai2Gg11711.t1; Ai2Gg12287.t1; Ai2Gg25514.t1; Ai2Gg28169.t3; Ai2Gg35161.t1; Ai2Gg42975.t1; Ai2Gg50892.t1; Ai2Gg55209.t1; Ai2Gg55714.t1; Ai2Gg7494.t1	EC_2.7 transferase transferring phosphorus-containing group ; RLCK-V receptor-like protein kinase	proline rich receptor protein kinase perk ; protein kinase domain containing	Probable receptor-like serine/threonine-protein kinase At4g34500 OS=Arabidopsis thaliana ; Probable serine/threonine-protein kinase At1g01540 OS=Arabidopsis thaliana	probable receptor-like serine/threonine-protein kinase At4g34500 isoform X1; probable serine/threonine-protein kinase At1g01540	EC:2.7.11	Transferring phosphorus-containing groups	G3DSA:1.10.510.10 (GENE3D); G3DSA:1.10.510.10:FF:000035 (FUNFAM); G3DSA:3.30.200.20 (GENE3D); G3DSA:3.30.200.20:FF:000173 (FUNFAM); IPR000719 (PFAM); IPR000719 (PROSITE_PROFILES); IPR001245 (PFAM); IPR011009 (SUPERFAMILY); IPR052232 (PANTHER); PIRSR000550-1 (PIRSR); PIRSR000550-3 (PIRSR); PIRSR000551-50 (PIRSR); PIRSR000552-1 (PIRSR); PIRSR000552-2 (PIRSR); PIRSR000554-1 (PIRSR); PIRSR000554-2 (P…	C:GO:0016020; F:GO:0004672; F:GO:0004674; F:GO:0004676; F:GO:0004677; F:GO:0004679; F:GO:0004694; F:GO:0004711; F:GO:0005524; F:GO:0035175; F:GO:0035402; F:GO:0035403; F:GO:0035979; F:GO:0044022; F:GO:0044023; F:GO:0044024; F:GO:0044025; F:GO:0072354; F:GO:0072371; F:GO:0072518; F:GO:0140823; F:GO:0140855; F:GO:0140857; F:GO:1990244; P:GO:0006338; P:GO:0006468	C:membrane; F:3-phosphoinositide-dependent protein kinase activity; F:AMP-activated protein kinase activity; F:ATP binding; F:DNA-dependent protein kinase activity; F:Rho-dependent protein serine/threonine kinase activity; F:eukaryotic translation initiation factor 2alpha kinase activity; F:histone H2AS1 kinase activity; F:histone H2AS121 kinase activity; F:histone H2AT120 kinase activity; F:hist…
OG0000398	8	7	6	7	10	9	7	1	0	-1	-1	2	1	-1	0.427424	0.825951	0.533851	0.0250528	0.000204895	0.0187039	0.0536159	Ae1gSMKg12312.t1; Ae1gSMKg12922.t1; Ae1gSMKg13514.t1; Ae1gSMKg13515.t1; Ae1gSMKg14348.t1; Ae1gSMKg23894.t1; Ae1gSMKg27371.t1; Ai1gPKTg15860.t1; Ai1gPKTg1681.t1; Ai1gPKTg1682.t1; Ai1gPKTg20939.t1; Ai1gPKTg29307.t2; Ai1gPKTg8600.t1; Ai1gPKTg8601.t1; Ai2Gg18637.t1; Ai2Gg19328.t1; Ai2Gg23918.t1; Ai2Gg26874.t1; Ai2Gg27459.t1; Ai2Gg27462.t1; Ai2Gg27464.t1; Ai2Gg29613.t1; Ai2Gg29614.t1; Ai2Gg32643.t1; A…	galactosyltransferase *(XLT2)	exostosin domain containing protein	Xyloglucan galactosyltransferase XLT2 OS=Arabidopsis thaliana	-; Acetylglucosaminyltransferase EXT1/exostosin 1; Xyloglucan galactosyltransferase XLT2; xyloglucan galactosyltransferase XLT2; xyloglucan galactosyltransferase XLT2-like	EC:2.4; EC:2.4.1	Glycosyltransferases	IPR004263 (PANTHER); IPR040911 (PFAM); no IPS match	C:GO:0000139; C:GO:0000776; C:GO:0005794; C:GO:0016020; F:GO:0008378; F:GO:0016757; P:GO:0006486; P:GO:0009059; P:GO:0009969; P:GO:0044238; no IPS match	C:Golgi apparatus; C:Golgi membrane; C:kinetochore; C:membrane; F:galactosyltransferase activity; F:glycosyltransferase activity; P:macromolecule biosynthetic process; P:primary metabolic process; P:protein glycosylation; P:xyloglucan biosynthetic process; no IPS match
OG0000400	8	6	6	6	4	5	5	2	0	0	1	-1	0	0	0.138218	0.808929	0.808929	0.00533098	0.015791	0.5227	0.5227	Ae1gSMKg13379.t1; Ae1gSMKg14443.t1; Ae1gSMKg16078.t1; Ae1gSMKg18302.t1; Ae1gSMKg21798.t1; Ae1gSMKg9394.t1; Ai1gPKTg11684.t1; Ai1gPKTg1822.t1; Ai1gPKTg4598.t1; Ai1gPKTg5639.t1; Ai1gPKTg8503.t1; Ai2Gg129.t1; Ai2Gg15622.t1; Ai2Gg19233.t1; Ai2Gg25713.t1; Ai2Gg27316.t1; Ai2Gg29721.t1; Ai2Gg31108.t1; Ai2Gg35346.t1; Ai2Gg5897.t1	bHLH class-XV transcription factor *(PRE1/2/++) ; transcriptional regulator *(TMO7) of embryo axis formation	transcription factor pre ; orysj transcription factor ili	Transcription factor PRE1 OS=Arabidopsis thaliana ; no annotation ; Transcription factor PRE5 OS=Arabidopsis thaliana	BANQUO 3; basic helix-loop-helix DNA-binding family protein; hypothetical protein Pfo_009487; hypothetical protein RD792_012512; hypothetical protein RJ639_019172; hypothetical protein SAY87_018592; transcription factor PRE2-like			G3DSA:4.10.280.10:FF:000082 (FUNFAM); IPR011598 (PROSITE_PROFILES); IPR036638 (G3DSA:4.10.280.GENE3D); IPR036638 (SUPERFAMILY); IPR044293 (PANTHER); IPR044293 (PFAM); cd11442 (CDD)	C:GO:0000502; C:GO:0005634; C:GO:0005737; C:GO:0016020; F:GO:0000976; F:GO:0003677; F:GO:0046983; P:GO:0006355; P:GO:0009416; P:GO:0009742; P:GO:0010086; P:GO:0040008	C:cytoplasm; C:membrane; C:nucleus; C:proteasome complex; F:DNA binding; F:protein dimerization activity; F:transcription cis-regulatory region binding; P:brassinosteroid mediated signaling pathway; P:embryonic root morphogenesis; P:regulation of DNA-templated transcription; P:regulation of growth; P:response to light stimulus
OG0000406	8	3	4	4	4	4	3	3	-1	0	0	0	0	-1	0.0517585	0.405265	0.758732	0.50844	0.50844	0.518287	0.0274733	Ae1gSMKg10316.t1; Ae1gSMKg14856.t1; Ae1gSMKg30292.t1; Ae1gSMKg7979.t1; Ai1gPKTg15185.t1; Ai1gPKTg8106.t1; Ai1gPKTg9597.t1; Ai2Gg13487.t1; Ai2Gg17727.t1; Ai2Gg18836.t1; Ai2Gg20361.t1; Ai2Gg22007.t1; Ai2Gg30135.t1; Ai2Gg53956.t1; Ai2Gg58824.t1	not classified	ef hand domain containing protein	Calcium-binding protein KRP1 OS=Arabidopsis thaliana	Calcium-binding protein KRP1; calcium-binding protein KRP1-like; hypothetical protein Pfo_013696; hypothetical protein Pfo_023277			G3DSA:1.10.238.10 (GENE3D); IPR002048 (PFAM); IPR002048 (PROSITE_PROFILES); IPR011992 (SUPERFAMILY); IPR044205 (PANTHER)	F:GO:0005509	F:calcium ion binding
OG0000407	5	1	5	5	6	7	6	0	-4	0	-1	0	1	0	0.84296	0.000363895	0.78715	0.0188957	0.512579	0.0140333	0.527052	Ae1gSMKg18966.t1; Ae1gSMKg19320.t2; Ae1gSMKg6069.t1; Ae1gSMKg6882.t1; Ae1gSMKg764.t1; Ai1gPKTg11002.t1; Ai1gPKTg13097.t1; Ai1gPKTg13453.t1; Ai1gPKTg23300.t1; Ai1gPKTg3659.t1; Ai1gPKTg9769.t1; Ai2Gg11637.t1; Ai2Gg12444.t1; Ai2Gg22185.t1; Ai2Gg25006.t1; Ai2Gg2795.t1; Ai2Gg28472.t1; Ai2Gg28813.t1; Ai2Gg38625.t1; Ai2Gg38969.t2; Ai2Gg44762.t1; Ai2Gg55042.t1; Ai2Gg55043.t1; Ai2Gg7418.t1	beta-galactosidase *(BGAL1) ; EC_3.2 glycosylase	beta galactosidase	Beta-galactosidase 3 OS=Arabidopsis thaliana	Beta-galactosidase; Beta-galactosidase 3; hypothetical protein Pfo_004677; hypothetical protein Pfo_010935; hypothetical protein Pfo_018611	EC:3.2.1.23	beta-galactosidase	G3DSA:2.60.120.260 (GENE3D); G3DSA:2.60.120.260:FF:000037 (FUNFAM); G3DSA:2.60.120.260:FF:000061 (FUNFAM); G3DSA:2.60.120.260:FF:000076 (FUNFAM); G3DSA:2.60.120.260:FF:000097 (FUNFAM); G3DSA:2.60.120.260:FF:000142 (FUNFAM); G3DSA:2.60.120.740:FF:000002 (FUNFAM); G3DSA:3.20.20.80 (GENE3D); G3DSA:3.20.20.80:FF:000006 (FUNFAM); G3DSA:3.20.20.80:FF:000021 (FUNFAM); IPR000922 (PFAM); IPR000922 (PROSIT…	C:GO:0005773; C:GO:0009505; C:GO:0016020; F:GO:0004553; F:GO:0004565; F:GO:0030246; P:GO:0005975; P:GO:0009827; P:GO:0019388	C:membrane; C:plant-type cell wall; C:vacuole; F:beta-galactosidase activity; F:carbohydrate binding; F:hydrolase activity, hydrolyzing O-glycosyl compounds; P:carbohydrate metabolic process; P:galactose catabolic process; P:plant-type cell wall modification
OG0000408	5	5	5	6	6	5	3	0	0	0	0	0	0	-2	0.84296	0.78715	0.78715	0.512579	0.512579	0.5227	0.000110919	Ae1gSMKg18789.t1; Ae1gSMKg21078.t1; Ae1gSMKg23284.t1; Ae1gSMKg23815.t1; Ae1gSMKg24292.t1; Ae1gSMKg7807.t1; Ai1gPKTg15787.t1; Ai1gPKTg16247.t1; Ai1gPKTg24902.t1; Ai2Gg13319.t1; Ai2Gg1594.t1; Ai2Gg28986.t1; Ai2Gg33610.t1; Ai2Gg35478.t1; Ai2Gg37679.t1; Ai2Gg38458.t1; Ai2Gg41648.t1; Ai2Gg46663.t1; Ai2Gg47122.t1; Ai2Gg54159.t1	LRR-III protein kinase ; regulatory peptide receptor kinase *(PRK1) involved in pollen tube guidance ; EC_2.7 transferase transferring phosphorus-containing group	protein kinase domain containing	Probable LRR receptor-like serine/threonine-protein kinase At4g31250 OS=Arabidopsis thaliana ; Pollen receptor-like kinase 1 OS=Arabidopsis thaliana	hypothetical protein Pfo_000130; hypothetical protein Pfo_010616; pollen receptor-like kinase 2; probable LRR receptor-like serine/threonine-protein kinase At4g31250; receptor-like protein kinase, partial	EC:2.7; EC:2.7.11	Transferring phosphorus-containing groups	G3DSA:1.10.510.10 (GENE3D); G3DSA:1.10.510.10:FF:000480 (FUNFAM); G3DSA:3.30.200.20 (GENE3D); G3DSA:3.30.200.20:FF:000307 (FUNFAM); G3DSA:3.80.10.10:FF:000041 (FUNFAM); G3DSA:3.80.10.10:FF:000400 (FUNFAM); IPR000719 (PFAM); IPR000719 (PROSITE_PROFILES); IPR001245 (PFAM); IPR001611 (PFAM); IPR011009 (SUPERFAMILY); IPR013210 (PFAM); IPR032675 (G3DSA:3.80.10.GENE3D); IPR046959 (PANTHER); PIRSR000550…	C:GO:0016020; F:GO:0004672; F:GO:0004674; F:GO:0005515; F:GO:0005524; F:GO:0016301; F:GO:0140995; F:GO:0140996; F:GO:0140998; P:GO:0006468; P:GO:0050896	C:membrane; F:ATP binding; F:histone H2A kinase activity; F:histone H2B kinase activity; F:histone H3 kinase activity; F:kinase activity; F:protein binding; F:protein kinase activity; F:protein serine/threonine kinase activity; P:protein phosphorylation; P:response to stimulus
OG0000409	8	6	4	5	4	6	4	2	0	-2	0	-1	1	-1	0.138218	0.808929	0.142732	0.510516	0.015791	0.011696	0.0341307	Ae1gSMKg15700.t1; Ae1gSMKg21963.t1; Ae1gSMKg2630.t1; Ae1gSMKg4322.t1; Ae1gSMKg9059.t1; Ai1gPKTg26850.t1; Ai1gPKTg28431.t1; Ai1gPKTg4246.t1; Ai1gPKTg775.t1; Ai2Gg14789.t1; Ai2Gg15242.t1; Ai2Gg295.t1; Ai2Gg296.t1; Ai2Gg32318.t1; Ai2Gg4766.t1; Ai2Gg56345.t1; Ai2Gg57873.t1; Ai2Gg8273.t1; Ai2Gg9951.t1	actin-binding protein *(NET1)	nab domain containing protein	Protein NETWORKED 1D OS=Arabidopsis thaliana ; Protein NETWORKED 1A OS=Arabidopsis thaliana	hypothetical protein Pfo_006338; hypothetical protein Pfo_016077; protein NETWORKED 1A; protein NETWORKED 1D			G3DSA:1.10.287.1490 (GENE3D); G3DSA:1.20.1170.10 (GENE3D); G3DSA:1.20.5.170 (GENE3D); IPR011684 (PFAM); IPR011684 (PROSITE_PROFILES); IPR051861 (PANTHER); SSF57997 (SUPERFAMILY)	C:GO:0005886; F:GO:0003779; F:GO:0051015	C:plasma membrane; F:actin binding; F:actin filament binding
OG0000412	4	5	8	4	3	4	4	-2	-1	2	0	-1	0	0	0.239759	0.499346	0.0722152	0.50844	0.0126685	0.518287	0.518287	Ae1gSMKg3213.t1; Ae1gSMKg9454.t1; Ae1gSMKg9464.t1; Ae1gSMKg9725.t1; Ai1gPKTg231.t1; Ai1gPKTg28817.t1; Ai1gPKTg28824.t1; Ai1gPKTg4128.t1; Ai2Gg15184.t1; Ai2Gg21425.t1; Ai2Gg4186.t1; Ai2Gg58255.t1; Ai2Gg58262.t1; Ai2Gg7887.t1; Ai2Gg8845.t1	EC_1.3 oxidoreductase acting on CH-CH group of donor ; hydroxyacyl-CoA dehydrogenase *(HCD)	pks er domain containing protein	2-alkenal reductase (NADP(+)-dependent) OS=Nicotiana tabacum	2-alkenal reductase (NADP(+)-dependent); PREDICTED: 2-alkenal reductase (NADP(+)-dependent)-like; hypothetical protein RD792_004880; putative NAD-dependent oxidoreductase	EC:1.1.1.54; EC:1.3.1; EC:1.3.1.74	2-alkenal reductase [NAD(P)(+)]; Acting on the CH-CH group of donors; allyl-alcohol dehydrogenase	G3DSA:3.40.50.720 (GENE3D); G3DSA:3.40.50.720:FF:000121 (FUNFAM); G3DSA:3.90.180.10 (GENE3D); IPR011032 (SUPERFAMILY); IPR013149 (PFAM); IPR036291 (SUPERFAMILY); IPR041694 (PFAM); IPR045010 (PANTHER); PIRSR611284-2 (PIRSR); cd08295 (CDD)	F:GO:0016628; F:GO:0032440; F:GO:0047655	F:2-alkenal reductase [NAD(P)+] activity; F:allyl-alcohol dehydrogenase activity; F:oxidoreductase activity, acting on the CH-CH group of donors, NAD or NADP as acceptor
OG0000414	10	4	3	4	3	4	4	4	0	-1	0	-1	0	0	0.0175153	0.758732	0.405265	0.50844	0.0126685	0.518287	0.518287	Ae1gSMKg11464.t1; Ae1gSMKg11465.t1; Ae1gSMKg19894.t1; Ae1gSMKg25547.t1; Ai1gPKTg12560.t1; Ai1gPKTg18459.t1; Ai1gPKTg30096.t1; Ai1gPKTg30097.t2; Ai2Gg23117.t1; Ai2Gg23118.t1; Ai2Gg26597.t1; Ai2Gg39473.t1; Ai2Gg40508.t1; Ai2Gg61259.t1; Ai2Gg61260.t2	iron cation transporter *(VTL)	arath vacuolar iron transporter homolog	Vacuolar iron transporter homolog 4 OS=Arabidopsis thaliana ; Vacuolar iron transporter homolog 1 OS=Arabidopsis thaliana	Vacuolar iron transporter family protein; Vacuolar iron transporter3; hypothetical protein BUALT_Bualt08G0104900; vacuolar iron transporter homolog 1-like; vacuolar iron transporter homolog 2-like			IPR008217 (PANTHER); IPR008217 (PFAM)	C:GO:0005774; F:GO:0005381; F:GO:0005384; P:GO:0030026; P:GO:0034755; P:GO:0071421	C:vacuolar membrane; F:iron ion transmembrane transporter activity; F:manganese ion transmembrane transporter activity; P:intracellular manganese ion homeostasis; P:iron ion transmembrane transport; P:manganese ion transmembrane transport
OG0000415	6	2	4	4	4	5	7	2	-2	0	0	0	0	2	0.0804968	0.0369933	0.758732	0.50844	0.50844	0.5227	0.000374106	Ae1gSMKg20805.t1; Ae1gSMKg20807.t1; Ae1gSMKg20809.t1; Ae1gSMKg5320.t1; Ai1gPKTg16492.t1; Ai1gPKTg16493.t1; Ai1gPKTg18217.t1; Ai1gPKTg18218.t1; Ai1gPKTg18219.t1; Ai1gPKTg18220.t1; Ai1gPKTg2967.t1; Ai2Gg10933.t1; Ai2Gg37959.t1; Ai2Gg37960.t1; Ai2Gg37961.t1; Ai2Gg37962.t1; Ai2Gg41390.t1; Ai2Gg41391.t1; Ai2Gg41392.t1; Ai2Gg6714.t1	gibberellin 3-oxidase ; EC_1.14 oxidoreductase acting on paired donor with incorporation or reduction of molecular oxygen ; not classified	gibberellin 2 beta dioxygenase ; fe2og dioxygenase domain containing protein ; gibberellin 3 beta dioxygenase	Gibberellin 3-beta-dioxygenase 1 OS=Pisum sativum	Gibberellin 3-beta-dioxygenase 1; Iron/ascorbate family oxidoreductase; gibberellin 3-beta-dioxygenase 1; hypothetical protein Pfo_012042; hypothetical protein Pfo_024950	EC:1.14.11; EC:1.14.11.15	Acting on paired donors, with incorporation or reduction of molecular oxygen. The oxygen incorporated need not be derived from O2; gibberellin 3beta-dioxygenase	G3DSA:2.60.120.330:FF:000013 (FUNFAM); IPR005123 (PROSITE_PROFILES); IPR026992 (PFAM); IPR027443 (G3DSA:2.60.120.GENE3D); IPR044861 (PFAM); IPR050231 (PANTHER); SSF51197 (SUPERFAMILY)	F:GO:0016706; F:GO:0016707; F:GO:0031418; F:GO:0043167; F:GO:0046872; P:GO:0002238; P:GO:0009416; P:GO:0009686; P:GO:0009805; no GO terms	F:2-oxoglutarate-dependent dioxygenase activity; F:L-ascorbic acid binding; F:gibberellin 3-beta-dioxygenase activity; F:ion binding; F:metal ion binding; P:coumarin biosynthetic process; P:gibberellin biosynthetic process; P:response to light stimulus; P:response to molecule of fungal origin; no GO terms
OG0000419	4	3	7	2	7	3	4	0	-1	3	-2	3	-1	0	0.820224	0.405265	0.0108246	1.37567e-05	1.34695e-07	0.0274733	0.518287	Ae1gSMKg31193.t1; Ae1gSMKg31194.t1; Ai1gPKTg14284.t1; Ai1gPKTg14285.t1; Ai1gPKTg4031.t1; Ai1gPKTg5308.t1; Ai2Gg12002.t1; Ai2Gg12003.t1; Ai2Gg16328.t1; Ai2Gg16805.t1; Ai2Gg31818.t1; Ai2Gg31819.t1; Ai2Gg59725.t1; Ai2Gg59726.t1; Ai2Gg59728.t1; Ai2Gg7786.t1	not classified	interferon induced gtp binding protein mx ; ged domain containing protein ; dynamin protein 4c	Dynamin-related protein 4C OS=Arabidopsis thaliana	Dynamin related protein 4C; PREDICTED: putative dynamin-related protein 4A; dynamin-related protein 4C-like	EC:3.6.1.15	nucleoside-triphosphate phosphatase	G3DSA:1.20.120.1240 (GENE3D); G3DSA:3.40.50.300:FF:001237 (FUNFAM); IPR000375 (PFAM); IPR001401 (CDD); IPR003130 (PFAM); IPR020850 (PROSITE_PROFILES); IPR022812 (PANTHER); IPR022812 (PRINTS); IPR027417 (G3DSA:3.40.50.GENE3D); IPR027417 (SUPERFAMILY); IPR030381 (PROSITE_PROFILES); IPR045063 (PFAM)	C:GO:0005737; C:GO:0005874; C:GO:0016020; F:GO:0003924; F:GO:0005525; F:GO:0008017	C:cytoplasm; C:membrane; C:microtubule; F:GTP binding; F:GTPase activity; F:microtubule binding
OG0000422	4	4	11	10	10	11	11	-1	-2	5	0	0	0	0	0.56447	0.142732	0.000713286	0.520701	0.520701	0.547926	0.547926	Ae1gSMKg10937.t1; Ae1gSMKg11681.t1; Ae1gSMKg11682.t1; Ae1gSMKg1984.t1; Ae1gSMKg19855.t1; Ae1gSMKg4550.t1; Ae1gSMKg4551.t1; Ae1gSMKg4552.t1; Ae1gSMKg4553.t1; Ae1gSMKg4554.t1; Ai1gPKTg10236.t1; Ai1gPKTg12600.t1; Ai1gPKTg22788.t1; Ai1gPKTg26619.t1; Ai1gPKTg26620.t1; Ai1gPKTg26621.t1; Ai1gPKTg26622.t1; Ai1gPKTg26623.t1; Ai1gPKTg29889.t1; Ai1gPKTg29890.t1; Ai1gPKTg29891.t1; Ai2Gg10186.t1; Ai2Gg10187.t…	metal chelator transporter *(TCR1)	mfs domain containing protein	no annotation	Hippocampus abundant transcript 1 protein; hypothetical protein Pfo_002959; hypothetical protein Pfo_002960; hypothetical protein Pfo_021427			IPR001958 (PRINTS); IPR011701 (PFAM); IPR020846 (PROSITE_PROFILES); IPR036259 (G3DSA:1.20.1250.GENE3D); IPR036259 (SUPERFAMILY); PIRSR018250-3 (PIRSR); PTHR23504 (PANTHER); cd17330 (CDD)	C:GO:0016020; F:GO:0022857; P:GO:0055085; no GO terms	C:membrane; F:transmembrane transporter activity; P:transmembrane transport; no GO terms
OG0000423	5	7	5	10	3	4	5	0	2	0	5	-2	-1	0	0.84296	0.113137	0.78715	2.78318e-12	2.28785e-05	0.0341307	0.5227	Ae1gSMKg11720.t1; Ae1gSMKg11978.t1; Ae1gSMKg1616.t1; Ae1gSMKg16471.t1; Ae1gSMKg18234.t1; Ae1gSMKg18862.t1; Ae1gSMKg19525.t1; Ae1gSMKg26320.t2; Ae1gSMKg3522.t1; Ae1gSMKg7665.t1; Ai1gPKTg19233.t1; Ai1gPKTg19993.t1; Ai1gPKTg26652.t1; Ai1gPKTg29853.t1; Ai1gPKTg4996.t1; Ai2Gg16016.t1; Ai2Gg23353.t1; Ai2Gg40255.t1; Ai2Gg42918.t1; Ai2Gg50067.t1; Ai2Gg50829.t1; Ai2Gg61019.t1	DVL/RTFL precursor polypeptide	small polypeptide devil	no annotation	PREDICTED: uncharacterized protein LOC107781314; PREDICTED: uncharacterized protein LOC109126550; hypothetical protein CDL12_01379; hypothetical protein CDL12_09127; hypothetical protein Pfo_004240; hypothetical protein Pfo_006270; hypothetical protein Pfo_029357; hypothetical protein Sango_0460800; small polypeptide DEVIL 11-like; small polypeptide DEVIL 13-like; uncharacterized protein LOC10516…			IPR012552 (PFAM); IPR051525 (PANTHER); IPR052153 (PANTHER); IPR052692 (PANTHER); PS51257 (PROSITE_PROFILES)	C:GO:0005886; P:GO:0008285; P:GO:0042127; P:GO:0048367	C:plasma membrane; P:negative regulation of cell population proliferation; P:regulation of cell population proliferation; P:shoot system development
OG0000426	7	4	25	1	1	1	1	3	-1	20	0	0	0	0	0.032362	0.457315	5.51637e-17	0.50213	0.50213	0.504669	0.504669	Ae1gSMKg6282.t1; Ai1gPKTg19582.t1; Ai2Gg42341.t1; Ai2Gg50417.t1	not classified	non specific serine threonine protein kinase	no annotation	Serine/threonine protein kinase; hypothetical protein BUALT_Bualt01G0079300; uncharacterized protein LOC127256206 isoform X2; unnamed protein product			IPR025287 (PFAM); IPR032872 (PFAM); PTHR33138 (PANTHER)	F:GO:0003824; F:GO:0030247	F:catalytic activity; F:polysaccharide binding
OG0000429	5	2	4	5	6	8	8	0	-2	0	-1	0	0	0	0.84296	0.0369933	0.758732	0.0188957	0.512579	0.535576	0.535576	Ae1gSMKg21932.t1; Ae1gSMKg24683.t1; Ae1gSMKg2676.t1; Ae1gSMKg27811.t1; Ae1gSMKg9125.t1; Ai1gPKTg17052.t1; Ai1gPKTg17344.t1; Ai1gPKTg18139.t1; Ai1gPKTg20508.t1; Ai1gPKTg28497.t1; Ai1gPKTg4230.t1; Ai1gPKTg5775.t1; Ai1gPKTg727.t1; Ai2Gg14855.t1; Ai2Gg15229.t1; Ai2Gg263.t1; Ai2Gg30719.t1; Ai2Gg32288.t1; Ai2Gg37062.t1; Ai2Gg37865.t1; Ai2Gg43466.t1; Ai2Gg4721.t1; Ai2Gg47531.t1; Ai2Gg51569.t1; Ai2Gg5664…	acyl carrier protein *(ptACP))	acyl carrier protein 1	Acyl carrier protein 2, chloroplastic OS=Cuphea lanceolata ; Acyl carrier protein 1, chloroplastic OS=Casuarina glauca	PREDICTED: acyl carrier protein 1, chloroplastic-like; acyl carrier protein 1, chloroplastic-like; acyl carrier protein 1, chloroplastic-like isoform X2; hypothetical protein BUALT_Bualt07G0100400; hypothetical protein Pfo_015971; hypothetical protein Pfo_026114			IPR003231 (HAMAP); IPR003231 (NCBIFAM); IPR009081 (PFAM); IPR009081 (PROSITE_PROFILES); IPR036736 (G3DSA:1.10.1200.GENE3D); IPR036736 (SUPERFAMILY); IPR044813 (PANTHER); NF002148 (NCBIFAM)	C:GO:0009507; F:GO:0000036; F:GO:0031177; P:GO:0006633	C:chloroplast; F:acyl carrier activity; F:phosphopantetheine binding; P:fatty acid biosynthetic process
OG0000430	1	3	6	1	2	4	6	-3	-1	2	-1	0	0	2	0.0150161	0.405265	0.0820696	0.00637027	0.504247	0.518287	0.00023681	Ae1gSMKg21975.t1; Ai1gPKTg5789.t1; Ai1gPKTg5790.t1; Ai1gPKTg5791.t1; Ai1gPKTg5792.t1; Ai1gPKTg5819.t1; Ai1gPKTg5820.t2; Ai2Gg277.t1; Ai2Gg278.t1; Ai2Gg279.t1; Ai2Gg308.t1; Ai2Gg32329.t1; Ai2Gg32330.t1	EC_1.14 oxidoreductase acting on paired donor with incorporation or reduction of molecular oxygen ; not classified	quality protein isoleucine n monooxygenase ; tryptophan n monooxygenase ; isoleucine n monooxygenase	Isoleucine N-monooxygenase 1 OS=Lotus japonicus ; no annotation ; Isoleucine N-monooxygenase 2 OS=Lotus japonicus ; Valine N-monooxygenase 1 OS=Manihot esculenta	Tryptophan N-monooxygenase; hypothetical protein Pfo_016035; hypothetical protein Pfo_026975; isoleucine N-monooxygenase 1-like; phenylalanine N-monooxygenase-like protein	EC:1; EC:1.14.13; EC:1.14.14.39	Acting on paired donors, with incorporation or reduction of molecular oxygen. The oxygen incorporated need not be derived from O2; Oxidoreductases; isoleucine N-monooxygenase	IPR001128 (PFAM); IPR002401 (PRINTS); IPR036396 (G3DSA:1.10.630.GENE3D); IPR036396 (SUPERFAMILY); IPR051382 (PANTHER); PIRSR000047-2 (PIRSR); PIRSR000209-1 (PIRSR); PIRSR602399-1 (PIRSR); PIRSR602402-1 (PIRSR); PIRSR602403-1 (PIRSR); PTHR24281 (PANTHER); PTHR24299 (PANTHER); PTHR47944 (PANTHER)	C:GO:0016020; F:GO:0004497; F:GO:0005488; F:GO:0005506; F:GO:0016491; F:GO:0016705; F:GO:0016709; F:GO:0020037; F:GO:0046872; F:GO:0102001; P:GO:0009058; P:GO:0044550	C:membrane; F:binding; F:heme binding; F:iron ion binding; F:isoleucine N-monooxygenase (oxime forming) activity; F:metal ion binding; F:monooxygenase activity; F:oxidoreductase activity; F:oxidoreductase activity, acting on paired donors, with incorporation or reduction of molecular oxygen; F:oxidoreductase activity, acting on paired donors, with incorporation or reduction of molecular oxygen, N…
OG0000435	5	7	12	3	4	4	3	-1	0	5	-1	0	0	-1	0.601876	0.825951	0.00119352	0.0126685	0.50844	0.518287	0.0274733	Ae1gSMKg1309.t1; Ae1gSMKg30476.t1; Ae1gSMKg9867.t1; Ai1gPKTg15003.t2; Ai1gPKTg23113.t1; Ai1gPKTg23820.t1; Ai2Gg17550.t2; Ai2Gg19948.t1; Ai2Gg21583.t1; Ai2Gg2621.t2; Ai2Gg3298.t1; Ai2Gg44558.t1; Ai2Gg45264.t1; Ai2Gg59019.t1	not classified	f box domain containing protein	F-box protein SKIP19 OS=Arabidopsis thaliana ; Putative F-box/LRR-repeat protein 23 OS=Arabidopsis thaliana	F-box protein SKIP19; F-box protein SKIP19-like; hypothetical protein Pfo_023519			G3DSA:1.20.1280.50 (GENE3D); IPR001611 (PFAM); IPR001810 (PFAM); IPR001810 (PROSITE_PROFILES); IPR032675 (G3DSA:3.80.10.GENE3D); IPR036047 (SUPERFAMILY); IPR055411 (PFAM); PTHR38926 (PANTHER); SSF52047 (SUPERFAMILY); cd22164 (CDD)	F:GO:0005515; F:GO:1905761	F:SCF ubiquitin ligase complex binding; F:protein binding
OG0000436	6	5	8	3	3	3	2	0	-1	2	0	0	0	-1	0.859177	0.499346	0.0722152	0.50635	0.50635	0.513811	0.0207328	Ae1gSMKg10765.t1; Ae1gSMKg2175.t1; Ae1gSMKg7206.t1; Ai1gPKTg22975.t1; Ai1gPKTg25507.t1; Ai2Gg12732.t1; Ai2Gg20813.t1; Ai2Gg22450.t1; Ai2Gg2486.t1; Ai2Gg44411.t1; Ai2Gg54755.t1	EC_1.14 oxidoreductase acting on paired donor with incorporation or reduction of molecular oxygen	fe2og dioxygenase domain containing protein	2-oxoglutarate-dependent dioxygenase 19 OS=Oryza sativa subsp. japonica ; Flavanone 3-dioxygenase 2 OS=Oryza sativa subsp. japonica	flavanone 3-dioxygenase 2-like; hypothetical protein BUALT_Bualt03G0201800; hypothetical protein Pfo_002431	EC:1; EC:1.14.11; EC:1.14.11.9	Acting on paired donors, with incorporation or reduction of molecular oxygen. The oxygen incorporated need not be derived from O2; Oxidoreductases; flavanone 3-dioxygenase	G3DSA:2.60.120.330:FF:000079 (FUNFAM); IPR005123 (PROSITE_PROFILES); IPR026992 (PFAM); IPR027443 (G3DSA:2.60.120.GENE3D); IPR044861 (PFAM); IPR050295 (PANTHER); PR00682 (PRINTS); SSF51197 (SUPERFAMILY)	F:GO:0016706; F:GO:0045486; F:GO:0046872; F:GO:0051213; P:GO:0002238; P:GO:0009805; no GO terms	F:2-oxoglutarate-dependent dioxygenase activity; F:dioxygenase activity; F:flavanone 3-dioxygenase activity; F:metal ion binding; P:coumarin biosynthetic process; P:response to molecule of fungal origin; no GO terms
OG0000437	4	4	5	7	8	6	7	-1	-1	0	0	1	-1	0	0.56447	0.457315	0.78715	0.514629	0.00746287	0.0472008	0.531344	Ae1gSMKg10080.t1; Ae1gSMKg17501.t1; Ae1gSMKg18845.t1; Ae1gSMKg21380.t1; Ae1gSMKg21381.t1; Ae1gSMKg29848.t1; Ae1gSMKg7700.t1; Ai1gPKTg10893.t1; Ai1gPKTg13568.t1; Ai1gPKTg17663.t1; Ai1gPKTg17664.t1; Ai1gPKTg24127.t1; Ai1gPKTg25016.t1; Ai1gPKTg9390.t1; Ai2Gg13212.t1; Ai2Gg20150.t1; Ai2Gg21783.t1; Ai2Gg24899.t1; Ai2Gg28926.t1; Ai2Gg34578.t1; Ai2Gg3591.t1; Ai2Gg37386.t1; Ai2Gg38508.t1; Ai2Gg41941.t1; …	EC_2.7 transferase transferring phosphorus-containing group	pyruvate kinase 1	Pyruvate kinase 2, cytosolic OS=Oryza sativa subsp. japonica ; Pyruvate kinase 1, cytosolic OS=Oryza sativa subsp. indica	Pyruvate kinase; Pyruvate kinase family protein; hypothetical protein Pfo_015550	EC:2.7.1.40	pyruvate kinase	G3DSA:2.40.33.10:FF:000004 (FUNFAM); G3DSA:3.40.1380.20:FF:000006 (FUNFAM); IPR001697 (NCBIFAM); IPR001697 (PANTHER); IPR001697 (PRINTS); IPR011037 (SUPERFAMILY); IPR015793 (PFAM); IPR015795 (PFAM); IPR015806 (G3DSA:2.40.33.GENE3D); IPR015813 (SUPERFAMILY); IPR036918 (G3DSA:3.40.1380.GENE3D); IPR036918 (SUPERFAMILY); IPR040442 (G3DSA:3.20.20.GENE3D)	C:GO:0005737; F:GO:0000287; F:GO:0003824; F:GO:0004743; F:GO:0005524; F:GO:0016301; F:GO:0030955; P:GO:0006096	C:cytoplasm; F:ATP binding; F:catalytic activity; F:kinase activity; F:magnesium ion binding; F:potassium ion binding; F:pyruvate kinase activity; P:glycolytic process
OG0000441	1	4	5	1	1	2	2	-3	0	1	0	0	0	0	0.0150161	0.758732	0.199477	0.50213	0.50213	0.509272	0.509272	Ae1gSMKg12414.t1; Ai1gPKTg22036.t1; Ai1gPKTg29223.t1; Ai2Gg24005.t1; Ai2Gg48397.t1; Ai2Gg60374.t1	not classified	late embryogenesis abundant protein ; root cap domain containing protein	no annotation	hypothetical protein BUALT_Bualt13G0077500; hypothetical protein Salat_2407300			IPR009646 (PFAM); PTHR31656 (PANTHER)	C:GO:0016020; F:GO:0046872; no GO terms	C:membrane; F:metal ion binding; no GO terms
OG0000443	5	3	8	6	7	7	7	0	-2	3	-1	0	0	0	0.84296	0.0545382	0.0185346	0.021983	0.514629	0.531344	0.531344	Ae1gSMKg10929.t1; Ae1gSMKg11670.t1; Ae1gSMKg1998.t1; Ae1gSMKg22020.t1; Ae1gSMKg4563.t1; Ae1gSMKg6022.t1; Ai1gPKTg10228.t1; Ai1gPKTg20150.t1; Ai1gPKTg22799.t1; Ai1gPKTg26610.t1; Ai1gPKTg29899.t1; Ai1gPKTg3612.t1; Ai1gPKTg5862.t1; Ai2Gg10199.t1; Ai2Gg10201.t1; Ai2Gg11592.t1; Ai2Gg20980.t1; Ai2Gg22616.t1; Ai2Gg2321.t1; Ai2Gg23307.t1; Ai2Gg32367.t1; Ai2Gg349.t1; Ai2Gg43080.t1; Ai2Gg44234.t1; Ai2Gg559…	linker component *(ASK1/2/3) of SCF E3 ubiquitin ligase complexes	skp protein	SKP1-like protein 1A OS=Arabidopsis thaliana ; SKP1-like protein 1B OS=Arabidopsis thaliana	SKP1-like protein 1A; hypothetical protein F511_09318; hypothetical protein Pfo_021462; suppressor of kinetochore protein mutant	EC:3; EC:6	Hydrolases; Ligases	G3DSA:3.30.710.10:FF:000026 (FUNFAM); G3DSA:3.30.710.10:FF:000057 (FUNFAM); G3DSA:3.30.710.10:FF:000170 (FUNFAM); IPR011333 (G3DSA:3.30.710.GENE3D); IPR011333 (SUPERFAMILY); IPR016072 (PFAM); IPR016073 (PFAM); IPR016897 (PANTHER); IPR016897 (PIRSF); IPR036296 (SUPERFAMILY); PIRSR028729-50 (PIRSR); cd18322 (CDD)	C:GO:0005634; C:GO:0005737; F:GO:0016787; F:GO:0016874; F:GO:0097602; P:GO:0006511; P:GO:0009867; P:GO:0016567; P:GO:0031146	C:cytoplasm; C:nucleus; F:cullin family protein binding; F:hydrolase activity; F:ligase activity; P:SCF-dependent proteasomal ubiquitin-dependent protein catabolic process; P:jasmonic acid mediated signaling pathway; P:protein ubiquitination; P:ubiquitin-dependent protein catabolic process
OG0000445	5	3	7	3	4	8	9	0	-2	2	-1	0	0	1	0.84296	0.0545382	0.113137	0.0126685	0.50844	0.535576	0.0187039	Ae1gSMKg21532.t1; Ae1gSMKg21534.t1; Ae1gSMKg29676.t1; Ai1gPKTg17520.t1; Ai1gPKTg17522.t1; Ai1gPKTg19318.t1; Ai1gPKTg22523.t1; Ai1gPKTg22524.t1; Ai1gPKTg2802.t1; Ai1gPKTg2803.t1; Ai1gPKTg2804.t1; Ai1gPKTg6843.t1; Ai2Gg10781.t1; Ai2Gg1349.t1; Ai2Gg37240.t1; Ai2Gg37244.t1; Ai2Gg42086.t1; Ai2Gg42088.t1; Ai2Gg48895.t1; Ai2Gg48898.t1; Ai2Gg53392.t1; Ai2Gg6556.t1; Ai2Gg6557.t1; Ai2Gg6558.t1	not classified	cryja pathogenesis thaumatin protein ; pathogenesis thaumatin protein	Pathogenesis-related protein R major form OS=Nicotiana tabacum ; Osmotin-like protein OSM34 OS=Arabidopsis thaliana ; no annotation ; Thaumatin-like protein OS=Actinidia deliciosa	Thaumatin-like protein; hypothetical protein CDL12_16028; protein P21-like isoform X1; protein p21; thaumatin-like protein			G3DSA:2.60.110.10:FF:000003 (FUNFAM); IPR001938 (PANTHER); IPR001938 (PFAM); IPR001938 (PIRSF); IPR001938 (PRINTS); IPR001938 (PROSITE_PROFILES); IPR037176 (G3DSA:2.60.110.GENE3D); IPR037176 (SUPERFAMILY); PIRSR002703-1 (PIRSR); cd09217 (CDD)	C:GO:0005576; C:GO:0005773; P:GO:0006952; no GO terms	C:extracellular region; C:vacuole; P:defense response; no GO terms
OG0000447	8	4	5	6	5	6	5	3	-1	0	1	0	1	0	0.0517585	0.457315	0.78715	0.00533098	0.510516	0.011696	0.5227	Ae1gSMKg16108.t1; Ae1gSMKg16109.t1; Ae1gSMKg23467.t1; Ae1gSMKg6237.t1; Ae1gSMKg7285.t1; Ae1gSMKg8232.t1; Ai1gPKTg25428.t1; Ai1gPKTg27616.t1; Ai1gPKTg3834.t1; Ai1gPKTg4628.t1; Ai1gPKTg7270.t1; Ai2Gg11808.t1; Ai2Gg12804.t1; Ai2Gg13968.t1; Ai2Gg15654.t1; Ai2Gg15655.t1; Ai2Gg1786.t1; Ai2Gg31137.t1; Ai2Gg33788.t1; Ai2Gg54678.t1; Ai2Gg57049.t1; Ai2Gg7600.t1	poly-P/G elongation factor *(eEF5/eIF5A))	eukaryotic translation initiation factor 5a 1 2	Eukaryotic translation initiation factor 5A OS=Manihot esculenta ; Eukaryotic translation initiation factor 5A-2 OS=Nicotiana plumbaginifolia	Eukaryotic translation initiation factor 5A-1; PREDICTED: eukaryotic translation initiation factor 5A-2; eukaryotic translation initiation factor 5A; eukaryotic translation initiation factor 5A-2			G3DSA:2.30.30.30:FF:000012 (FUNFAM); G3DSA:2.40.50.140:FF:000034 (FUNFAM); IPR001884 (NCBIFAM); IPR001884 (PANTHER); IPR001884 (PIRSF); IPR008991 (SUPERFAMILY); IPR012340 (G3DSA:2.40.50.GENE3D); IPR012340 (SUPERFAMILY); IPR014722 (G3DSA:2.30.30.GENE3D); IPR020189 (PFAM); IPR048670 (PFAM); cd04468 (CDD)	F:GO:0003723; F:GO:0003743; F:GO:0003746; F:GO:0043022; P:GO:0006413; P:GO:0045901; P:GO:0045905	F:RNA binding; F:ribosome binding; F:translation elongation factor activity; F:translation initiation factor activity; P:positive regulation of translational elongation; P:positive regulation of translational termination; P:translational initiation
OG0000449	6	4	4	5	4	5	7	1	-1	-1	0	-1	0	2	0.345955	0.457315	0.457315	0.510516	0.015791	0.5227	0.000374106	Ae1gSMKg13605.t1; Ae1gSMKg14264.t1; Ae1gSMKg25157.t1; Ae1gSMKg3790.t1; Ae1gSMKg7342.t1; Ai1gPKTg14742.t1; Ai1gPKTg1589.t1; Ai1gPKTg16874.t1; Ai1gPKTg25373.t1; Ai1gPKTg27394.t1; Ai1gPKTg29271.t1; Ai1gPKTg8677.t1; Ai2Gg12855.t1; Ai2Gg19406.t1; Ai2Gg27552.t1; Ai2Gg29529.t1; Ai2Gg36594.t1; Ai2Gg54620.t1; Ai2Gg5647.t1; Ai2Gg56800.t1; Ai2Gg9423.t1	not classified	adenine nucleotide alpha hydrolases likesuperfamily protein ; membrane associated kinase regulator ; varlmgl domain containing protein ; dimer domain containing protein	no annotation	hypothetical protein CDL12_10848; hypothetical protein Salat_2473500; uncharacterized protein LOC105176155; uncharacterized protein LOC127248764; uncharacterized protein LOC127263812			PTHR36757 (PANTHER)	no GO terms	no GO terms
OG0000456	5	4	10	4	5	6	4	0	-1	5	-1	0	1	-1	0.84296	0.457315	0.000875117	0.015791	0.510516	0.011696	0.0341307	Ae1gSMKg3079.t1; Ae1gSMKg8755.t1; Ae1gSMKg8757.t1; Ae1gSMKg8767.t1; Ai1gPKTg28141.t1; Ai1gPKTg28142.t1; Ai1gPKTg28148.t1; Ai1gPKTg357.t1; Ai2Gg14482.t1; Ai2Gg14485.t1; Ai2Gg14489.t1; Ai2Gg4318.t1; Ai2Gg57574.t1; Ai2Gg57575.t1; Ai2Gg57576.t1; Ai2Gg57583.t1; Ai2Gg57584.t1; Ai2Gg8707.t1; Ai2Gg8708.t1	not classified	endochitinase ep ; acidic endochitinase	Endochitinase EP3 OS=Arabidopsis thaliana ; Chitinase 5 OS=Oryza sativa subsp. japonica	carrot EP3-3 chitinase-like protein; chitinase 5-like; hypothetical protein DM860_007079; hypothetical protein F0562_034646; hypothetical protein Pfo_000678; hypothetical protein Pfo_026880	EC:3.2.1; EC:3.2.1.14	Glycosylases; chitinase	G3DSA:1.10.530.10 (GENE3D); G3DSA:1.10.530.10:FF:000052 (FUNFAM); G3DSA:3.30.20.10 (GENE3D); G3DSA:3.30.20.10:FF:000001 (FUNFAM); G3DSA:3.30.60.10:FF:000002 (FUNFAM); G3DSA:3.30.60.10:FF:000003 (FUNFAM); IPR000726 (PFAM); IPR001002 (PFAM); IPR001002 (PRINTS); IPR001002 (PROSITE_PROFILES); IPR016283 (PIRSF); IPR023346 (SUPERFAMILY); IPR036861 (G3DSA:3.30.60.GENE3D); IPR036861 (SUPERFAMILY); PIRSR0…	C:GO:0005773; F:GO:0004568; F:GO:0008061; F:GO:0008843; P:GO:0005975; P:GO:0006032; P:GO:0006952; P:GO:0009057; P:GO:0016998; P:GO:0050832	C:vacuole; F:chitin binding; F:chitinase activity; F:endochitinase activity; P:carbohydrate metabolic process; P:cell wall macromolecule catabolic process; P:chitin catabolic process; P:defense response; P:defense response to fungus; P:macromolecule catabolic process
OG0000457	7	4	5	4	4	3	5	1	-1	0	0	0	-1	1	0.390099	0.457315	0.78715	0.50844	0.50844	0.0274733	0.00935783	Ae1gSMKg13348.t1; Ae1gSMKg2350.t1; Ae1gSMKg27449.t1; Ae1gSMKg8850.t1; Ai1gPKTg1037.t1; Ai1gPKTg17021.t1; Ai1gPKTg1857.t1; Ai1gPKTg20858.t1; Ai1gPKTg28221.t1; Ai2Gg14569.t1; Ai2Gg27286.t1; Ai2Gg43828.t1; Ai2Gg5051.t1; Ai2Gg51194.t1; Ai2Gg5930.t1; Ai2Gg7998.t1	not classified	histone lysine n methyltransferase setd1b ; carbonic anhydrase	no annotation	hypothetical protein C2S53_001891; hypothetical protein CDL12_26103; hypothetical protein Pfo_009097; hypothetical protein Pfo_019667; hypothetical protein Sango_0065500			IPR012442 (PFAM); PTHR33095 (PANTHER)	no GO terms	no GO terms
OG0000460	4	5	4	7	6	8	7	-1	0	-1	0	-1	1	0	0.56447	0.78715	0.457315	0.514629	0.021983	0.0163693	0.531344	Ae1gSMKg13769.t1; Ae1gSMKg15732.t1; Ae1gSMKg17765.t1; Ae1gSMKg19853.t1; Ae1gSMKg19856.t1; Ae1gSMKg22012.t1; Ae1gSMKg26601.t1; Ai1gPKTg11157.t1; Ai1gPKTg12598.t1; Ai1gPKTg12599.t1; Ai1gPKTg1439.t1; Ai1gPKTg19503.t1; Ai1gPKTg4276.t1; Ai1gPKTg5854.t1; Ai2Gg15271.t1; Ai2Gg25174.t1; Ai2Gg26636.t1; Ai2Gg26637.t1; Ai2Gg26640.t1; Ai2Gg27725.t1; Ai2Gg30764.t1; Ai2Gg32360.t1; Ai2Gg342.t1; Ai2Gg34835.t1; Ai…	phospholipase-D *(PLD-delta) ; EC_3.1 hydrolase acting on ester bond	phospholipase d alpha	Phospholipase D delta OS=Arabidopsis thaliana	PREDICTED: phospholipase D delta isoform X2; Phospholipase D delta; hypothetical protein Leryth_022939; hypothetical protein Pfo_017097; phospholipase D delta; phospholipase D delta-like	EC:3; EC:3.1.4.4	Hydrolases; phospholipase D	G3DSA:3.30.870.10 (GENE3D); G3DSA:3.30.870.10:FF:000025 (FUNFAM); IPR000008 (PFAM); IPR000008 (PROSITE_PROFILES); IPR001736 (PFAM); IPR001736 (PROSITE_PROFILES); IPR011402 (PIRSF); IPR015679 (PANTHER); IPR024632 (PFAM); IPR035892 (G3DSA:2.60.40.GENE3D); IPR035892 (SUPERFAMILY); PIRSR000550-2 (PIRSR); PIRSR000550-4 (PIRSR); SSF56024 (SUPERFAMILY); cd04015 (CDD)	C:GO:0005886; C:GO:0016020; F:GO:0003824; F:GO:0004630; F:GO:0005509; F:GO:0016787; P:GO:0006629; P:GO:0006644; P:GO:0009395; P:GO:0016042; P:GO:0046470	C:membrane; C:plasma membrane; F:calcium ion binding; F:catalytic activity; F:hydrolase activity; F:phospholipase D activity; P:lipid catabolic process; P:lipid metabolic process; P:phosphatidylcholine metabolic process; P:phospholipid catabolic process; P:phospholipid metabolic process
OG0000462	5	2	7	7	8	7	6	0	-3	2	0	1	0	-1	0.84296	0.00776122	0.113137	0.514629	0.00746287	0.531344	0.0472008	Ae1gSMKg22523.t1; Ae1gSMKg25265.t1; Ae1gSMKg25478.t1; Ae1gSMKg31378.t1; Ae1gSMKg31379.t1; Ae1gSMKg31380.t1; Ae1gSMKg6902.t1; Ai1gPKTg14082.t1; Ai1gPKTg14083.t1; Ai1gPKTg14084.t1; Ai1gPKTg16766.t1; Ai1gPKTg18389.t1; Ai1gPKTg25784.t1; Ai2Gg12460.t1; Ai2Gg13415.t1; Ai2Gg16604.t1; Ai2Gg16605.t1; Ai2Gg16606.t1; Ai2Gg32878.t1; Ai2Gg36486.t1; Ai2Gg39394.t1; Ai2Gg48105.t1; Ai2Gg49009.t1; Ai2Gg55025.t1; A…	Kunitz protease inhibitor	proteinase inhibitor kunitz ; kunitz type trypsin inhibitor ; kunitz trypsin inhibitor protein ; subtilisin inhibitor ; kunitz trypsin and inhibitor protein	Miraculin OS=Synsepalum dulcificum ; Kunitz trypsin inhibitor 5 OS=Arabidopsis thaliana	Kunitz family trypsin and protease inhibitor protein; PREDICTED: miraculin-like; hypothetical protein CDL12_30164; hypothetical protein NE237_027022; hypothetical protein Pfo_010946; kunitz trypsin inhibitor 2; kunitz trypsin inhibitor 5; kunitz trypsin inhibitor 5-like; miraculin-like; unnamed protein product			G3DSA:2.80.10.50 (GENE3D); IPR002160 (PANTHER); IPR002160 (PFAM); IPR002160 (PRINTS); IPR011065 (SUPERFAMILY); IPR056368 (CDD); cd23375 (CDD)	C:GO:0016020; F:GO:0004650; F:GO:0004866; F:GO:0016798; F:GO:0030414; P:GO:0005975	C:membrane; F:endopeptidase inhibitor activity; F:hydrolase activity, acting on glycosyl bonds; F:peptidase inhibitor activity; F:polygalacturonase activity; P:carbohydrate metabolic process
OG0000464	9	3	3	5	6	5	5	4	-1	-1	0	1	0	0	0.0108068	0.405265	0.405265	0.510516	0.00533098	0.5227	0.5227	Ae1gSMKg12473.t1; Ae1gSMKg15195.t1; Ae1gSMKg17359.t1; Ae1gSMKg29829.t1; Ae1gSMKg7716.t1; Ai1gPKTg10740.t1; Ai1gPKTg15632.t1; Ai1gPKTg24997.t1; Ai1gPKTg7761.t1; Ai1gPKTg7763.t1; Ai2Gg13232.t1; Ai2Gg18191.t1; Ai2Gg18491.t1; Ai2Gg24064.t1; Ai2Gg24753.t1; Ai2Gg30479.t1; Ai2Gg30481.t1; Ai2Gg34437.t1; Ai2Gg54253.t1; Ai2Gg58368.t1; Ai2Gg60322.t1	jasmonoyl-amino acid carboxylase *(CYP94C) ; EC_1.14 oxidoreductase acting on paired donor with incorporation or reduction of molecular oxygen	cytochrome p450 94c1	Cytochrome P450 94C1 OS=Arabidopsis thaliana	Cytochrome P450 CYP4/CYP19/CYP26 subfamily; cytochrome; cytochrome P450 94C1; cytochrome P450 94C1-like; hypothetical protein BUALT_Bualt02G0029200	EC:1.14; EC:1.14.14; EC:3.4.21	Acting on paired donors, with incorporation or reduction of molecular oxygen. The oxygen incorporated need not be derived from O2; Acting on peptide bonds (peptidases)	IPR001128 (PFAM); IPR001128 (PRINTS); IPR002401 (PRINTS); IPR036396 (G3DSA:1.10.630.GENE3D); IPR036396 (SUPERFAMILY); PIRSR000047-1 (PIRSR); PIRSR000047-2 (PIRSR); PIRSR000209-1 (PIRSR); PIRSR602399-1 (PIRSR); PIRSR602402-1 (PIRSR); PIRSR602403-1 (PIRSR); PTHR24296 (PANTHER); cd11064 (CDD)	C:GO:0016020; F:GO:0004252; F:GO:0004497; F:GO:0005506; F:GO:0016705; F:GO:0016712; F:GO:0020037; P:GO:0006508; P:GO:0016114	C:membrane; F:heme binding; F:iron ion binding; F:monooxygenase activity; F:oxidoreductase activity, acting on paired donors, with incorporation or reduction of molecular oxygen; F:oxidoreductase activity, acting on paired donors, with incorporation or reduction of molecular oxygen, reduced flavin or flavoprotein as one donor, and incorporation of one atom of oxygen; F:serine-type endopeptidase a…
OG0000466	4	3	5	4	4	3	4	0	-1	1	0	0	-1	0	0.820224	0.405265	0.199477	0.50844	0.50844	0.0274733	0.518287	Ae1gSMKg1946.t1; Ae1gSMKg1948.t1; Ae1gSMKg20599.t1; Ae1gSMKg24695.t1; Ai1gPKTg11853.t1; Ai1gPKTg11854.t1; Ai1gPKTg17335.t1; Ai1gPKTg22748.t1; Ai2Gg2268.t1; Ai2Gg2270.t1; Ai2Gg25879.t1; Ai2Gg37050.t1; Ai2Gg41196.t1; Ai2Gg44184.t1; Ai2Gg47540.t1	monosaccharide transporter *(ERD6/ERDL1)	arath sugar transporter erd	Sugar transporter ERD6-like 7 OS=Arabidopsis thaliana ; Sugar transporter ERD6-like 16 OS=Arabidopsis thaliana ; Sugar transporter ERD6-like 5 OS=Arabidopsis thaliana	Sugar transporter ERD6-like 5; hypothetical protein Pfo_006243; hypothetical protein Pfo_026129; putative transporter (major facilitator superfamily); sugar transporter ERD6-like 5			G3DSA:1.20.1250.20:FF:000043 (FUNFAM); G3DSA:1.20.1250.20:FF:000218 (FUNFAM); IPR003663 (NCBIFAM); IPR003663 (PRINTS); IPR005828 (PFAM); IPR020846 (PROSITE_PROFILES); IPR036259 (G3DSA:1.20.1250.GENE3D); IPR036259 (SUPERFAMILY); IPR044775 (CDD); IPR050549 (PANTHER)	C:GO:0016020; F:GO:0022857; F:GO:0051119; P:GO:0008643; P:GO:0034219; P:GO:0055085	C:membrane; F:sugar transmembrane transporter activity; F:transmembrane transporter activity; P:carbohydrate transmembrane transport; P:carbohydrate transport; P:transmembrane transport
OG0000467	2	3	3	5	5	4	4	-2	-1	-1	0	0	0	0	0.156766	0.405265	0.405265	0.510516	0.510516	0.518287	0.518287	Ae1gSMKg10149.t1; Ae1gSMKg1196.t1; Ae1gSMKg12782.t1; Ae1gSMKg1541.t1; Ae1gSMKg20288.t1; Ai1gPKTg23700.t1; Ai1gPKTg24062.t1; Ai1gPKTg28846.t1; Ai1gPKTg9448.t1; Ai2Gg20204.t1; Ai2Gg21844.t1; Ai2Gg24371.t1; Ai2Gg3178.t1; Ai2Gg3532.t1; Ai2Gg40888.t1; Ai2Gg45156.t1; Ai2Gg45496.t1; Ai2Gg60005.t1	FRS/FRF transcription factor	far domain containing protein	no annotation ; Protein FAR1-RELATED SEQUENCE 5 OS=Arabidopsis thaliana	hypothetical protein Pfo_016430; hypothetical protein Pfo_022786; protein FAR1-RELATED SEQUENCE 2; protein FAR1-RELATED SEQUENCE 5			IPR004330 (PFAM); PTHR46328 (PANTHER)	C:GO:0005634; F:GO:0008270; P:GO:0006355; no GO terms	C:nucleus; F:zinc ion binding; P:regulation of DNA-templated transcription; no GO terms
OG0000468	3	6	6	6	6	6	5	-3	0	0	0	0	0	-1	0.0393253	0.808929	0.808929	0.512579	0.512579	0.527052	0.0407061	Ae1gSMKg10791.t1; Ae1gSMKg11422.t1; Ae1gSMKg12173.t1; Ae1gSMKg16855.t1; Ae1gSMKg25213.t1; Ae1gSMKg3669.t2; Ai1gPKTg16823.t1; Ai1gPKTg27507.t1; Ai1gPKTg29429.t1; Ai1gPKTg30137.t1; Ai1gPKTg5385.t1; Ai2Gg16410.t1; Ai2Gg20842.t1; Ai2Gg22478.t1; Ai2Gg23079.t1; Ai2Gg23791.t1; Ai2Gg31891.t1; Ai2Gg36540.t1; Ai2Gg48055.t1; Ai2Gg56911.t1; Ai2Gg60590.t1; Ai2Gg61300.t1; Ai2Gg9312.t2	not classified	swim type domain containing protein	no annotation	hypothetical protein Pfo_002511; hypothetical protein Pfo_005096; hypothetical protein Pfo_020880; hypothetical protein Pfo_025870; hypothetical protein Sango_0548300; uncharacterized protein LOC105169002 isoform X1; uncharacterized protein LOC105169334			G3DSA:3.10.20.90 (GENE3D); IPR000270 (PFAM); IPR004332 (PFAM); IPR007527 (PFAM); IPR007527 (PROSITE_PROFILES); IPR018289 (PFAM); PTHR31973 (PANTHER); SSF54277 (SUPERFAMILY)	C:GO:0009941; C:GO:0016020; F:GO:0005515; F:GO:0008270; F:GO:0070300; P:GO:0034196; P:GO:1990052; no GO terms	C:chloroplast envelope; C:membrane; F:phosphatidic acid binding; F:protein binding; F:zinc ion binding; P:ER to chloroplast lipid transport; P:acylglycerol transport; no GO terms
OG0000470	5	5	12	4	3	3	4	-1	-1	6	0	-1	-1	0	0.601876	0.499346	0.000182149	0.50844	0.0126685	0.0274733	0.518287	Ae1gSMKg26473.t1; Ae1gSMKg26474.t1; Ae1gSMKg26476.t1; Ae1gSMKg26477.t1; Ai1gPKTg19381.t1; Ai1gPKTg19382.t1; Ai1gPKTg19383.t1; Ai1gPKTg19384.t1; Ai2Gg42286.t1; Ai2Gg42287.t1; Ai2Gg42288.t2; Ai2Gg50221.t1; Ai2Gg50223.t1; Ai2Gg50224.t2	not classified	f box domain containing protein ; f box protein	F-box protein At3g07870 OS=Arabidopsis thaliana ; no annotation	F-box protein At3g07870-like; hypothetical protein Pfo_021089; hypothetical protein RD792_011047; putative F-box protein	EC:3	Hydrolases	G3DSA:1.20.1280.50 (GENE3D); IPR001810 (PFAM); IPR001810 (PROSITE_PROFILES); IPR006527 (PFAM); IPR011043 (SUPERFAMILY); IPR013187 (PFAM); IPR015915 (SUPERFAMILY); IPR017451 (NCBIFAM); IPR036047 (SUPERFAMILY); IPR050796 (PANTHER); cd22157 (CDD); no IPS match	C:GO:0071513; F:GO:0003676; F:GO:0003824; F:GO:0004386; F:GO:0004523; F:GO:0004633; F:GO:0005515; F:GO:0010181; F:GO:0016787; F:GO:0032553; F:GO:0043168; P:GO:0006259; P:GO:0015937; no GO terms; no IPS match	C:phosphopantothenoylcysteine decarboxylase complex; F:FMN binding; F:RNA-DNA hybrid ribonuclease activity; F:anion binding; F:catalytic activity; F:helicase activity; F:hydrolase activity; F:nucleic acid binding; F:phosphopantothenoylcysteine decarboxylase activity; F:protein binding; F:ribonucleotide binding; P:DNA metabolic process; P:coenzyme A biosynthetic process; no GO terms; no IPS match
OG0000473	6	4	7	6	6	6	5	0	-2	1	0	0	0	-1	0.859177	0.142732	0.279649	0.512579	0.512579	0.527052	0.0407061	Ae1gSMKg16339.t1; Ae1gSMKg16340.t1; Ae1gSMKg22322.t1; Ae1gSMKg31305.t1; Ae1gSMKg31309.t1; Ae1gSMKg6814.t1; Ai1gPKTg14164.t1; Ai1gPKTg25861.t1; Ai1gPKTg4860.t1; Ai1gPKTg4861.t1; Ai1gPKTg6158.t1; Ai2Gg12380.t1; Ai2Gg15881.t1; Ai2Gg15882.t1; Ai2Gg16689.t1; Ai2Gg16691.t1; Ai2Gg31367.t1; Ai2Gg31368.t1; Ai2Gg32677.t1; Ai2Gg55116.t1; Ai2Gg59828.t1; Ai2Gg59831.t1; Ai2Gg658.t1	EC_1.10 oxidoreductase acting on diphenol or related substance as donor	laccase	Laccase-14 OS=Arabidopsis thaliana	Laccase; Laccase-14; hypothetical protein BUALT_Bualt15G0132000; hypothetical protein Pfo_016652; laccase-14-like; laccase-15-like	EC:1.10.3.2	laccase	G3DSA:2.60.40.420:FF:000045 (FUNFAM); G3DSA:2.60.40.420:FF:000049 (FUNFAM); IPR001117 (PFAM); IPR008972 (G3DSA:2.60.40.GENE3D); IPR008972 (SUPERFAMILY); IPR011706 (PFAM); IPR011707 (PFAM); IPR017761 (NCBIFAM); IPR034285 (CDD); IPR034288 (CDD); IPR034289 (CDD); IPR045087 (PANTHER); PIRSR601287-1 (PIRSR); PS51257 (PROSITE_PROFILES)	C:GO:0016020; C:GO:0048046; F:GO:0005507; F:GO:0016491; F:GO:0052716; P:GO:0046274	C:apoplast; C:membrane; F:copper ion binding; F:hydroquinone:oxygen oxidoreductase activity; F:oxidoreductase activity; P:lignin catabolic process
OG0000477	4	5	4	6	4	7	7	-1	0	-1	0	-2	0	0	0.56447	0.78715	0.457315	0.512579	3.42533e-05	0.531344	0.531344	Ae1gSMKg21044.t1; Ae1gSMKg21445.t1; Ae1gSMKg23965.t1; Ae1gSMKg24323.t1; Ae1gSMKg7763.t1; Ae1gSMKg7766.t1; Ai1gPKTg15668.t1; Ai1gPKTg15927.t1; Ai1gPKTg16273.t1; Ai1gPKTg17598.t1; Ai1gPKTg17974.t1; Ai1gPKTg24941.t1; Ai1gPKTg24947.t1; Ai2Gg13279.t1; Ai2Gg13282.t1; Ai2Gg18227.t1; Ai2Gg35626.t1; Ai2Gg35971.t1; Ai2Gg37321.t1; Ai2Gg37709.t1; Ai2Gg42011.t1; Ai2Gg46801.t1; Ai2Gg54198.t1; Ai2Gg54205.t1	CDPK protein kinase ; calcium sensor and kinase *(CPK1/2/++) ; EC_2.7 transferase transferring phosphorus-containing group	arath calcium dependent protein kinase	Calcium-dependent protein kinase 20 OS=Arabidopsis thaliana ; Calcium-dependent protein kinase 1 OS=Arabidopsis thaliana	calcium-dependent protein kinase 20-like; calcium-dependent protein kinase 26-like; hypothetical protein Pfo_015417; hypothetical protein RD792_013521	EC:2.7.11; EC:2.7.11.17	Transferring phosphorus-containing groups; calcium/calmodulin-dependent protein kinase	G3DSA:1.10.238.10 (GENE3D); G3DSA:1.10.238.10:FF:000003 (FUNFAM); G3DSA:1.10.238.10:FF:000015 (FUNFAM); G3DSA:1.10.510.10 (GENE3D); G3DSA:1.10.510.10:FF:000056 (FUNFAM); G3DSA:1.10.510.10:FF:000249 (FUNFAM); G3DSA:1.10.510.10:FF:001294 (FUNFAM); G3DSA:1.10.510.10:FF:001864 (FUNFAM); G3DSA:3.30.200.20 (GENE3D); G3DSA:3.30.200.20:FF:000004 (FUNFAM); IPR000719 (PFAM); IPR000719 (PROSITE_PROFILES); I…	C:GO:0005634; C:GO:0005737; F:GO:0004672; F:GO:0004674; F:GO:0004683; F:GO:0005509; F:GO:0005516; F:GO:0005524; F:GO:0009931; F:GO:0046872; F:GO:0140995; F:GO:0140996; F:GO:0140998; P:GO:0006468; P:GO:0035556	C:cytoplasm; C:nucleus; F:ATP binding; F:calcium ion binding; F:calcium-dependent protein serine/threonine kinase activity; F:calcium/calmodulin-dependent protein kinase activity; F:calmodulin binding; F:histone H2A kinase activity; F:histone H2B kinase activity; F:histone H3 kinase activity; F:metal ion binding; F:protein kinase activity; F:protein serine/threonine kinase activity; P:intracellul…
OG0000480	4	1	4	6	6	6	5	-1	-3	0	0	0	0	-1	0.56447	0.0040821	0.758732	0.512579	0.512579	0.527052	0.0407061	Ae1gSMKg17545.t1; Ae1gSMKg17546.t1; Ae1gSMKg17830.t1; Ae1gSMKg19196.t1; Ae1gSMKg24401.t1; Ae1gSMKg7627.t1; Ai1gPKTg10935.t1; Ai1gPKTg11224.t1; Ai1gPKTg13220.t1; Ai1gPKTg16364.t1; Ai1gPKTg25093.t1; Ai2Gg13135.t1; Ai2Gg24937.t1; Ai2Gg24939.t1; Ai2Gg25244.t1; Ai2Gg28586.t1; Ai2Gg34622.t1; Ai2Gg34623.t1; Ai2Gg34900.t1; Ai2Gg36067.t1; Ai2Gg38839.t1; Ai2Gg47247.t1; Ai2Gg54339.t1	histone *(H2A/HTA)	histone h2a 2 1	Probable histone H2A.4 OS=Oryza sativa subsp. japonica ; Histone H2A.1 OS=Solanum lycopersicum ; Probable histone H2A.3 OS=Medicago truncatula ; Probable histone H2A.2 OS=Medicago truncatula	Histone H2A.1; histone H2A; histone H2A.1-like; hypothetical protein; hypothetical protein TIFTF001_000511; probable histone H2A.5			G3DSA:1.10.20.10:FF:000026 (FUNFAM); IPR002119 (CDD); IPR002119 (PANTHER); IPR002119 (PRINTS); IPR007125 (PFAM); IPR009072 (G3DSA:1.10.20.GENE3D); IPR009072 (SUPERFAMILY); IPR032454 (PFAM); PIRSR037942-1 (PIRSR)	C:GO:0000786; C:GO:0005634; F:GO:0003677; F:GO:0030527; F:GO:0046982; P:GO:0031507	C:nucleosome; C:nucleus; F:DNA binding; F:protein heterodimerization activity; F:structural constituent of chromatin; P:heterochromatin formation
OG0000484	5	4	5	5	4	8	5	0	-1	0	0	-1	3	0	0.84296	0.457315	0.78715	0.510516	0.015791	2.75163e-06	0.5227	Ae1gSMKg23254.t1; Ae1gSMKg23255.t1; Ae1gSMKg28389.t1; Ae1gSMKg28390.t1; Ae1gSMKg28391.t1; Ai1gPKTg21261.t1; Ai1gPKTg21262.t1; Ai1gPKTg21263.t1; Ai1gPKTg7054.t1; Ai1gPKTg7055.t1; Ai2Gg1563.t1; Ai2Gg1564.t1; Ai2Gg1565.t1; Ai2Gg33580.t1; Ai2Gg45959.t1; Ai2Gg45960.t1; Ai2Gg45961.t1; Ai2Gg45962.t1; Ai2Gg45963.t1; Ai2Gg52142.t1; Ai2Gg52143.t1; Ai2Gg52144.t1	not classified	gram domain containing protein	Putative GEM-like protein 8 OS=Arabidopsis thaliana	hypothetical protein BUALT_BualtUnG0004600; hypothetical protein Pfo_031256			IPR004182 (PFAM); IPR011993 (G3DSA:2.30.29.GENE3D); IPR037848 (PANTHER); no IPS match	no GO terms; no IPS match	no GO terms; no IPS match
OG0000491	4	10	5	5	5	5	6	-1	5	0	0	0	0	1	0.56447	0.000875117	0.78715	0.510516	0.510516	0.5227	0.011696	Ae1gSMKg21257.t2; Ae1gSMKg24293.t1; Ae1gSMKg3935.t1; Ae1gSMKg4233.t1; Ae1gSMKg8633.t1; Ai1gPKTg10838.t1; Ai1gPKTg16248.t1; Ai1gPKTg17783.t1; Ai1gPKTg27237.t1; Ai1gPKTg28023.t1; Ai1gPKTg326.t1; Ai2Gg14366.t1; Ai2Gg24848.t1; Ai2Gg34526.t1; Ai2Gg35947.t1; Ai2Gg37492.t1; Ai2Gg41820.t2; Ai2Gg47123.t1; Ai2Gg56638.t1; Ai2Gg57467.t1; Ai2Gg9578.t1	component *(MBD2) of HDA6 histone deacetylation complex ; methylation reader *(MBD1/2/3/4) ; component *(MBD1/4) of HDA6 histone deacetylation complex	methyl cpg binding domain containing protein	Methyl-CpG-binding domain-containing protein 2 OS=Arabidopsis thaliana ; Methyl-CpG-binding domain-containing protein 4 OS=Arabidopsis thaliana	-; PREDICTED: methyl-CpG-binding domain-containing protein 2-like; hypothetical protein CDL12_24192; hypothetical protein Pfo_000123; hypothetical protein Pfo_003968; hypothetical protein Pfo_031153; methyl-CpG-binding domain-containing protein 4-like			G3DSA:3.30.40.100 (GENE3D); G3DSA:3.30.890.10 (GENE3D); G3DSA:3.30.890.10:FF:000012 (FUNFAM); IPR001739 (PFAM); IPR001739 (PROSITE_PROFILES); IPR011124 (PFAM); IPR011124 (PROSITE_PROFILES); IPR016177 (SUPERFAMILY); PTHR12396 (PANTHER); cd01396 (CDD); no IPS match	C:GO:0005634; F:GO:0003677; F:GO:0005488; F:GO:0008270; no IPS match	C:nucleus; F:DNA binding; F:binding; F:zinc ion binding; no IPS match
OG0000492	3	12	7	6	6	5	6	-3	5	0	0	0	-1	0	0.0393253	0.00119352	0.825951	0.512579	0.512579	0.0407061	0.527052	Ae1gSMKg2411.t1; Ae1gSMKg2412.t1; Ae1gSMKg5397.t2; Ae1gSMKg5398.t1; Ae1gSMKg8874.t1; Ae1gSMKg8910.t1; Ai1gPKTg28252.t1; Ai1gPKTg28285.t1; Ai1gPKTg3043.t2; Ai1gPKTg3044.t1; Ai1gPKTg976.t1; Ai1gPKTg977.t1; Ai2Gg11011.t1; Ai2Gg11012.t1; Ai2Gg14589.t1; Ai2Gg14623.t1; Ai2Gg4986.t1; Ai2Gg4987.t1; Ai2Gg57720.t1; Ai2Gg6789.t1; Ai2Gg6790.t1; Ai2Gg8061.t1; Ai2Gg8062.t1	EC_2.3 acyltransferase ; not classified	hxxxd type acyl transferase family protein ; hydroxycinnamoyl coa 5 n hydroxycinnamoyltransferase	Uncharacterized acetyltransferase At3g50280 OS=Arabidopsis thaliana	Shikimate O-hydroxycinnamoyltransferase; hypothetical protein Pfo_011341; hypothetical protein Pfo_011343; protein ENHANCED PSEUDOMONAS SUSCEPTIBILITY 1-like; uncharacterized acetyltransferase At3g50280-like	EC:2; EC:2.3; EC:2.3.1	Acyltransferases; Transferases	IPR023213 (G3DSA:3.30.559.GENE3D); IPR051283 (PANTHER); PF02458 (PFAM); SSF52777 (SUPERFAMILY)	C:GO:0005737; F:GO:0016740; F:GO:0016746; F:GO:0016747; no GO terms	C:cytoplasm; F:acyltransferase activity; F:acyltransferase activity, transferring groups other than amino-acyl groups; F:transferase activity; no GO terms
OG0000494	2	9	7	5	6	4	3	-3	3	1	0	1	0	-1	0.0260896	0.0280411	0.279649	0.510516	0.00533098	0.518287	0.0274733	Ae1gSMKg14523.t1; Ae1gSMKg18375.t1; Ae1gSMKg19366.t1; Ae1gSMKg19368.t1; Ae1gSMKg3199.t1; Ai1gPKTg11753.t1; Ai1gPKTg13052.t1; Ai1gPKTg243.t1; Ai2Gg19154.t1; Ai2Gg25781.t1; Ai2Gg28425.t1; Ai2Gg29798.t1; Ai2Gg29799.t1; Ai2Gg35411.t1; Ai2Gg39015.t1; Ai2Gg39016.t1; Ai2Gg4202.t1; Ai2Gg8832.t1	not classified	no annotation	no annotation	PREDICTED: uncharacterized protein LOC105961064; Protein of unknown function DUF3339; hypothetical protein PHJA_000983200; hypothetical protein RND71_011149; uncharacterized protein LOC105177436 isoform X2; uncharacterized protein LOC105177438; uncharacterized protein LOC105177440			IPR021775 (PANTHER); IPR021775 (PFAM)	C:GO:0016020; no GO terms	C:membrane; no GO terms
OG0000497	4	4	5	3	4	6	6	-1	-1	0	-1	0	0	0	0.56447	0.457315	0.78715	0.0126685	0.50844	0.527052	0.527052	Ae1gSMKg10009.t1; Ae1gSMKg17539.t1; Ae1gSMKg26094.t1; Ai1gPKTg10929.t1; Ai1gPKTg12103.t1; Ai1gPKTg13533.t1; Ai1gPKTg16360.t1; Ai1gPKTg19007.t1; Ai1gPKTg9322.t1; Ai2Gg20081.t1; Ai2Gg21711.t1; Ai2Gg24933.t1; Ai2Gg26135.t1; Ai2Gg28891.t1; Ai2Gg34616.t1; Ai2Gg36065.t1; Ai2Gg40023.t1; Ai2Gg47242.t1; Ai2Gg49854.t1	component *(EXO70) of Exocyst complex	exocyst subunit exo family protein	Exocyst complex component EXO70H1 OS=Arabidopsis thaliana	Exocyst complex component EXO70H1; exocyst complex component EXO70A1-like; hypothetical protein Pfo_004316; hypothetical protein Pfo_029334			G3DSA:1.20.1280.170 (GENE3D); IPR004140 (PANTHER); IPR016159 (SUPERFAMILY); IPR046364 (PFAM); PF20669 (PFAM)	C:GO:0000145; F:GO:0005546; P:GO:0006887; P:GO:0015031	C:exocyst; F:phosphatidylinositol-4,5-bisphosphate binding; P:exocytosis; P:protein transport
OG0000501	6	7	6	7	6	5	6	0	1	0	1	0	-1	0	0.859177	0.279649	0.808929	0.00639698	0.512579	0.0407061	0.527052	Ae1gSMKg11817.t1; Ae1gSMKg13384.t1; Ae1gSMKg18297.t1; Ae1gSMKg23619.t1; Ae1gSMKg25999.t1; Ae1gSMKg3070.t1; Ae1gSMKg4423.t1; Ai1gPKTg11679.t1; Ai1gPKTg1367.t1; Ai1gPKTg1816.t1; Ai1gPKTg18910.t1; Ai1gPKTg29758.t2; Ai1gPKTg7421.t1; Ai2Gg23445.t1; Ai2Gg25708.t1; Ai2Gg27320.t1; Ai2Gg27806.t1; Ai2Gg33942.t1; Ai2Gg35341.t1; Ai2Gg39926.t1; Ai2Gg49766.t1; Ai2Gg5423.t1; Ai2Gg5892.t1; Ai2Gg60925.t2	GASA precursor polypeptide	gibberellin regulated protein	Gibberellin-regulated protein 4 OS=Arabidopsis thaliana ; Protein RSI-1 OS=Solanum lycopersicum ; Protein GAST1 OS=Solanum lycopersicum	GAST1-like protein 4; Gibberellin-regulated protein 4; gibberellin-regulated protein 4-like; hypothetical protein CDL12_07241; hypothetical protein F0562_004143; hypothetical protein Pfo_006679; unnamed protein product			IPR003854 (PFAM); PTHR23201 (PANTHER)	C:GO:0016020; P:GO:0009740; no GO terms	C:membrane; P:gibberellic acid mediated signaling pathway; no GO terms
OG0000505	7	4	4	6	8	8	6	1	-1	-1	-1	1	1	-1	0.390099	0.457315	0.457315	0.021983	0.00746287	0.0163693	0.0472008	Ae1gSMKg16058.t1; Ae1gSMKg16061.t1; Ae1gSMKg16062.t1; Ae1gSMKg30794.t1; Ae1gSMKg3706.t1; Ae1gSMKg8209.t1; Ai1gPKTg14674.t1; Ai1gPKTg2449.t1; Ai1gPKTg27476.t1; Ai1gPKTg27593.t1; Ai1gPKTg4583.t1; Ai1gPKTg4584.t1; Ai2Gg13946.t1; Ai2Gg15597.t1; Ai2Gg15604.t1; Ai2Gg15605.t1; Ai2Gg15607.t1; Ai2Gg17207.t1; Ai2Gg31090.t1; Ai2Gg31091.t1; Ai2Gg31092.t1; Ai2Gg31095.t1; Ai2Gg31096.t1; Ai2Gg3808.t1; Ai2Gg5688…	H-type thioredoxin *(Trx-H)	thioredoxin domain containing protein	Thioredoxin H2 OS=Arabidopsis thaliana	hypothetical protein BUALT_Bualt17G0060200; hypothetical protein C2S53_002663; hypothetical protein Pfo_009462; hypothetical protein Pfo_019621; thioredoxin H2-like	EC:1.6.5.4; EC:1.8	Acting on a sulfur group of donors; monodehydroascorbate reductase (NADH)	G3DSA:3.40.30.10 (GENE3D); G3DSA:3.40.30.10:FF:000104 (FUNFAM); G3DSA:3.40.30.10:FF:000245 (FUNFAM); IPR005746 (NCBIFAM); IPR005746 (PIRSF); IPR013766 (PFAM); IPR013766 (PROSITE_PROFILES); IPR036249 (SUPERFAMILY); IPR050620 (PANTHER); PIRSR000077-4 (PIRSR); PIRSR037293-1 (PIRSR); PR00421 (PRINTS); cd02947 (CDD)	C:GO:0005737; F:GO:0015035; F:GO:0016491; F:GO:0016656; no GO terms	C:cytoplasm; F:monodehydroascorbate reductase (NADH) activity; F:oxidoreductase activity; F:protein-disulfide reductase activity; no GO terms
OG0000506	3	3	4	3	3	2	3	-1	-1	0	0	0	-1	0	0.515555	0.405265	0.758732	0.50635	0.50635	0.0207328	0.513811	Ae1gSMKg14602.t1; Ae1gSMKg19773.t1; Ae1gSMKg30698.t1; Ai1gPKTg12670.t1; Ai1gPKTg14784.t1; Ai1gPKTg8353.t1; Ai2Gg19074.t1; Ai2Gg26711.t1; Ai2Gg29883.t1; Ai2Gg40391.t1; Ai2Gg59237.t1	protease *(SBT5)	quality protein subtilisin protease sbt	Subtilisin-like protease SBT5.4 OS=Arabidopsis thaliana	hypothetical protein Pfo_013275; hypothetical protein Pfo_013711	EC:3.4.21	Acting on peptide bonds (peptidases)	G3DSA:2.60.40.2310 (GENE3D); G3DSA:2.60.40.2310:FF:000001 (FUNFAM); G3DSA:2.60.40.2310:FF:000002 (FUNFAM); G3DSA:3.30.70.80:FF:000002 (FUNFAM); G3DSA:3.40.50.200:FF:000006 (FUNFAM); G3DSA:3.50.30.30 (GENE3D); G3DSA:3.50.30.30:FF:000005 (FUNFAM); IPR000209 (PFAM); IPR003137 (PFAM); IPR010259 (PFAM); IPR015500 (PRINTS); IPR034197 (CDD); IPR036852 (G3DSA:3.40.50.GENE3D); IPR036852 (SUPERFAMILY); IPR…	C:GO:0000139; C:GO:0005576; C:GO:0005615; C:GO:0017119; F:GO:0004252; F:GO:0008236; P:GO:0006508; P:GO:0006891; P:GO:0009610	C:Golgi membrane; C:Golgi transport complex; C:extracellular region; C:extracellular space; F:serine-type endopeptidase activity; F:serine-type peptidase activity; P:intra-Golgi vesicle-mediated transport; P:proteolysis; P:response to symbiotic fungus
OG0000510	4	4	3	7	6	4	6	0	0	-1	1	0	-2	0	0.820224	0.758732	0.405265	0.00639698	0.512579	0.000165682	0.527052	Ae1gSMKg16488.t1; Ae1gSMKg1689.t1; Ae1gSMKg18915.t1; Ae1gSMKg22950.t1; Ae1gSMKg29935.t1; Ae1gSMKg7589.t1; Ae1gSMKg9965.t1; Ai1gPKTg13503.t1; Ai1gPKTg15532.t1; Ai1gPKTg24205.t1; Ai1gPKTg25134.t1; Ai1gPKTg5015.t1; Ai1gPKTg9284.t1; Ai2Gg13099.t1; Ai2Gg16036.t1; Ai2Gg20044.t1; Ai2Gg21672.t1; Ai2Gg28862.t1; Ai2Gg31531.t1; Ai2Gg33299.t1; Ai2Gg3671.t1; Ai2Gg45634.t1; Ai2Gg58477.t1	not classified	no annotation ; natural resistance associated macrophage ; emb cab	no annotation	-; hypothetical protein Pfo_027462; hypothetical protein Pfo_030474; hypothetical protein Salat_0822000; uncharacterized protein LOC105174502 isoform X1			PTHR33738 (PANTHER); no IPS match	no GO terms; no IPS match	no GO terms; no IPS match
OG0000511	4	3	3	5	6	7	7	0	-1	-1	-1	0	0	0	0.820224	0.405265	0.405265	0.0188957	0.512579	0.531344	0.531344	Ae1gSMKg11684.t1; Ae1gSMKg12362.t1; Ae1gSMKg16659.t1; Ae1gSMKg17982.t1; Ae1gSMKg4546.t1; Ai1gPKTg10239.t1; Ai1gPKTg11368.t1; Ai1gPKTg22786.t1; Ai1gPKTg26627.t1; Ai1gPKTg29262.t1; Ai1gPKTg29887.t1; Ai1gPKTg5196.t1; Ai2Gg10182.t1; Ai2Gg16216.t1; Ai2Gg20990.t1; Ai2Gg2307.t1; Ai2Gg23319.t1; Ai2Gg23962.t1; Ai2Gg25395.t1; Ai2Gg31698.t1; Ai2Gg35041.t1; Ai2Gg44220.t1; Ai2Gg56008.t1; Ai2Gg60421.t1; Ai2Gg6…	MAP3K-RAF subgroup-C2 protein kinase *(RAF21/29/30) ; EC_2.7 transferase transferring phosphorus-containing group	serine threonine protein kinase sty	Serine/threonine-protein kinase STY46 OS=Arabidopsis thaliana	hypothetical protein Pfo_002967; hypothetical protein Pfo_004577; hypothetical protein Pfo_021423; serine/threonine-protein kinase STY46	EC:2.7.11; EC:2.7.12.1	Transferring phosphorus-containing groups; dual-specificity kinase	G3DSA:1.10.510.10 (GENE3D); G3DSA:1.10.510.10:FF:000316 (FUNFAM); G3DSA:3.30.200.20 (GENE3D); G3DSA:3.30.200.20:FF:000060 (FUNFAM); G3DSA:3.30.70.260 (GENE3D); IPR000719 (PROSITE_PROFILES); IPR001245 (PFAM); IPR001245 (PRINTS); IPR002912 (PFAM); IPR002912 (PROSITE_PROFILES); IPR011009 (SUPERFAMILY); IPR045865 (SUPERFAMILY); IPR051681 (PANTHER); PIRSR000550-1 (PIRSR); PIRSR000550-3 (PIRSR); PIRSR0…	C:GO:0005886; F:GO:0004672; F:GO:0004674; F:GO:0004712; F:GO:0005524; F:GO:0008381; P:GO:0006468; P:GO:0006820; P:GO:0007165; P:GO:0034220	C:plasma membrane; F:ATP binding; F:mechanosensitive monoatomic ion channel activity; F:protein kinase activity; F:protein serine/threonine kinase activity; F:protein serine/threonine/tyrosine kinase activity; P:monoatomic anion transport; P:monoatomic ion transmembrane transport; P:protein phosphorylation; P:signal transduction
OG0000512	4	6	5	4	6	7	3	-1	1	0	-1	1	2	-2	0.56447	0.241571	0.78715	0.015791	0.00533098	0.000374106	0.000110919	Ae1gSMKg19902.t1; Ae1gSMKg2195.t1; Ae1gSMKg4704.t1; Ae1gSMKg4705.t1; Ai1gPKTg22996.t1; Ai1gPKTg23006.t1; Ai1gPKTg26476.t1; Ai2Gg10335.t1; Ai2Gg10336.t1; Ai2Gg10337.t1; Ai2Gg10338.t1; Ai2Gg2508.t1; Ai2Gg40515.t1; Ai2Gg44436.t1; Ai2Gg44444.t1; Ai2Gg55854.t1; Ai2Gg55855.t1; Ai2Gg55856.t1; Ai2Gg6308.t1; Ai2Gg6309.t1	EC_1.11 oxidoreductase acting on peroxide as acceptor	anionic peroxidase ; cationic peroxidase	Peroxidase N1 OS=Nicotiana tabacum ; Peroxidase 43 OS=Arabidopsis thaliana	PREDICTED: peroxidase N1-like; Peroxidase; hypothetical protein Pfo_002359; hypothetical protein Pfo_002383; peroxidase 43-like; peroxidase superfamily protein	EC:1.11.1; EC:1.11.1.7	Acting on a peroxide as acceptor; peroxidase	G3DSA:1.10.420.10 (GENE3D); G3DSA:1.10.420.10:FF:000001 (FUNFAM); G3DSA:1.10.420.10:FF:000010 (FUNFAM); G3DSA:1.10.520.10 (GENE3D); G3DSA:1.10.520.10:FF:000001 (FUNFAM); G3DSA:1.10.520.10:FF:000008 (FUNFAM); IPR000823 (PANTHER); IPR000823 (PRINTS); IPR002016 (PFAM); IPR002016 (PRINTS); IPR002016 (PROSITE_PROFILES); IPR010255 (SUPERFAMILY); IPR033905 (CDD); PIRSR600823-1 (PIRSR); PIRSR600823-2 (PI…	C:GO:0005576; C:GO:0005737; C:GO:0009505; C:GO:0009519; C:GO:0009531; F:GO:0004601; F:GO:0005488; F:GO:0020037; F:GO:0046872; F:GO:0140825; P:GO:0006950; P:GO:0006979; P:GO:0009987; P:GO:0042742; P:GO:0042744; P:GO:0050896; P:GO:0098869	C:cytoplasm; C:extracellular region; C:middle lamella; C:plant-type cell wall; C:secondary cell wall; F:binding; F:heme binding; F:lactoperoxidase activity; F:metal ion binding; F:peroxidase activity; P:cellular oxidant detoxification; P:cellular process; P:defense response to bacterium; P:hydrogen peroxide catabolic process; P:response to oxidative stress; P:response to stimulus; P:response to s…
OG0000513	3	3	3	6	6	5	5	-1	-1	-1	0	0	0	0	0.515555	0.405265	0.405265	0.512579	0.512579	0.5227	0.5227	Ae1gSMKg13709.t1; Ae1gSMKg14188.t1; Ae1gSMKg27150.t1; Ae1gSMKg906.t1; Ae1gSMKg9528.t1; Ae1gSMKg9529.t1; Ai1gPKTg1491.t1; Ai1gPKTg20052.t1; Ai1gPKTg8759.t1; Ai1gPKTg8858.t1; Ai1gPKTg8859.t1; Ai2Gg19487.t1; Ai2Gg19598.t1; Ai2Gg19599.t1; Ai2Gg21244.t1; Ai2Gg21245.t1; Ai2Gg27667.t1; Ai2Gg2940.t1; Ai2Gg29439.t1; Ai2Gg42980.t1; Ai2Gg50896.t1; Ai2Gg5542.t1	not classified	atp binding cassette sub family a member ; atp binding family member	no annotation	hypothetical protein BUALT_Bualt04G0055800; hypothetical protein Pfo_017189; uncharacterized protein LOC130989935; unnamed protein product			PTHR33133 (PANTHER)	C:GO:0016020; F:GO:0005524; no GO terms	C:membrane; F:ATP binding; no GO terms
OG0000520	5	3	3	5	4	5	3	1	-1	-1	1	0	1	-1	0.293502	0.405265	0.405265	0.00426488	0.50844	0.00935783	0.0274733	Ae1gSMKg16552.t1; Ae1gSMKg22885.t1; Ae1gSMKg28810.t1; Ae1gSMKg5725.t1; Ae1gSMKg757.t1; Ai1gPKTg3363.t1; Ai1gPKTg5084.t1; Ai1gPKTg6698.t1; Ai2Gg11326.t1; Ai2Gg1210.t1; Ai2Gg16109.t1; Ai2Gg2789.t1; Ai2Gg31593.t1; Ai2Gg33230.t1; Ai2Gg44753.t1; Ai2Gg46381.t1; Ai2Gg7118.t1	subgroup ERF-IX transcription factor	ethylene responsive transcription factor erf	Ethylene-responsive transcription factor 2 OS=Nicotiana sylvestris	Ethylene-responsive transcription factor 2; ethylene-responsive transcription factor 1A-like; ethylene-responsive transcription factor 2-like; hypothetical protein C2S51_010135; hypothetical protein CDL12_30430; hypothetical protein Pfo_015023			G3DSA:3.30.730.10:FF:000001 (FUNFAM); IPR001471 (CDD); IPR001471 (PFAM); IPR001471 (PRINTS); IPR001471 (PROSITE_PROFILES); IPR016177 (SUPERFAMILY); IPR036955 (G3DSA:3.30.730.GENE3D); IPR044808 (PANTHER)	C:GO:0005634; F:GO:0003677; F:GO:0003700; P:GO:0006355; P:GO:0009873; P:GO:0050794; P:GO:0050896	C:nucleus; F:DNA binding; F:DNA-binding transcription factor activity; P:ethylene-activated signaling pathway; P:regulation of DNA-templated transcription; P:regulation of cellular process; P:response to stimulus
OG0000522	6	5	6	5	4	5	5	1	0	1	0	-1	0	0	0.345955	0.78715	0.241571	0.510516	0.015791	0.5227	0.5227	Ae1gSMKg23434.t1; Ae1gSMKg28592.t1; Ae1gSMKg31054.t1; Ae1gSMKg6977.t1; Ae1gSMKg8405.t1; Ai1gPKTg14421.t2; Ai1gPKTg14422.t1; Ai1gPKTg21467.t1; Ai1gPKTg27788.t1; Ai1gPKTg7233.t1; Ai2Gg14135.t1; Ai2Gg16940.t2; Ai2Gg16941.t1; Ai2Gg1750.t1; Ai2Gg33756.t1; Ai2Gg46170.t1; Ai2Gg52333.t1; Ai2Gg57226.t1; Ai2Gg59588.t1	sugar efflux transporter *(SWEET1/2/3)	arath bidirectional sugar transporter sweet	Bidirectional sugar transporter SWEET5 OS=Arabidopsis thaliana ; Bidirectional sugar transporter SWEET4 OS=Oryza sativa subsp. indica ; Bidirectional sugar transporter SWEET7 OS=Arabidopsis thaliana	Bidirectional sugar transporter SWEET7; bidirectional sugar transporter SWEET4-like; bidirectional sugar transporter SWEET5-like			G3DSA:1.20.1280.290 (GENE3D); G3DSA:1.20.1280.290:FF:000001 (FUNFAM); G3DSA:1.20.1280.290:FF:000002 (FUNFAM); IPR004316 (PFAM); IPR047664 (PANTHER)	C:GO:0005886; C:GO:0012505; C:GO:0016020; F:GO:0051119; P:GO:0008643; P:GO:0034219	C:endomembrane system; C:membrane; C:plasma membrane; F:sugar transmembrane transporter activity; P:carbohydrate transmembrane transport; P:carbohydrate transport
OG0000523	4	1	1	7	7	4	5	0	-1	-1	0	0	-1	0	0.820224	0.255591	0.255591	0.514629	0.514629	0.0341307	0.5227	Ae1gSMKg30932.t1; Ae1gSMKg31184.t2; Ae1gSMKg31185.t1; Ae1gSMKg31186.t1; Ae1gSMKg31187.t1; Ae1gSMKg6710.t2; Ae1gSMKg6711.t1; Ai1gPKTg14293.t1; Ai1gPKTg14296.t1; Ai1gPKTg14297.t1; Ai1gPKTg14542.t1; Ai1gPKTg25964.t1; Ai2Gg12281.t1; Ai2Gg12282.t1; Ai2Gg16811.t1; Ai2Gg16813.t1; Ai2Gg17073.t1; Ai2Gg55218.t1; Ai2Gg59469.t1; Ai2Gg59717.t1; Ai2Gg59718.t1; Ai2Gg59719.t1; Ai2Gg59720.t1	ligand-gated cation channel *(GLR1/2/3)	glutamate receptor	Glutamate receptor 2.2 OS=Arabidopsis thaliana ; Glutamate receptor 2.6 OS=Arabidopsis thaliana ; Glutamate receptor 2.5 OS=Arabidopsis thaliana	glutamate receptor 2.6-like isoform X2; hypothetical protein Pfo_022011			G3DSA:1.10.287.70 (GENE3D); G3DSA:3.40.190.10 (GENE3D); G3DSA:3.40.190.10:FF:000054 (FUNFAM); G3DSA:3.40.50.2300 (GENE3D); G3DSA:3.40.50.2300:FF:000188 (FUNFAM); IPR001320 (PFAM); IPR001638 (PFAM); IPR001828 (PFAM); IPR015683 (PANTHER); IPR017103 (PIRSF); IPR028082 (SUPERFAMILY); SSF53850 (SUPERFAMILY); cd13686 (CDD)	C:GO:0005886; C:GO:0016020; F:GO:0015276; F:GO:0038023; P:GO:0034220	C:membrane; C:plasma membrane; F:ligand-gated monoatomic ion channel activity; F:signaling receptor activity; P:monoatomic ion transmembrane transport
OG0000525	4	4	4	5	7	6	5	0	0	0	0	2	1	0	0.820224	0.758732	0.758732	0.510516	7.87142e-05	0.011696	0.5227	Ae1gSMKg15013.t1; Ae1gSMKg16936.t1; Ae1gSMKg1957.t1; Ae1gSMKg30257.t1; Ae1gSMKg5062.t1; Ai1gPKTg15223.t1; Ai1gPKTg22758.t1; Ai1gPKTg26133.t1; Ai1gPKTg5466.t1; Ai1gPKTg7941.t1; Ai2Gg10666.t1; Ai2Gg16495.t1; Ai2Gg17765.t1; Ai2Gg18664.t1; Ai2Gg2279.t1; Ai2Gg25279.t1; Ai2Gg30296.t1; Ai2Gg30458.t1; Ai2Gg31972.t1; Ai2Gg34933.t1; Ai2Gg44195.t1; Ai2Gg55519.t1; Ai2Gg58788.t1	EC_2.7 transferase transferring phosphorus-containing group	lectin domain containing receptor kinase ; protein kinase domain containing	Serine/threonine-protein kinase-like protein At1g28390 OS=Arabidopsis thaliana ; Serine/threonine-protein kinase-like protein At3g51990 OS=Arabidopsis thaliana	Non-specific serine/threonine protein kinase; PREDICTED: serine/threonine-protein kinase-like protein At3g51990; Serine/threonine-protein kinase-like protein; hypothetical protein Pfo_014071; hypothetical protein Pfo_031180; serine/threonine-protein kinase-like protein At3g51990; serine/threonine-protein kinase-like protein At5g23170	EC:2.7.1; EC:2.7.11	Transferring phosphorus-containing groups	G3DSA:1.10.510.10 (GENE3D); G3DSA:1.10.510.10:FF:000540 (FUNFAM); G3DSA:3.30.200.20 (GENE3D); IPR000719 (PFAM); IPR000719 (PROSITE_PROFILES); IPR001245 (PFAM); IPR011009 (SUPERFAMILY); PIRSF000654 (PIRSF); PIRSR000550-1 (PIRSR); PIRSR000550-3 (PIRSR); PIRSR000551-50 (PIRSR); PIRSR000551-51 (PIRSR); PIRSR000552-1 (PIRSR); PIRSR000552-2 (PIRSR); PIRSR000554-1 (PIRSR); PIRSR000554-2 (PIRSR); PIRSR00…	C:GO:0005886; F:GO:0004672; F:GO:0004674; F:GO:0004676; F:GO:0004677; F:GO:0004679; F:GO:0004694; F:GO:0004711; F:GO:0005524; F:GO:0035175; F:GO:0035402; F:GO:0035403; F:GO:0035979; F:GO:0044022; F:GO:0044023; F:GO:0044024; F:GO:0044025; F:GO:0072354; F:GO:0072371; F:GO:0072518; F:GO:0140823; F:GO:0140855; F:GO:0140857; F:GO:0140995; F:GO:0140996; F:GO:0140998; F:GO:1990244; P:GO:0006338; P:GO:00…	C:plasma membrane; F:3-phosphoinositide-dependent protein kinase activity; F:AMP-activated protein kinase activity; F:ATP binding; F:DNA-dependent protein kinase activity; F:Rho-dependent protein serine/threonine kinase activity; F:eukaryotic translation initiation factor 2alpha kinase activity; F:histone H2A kinase activity; F:histone H2AS1 kinase activity; F:histone H2AS121 kinase activity; F:h…
OG0000526	5	5	6	7	4	6	6	0	0	1	1	-2	0	0	0.84296	0.78715	0.241571	0.00639698	3.42533e-05	0.527052	0.527052	Ae1gSMKg10173.t1; Ae1gSMKg1259.t1; Ae1gSMKg13060.t1; Ae1gSMKg14861.t1; Ae1gSMKg1521.t1; Ae1gSMKg30132.t1; Ae1gSMKg7399.t1; Ai1gPKTg2147.t1; Ai1gPKTg23771.t1; Ai1gPKTg25315.t1; Ai1gPKTg8101.t1; Ai1gPKTg9100.t1; Ai1gPKTg9466.t1; Ai2Gg18832.t1; Ai2Gg19850.t1; Ai2Gg20222.t1; Ai2Gg21865.t1; Ai2Gg27003.t1; Ai2Gg30144.t1; Ai2Gg3241.t1; Ai2Gg45221.t1; Ai2Gg54565.t1; Ai2Gg6246.t1	group-I formin actin filament elongation factor	formin protein	Formin-like protein 5 OS=Arabidopsis thaliana	formin-like protein 5; hypothetical protein EJD97_023631, partial; hypothetical protein Pfo_013670; hypothetical protein Pfo_022312			G3DSA:1.20.58.630 (GENE3D); IPR015425 (PFAM); IPR015425 (PROSITE_PROFILES); IPR027643 (PANTHER); IPR042201 (G3DSA:1.20.58.GENE3D); SSF101447 (SUPERFAMILY)	C:GO:0005856; C:GO:0016020; F:GO:0003779; F:GO:0051015; P:GO:0030036; P:GO:0045010	C:cytoskeleton; C:membrane; F:actin binding; F:actin filament binding; P:actin cytoskeleton organization; P:actin nucleation
OG0000527	4	1	3	3	1	3	4	0	-2	0	0	-2	0	1	0.820224	0.0213748	0.720928	0.50635	6.898e-06	0.513811	0.00701887	Ae1gSMKg10355.t1; Ae1gSMKg12868.t1; Ae1gSMKg14999.t1; Ai1gPKTg2344.t1; Ai1gPKTg23850.t2; Ai1gPKTg7952.t1; Ai1gPKTg9631.t1; Ai2Gg18673.t1; Ai2Gg26825.t1; Ai2Gg45296.t2; Ai2Gg6443.t1	not classified	major pollen allergen ; pollen specific protein ; pollen allergen and protein ; pollen ole e allergen	Olee1-like protein OS=Betula pendula ; Anther-specific protein LAT52 OS=Solanum lycopersicum	hypothetical protein CDL12_06424; hypothetical protein Pfo_014041; hypothetical protein Pfo_023396; olee1-like protein			IPR006041 (PANTHER); PF01190 (PFAM)	C:GO:0005615; no GO terms	C:extracellular space; no GO terms
OG0000528	4	4	5	2	4	4	4	0	0	1	-2	0	0	0	0.820224	0.758732	0.199477	1.37567e-05	0.50844	0.518287	0.518287	Ae1gSMKg12038.t1; Ae1gSMKg20638.t1; Ai1gPKTg1089.t1; Ai1gPKTg11813.t1; Ai1gPKTg11814.t1; Ai1gPKTg29563.t2; Ai2Gg23655.t1; Ai2Gg25841.t1; Ai2Gg25842.t1; Ai2Gg28085.t1; Ai2Gg41234.t1; Ai2Gg41235.t1; Ai2Gg5131.t1; Ai2Gg60711.t2	not classified	epoxide hydrolase family protein ; duf 538 domain containing protein	no annotation	hypothetical protein BUALT_Bualt13G0004000; hypothetical protein Pfo_006130; hypothetical protein Sango_0376500; uncharacterized protein LOC105163111; uncharacterized protein at5g01610			IPR007493 (PANTHER); IPR007493 (PFAM); IPR036758 (G3DSA:2.30.240.GENE3D); IPR036758 (SUPERFAMILY)	C:GO:0016020; no GO terms	C:membrane; no GO terms
OG0000529	6	4	4	5	4	4	4	1	0	0	1	0	0	0	0.345955	0.758732	0.758732	0.00426488	0.50844	0.518287	0.518287	Ae1gSMKg20125.t1; Ae1gSMKg20126.t2; Ae1gSMKg24147.t1; Ae1gSMKg24424.t1; Ae1gSMKg6402.t1; Ai1gPKTg12335.t1; Ai1gPKTg16121.t1; Ai1gPKTg16388.t2; Ai1gPKTg4000.t1; Ai2Gg11975.t1; Ai2Gg26364.t1; Ai2Gg35814.t1; Ai2Gg36092.t1; Ai2Gg40736.t1; Ai2Gg46986.t1; Ai2Gg47268.t1; Ai2Gg7759.t1	not classified	caeel protein yippee 5 ; protein yippee	Protein yippee-like At5g53940 OS=Arabidopsis thaliana ; Protein yippee-like OS=Solanum tuberosum	PREDICTED: protein yippee-like At5g53940; hypothetical protein Pfo_015203; hypothetical protein Pfo_027534; protein yippee-like	EC:3.4.21	Acting on peptide bonds (peptidases)	IPR004910 (PFAM); IPR034751 (PROSITE_PROFILES); IPR039058 (PANTHER)	C:GO:0000151; C:GO:0042720; F:GO:0004252; P:GO:0006465; P:GO:0006627; no GO terms	C:mitochondrial inner membrane peptidase complex; C:ubiquitin ligase complex; F:serine-type endopeptidase activity; P:protein processing involved in protein targeting to mitochondrion; P:signal peptide processing; no GO terms
OG0000532	4	1	9	4	3	6	4	0	-3	5	0	-1	2	0	0.820224	0.0040821	0.000321721	0.50844	0.0126685	0.00023681	0.518287	Ae1gSMKg10696.t1; Ae1gSMKg10697.t1; Ae1gSMKg19975.t1; Ae1gSMKg25683.t1; Ai1gPKTg12480.t1; Ai1gPKTg18589.t1; Ai1gPKTg9983.t1; Ai1gPKTg9984.t2; Ai2Gg20746.t1; Ai2Gg20747.t2; Ai2Gg22388.t1; Ai2Gg26511.t1; Ai2Gg26512.t1; Ai2Gg26513.t1; Ai2Gg39598.t1; Ai2Gg40590.t1; Ai2Gg49444.t1	4,5-didehydro-jasmonic acid reductase *(OPR1/2) ; EC_1.3 oxidoreductase acting on CH-CH group of donor	12 oxophytodienoate reductase protein ; oxidored fmn domain containing protein	12-oxophytodienoate reductase 1 OS=Solanum lycopersicum ; 12-oxophytodienoate reductase 2 OS=Arabidopsis thaliana ; Putative 12-oxophytodienoate reductase 11 OS=Oryza sativa subsp. japonica	12-oxophytodienoate reductase 2; NADH:flavin oxidoreductase/12-oxophytodienoate reductase; putative 12-oxophytodienoate reductase 11	EC:1.3.1.42	12-oxophytodienoate reductase	G3DSA:3.20.20.70:FF:000073 (FUNFAM); IPR001155 (PFAM); IPR013785 (G3DSA:3.20.20.GENE3D); IPR045247 (PANTHER); SSF51395 (SUPERFAMILY); cd02933 (CDD)	F:GO:0010181; F:GO:0016491; F:GO:0016629	F:12-oxophytodienoate reductase activity; F:FMN binding; F:oxidoreductase activity
OG0000538	7	4	4	6	4	3	3	3	0	0	2	0	0	0	0.032362	0.758732	0.758732	4.96365e-05	0.50844	0.513811	0.513811	Ae1gSMKg26932.t1; Ae1gSMKg30825.t1; Ae1gSMKg6544.t1; Ae1gSMKg6545.t1; Ae1gSMKg7235.t1; Ae1gSMKg9438.t1; Ai1gPKTg14636.t1; Ai1gPKTg19829.t1; Ai1gPKTg28801.t1; Ai2Gg12758.t1; Ai2Gg15162.t1; Ai2Gg17175.t1; Ai2Gg42747.t1; Ai2Gg50658.t1; Ai2Gg58235.t1; Ai2Gg59365.t1	regulatory protein *(SEOR1/2/3) involved in phloem development	protein sieve element occlusion b	Protein SIEVE ELEMENT OCCLUSION B OS=Arabidopsis thaliana	hypothetical protein CDL12_00842; hypothetical protein Pfo_020832; hypothetical protein Pfo_024284; protein SIEVE ELEMENT OCCLUSION A; protein SIEVE ELEMENT OCCLUSION B-like isoform X1; protein SIEVE ELEMENT OCCLUSION B-like isoform X2	EC:1; EC:1.18.1.2	Oxidoreductases; ferredoxin--NADP(+) reductase	IPR027942 (PFAM); IPR027944 (PFAM); IPR039299 (PANTHER)	F:GO:0004324; F:GO:0005488; F:GO:0016491; P:GO:0010088	F:binding; F:ferredoxin-NADP+ reductase activity; F:oxidoreductase activity; P:phloem development
OG0000539	8	4	5	7	6	7	7	3	-1	0	0	-1	0	0	0.0517585	0.457315	0.78715	0.514629	0.021983	0.531344	0.531344	Ae1gSMKg13339.t1; Ae1gSMKg14490.t1; Ae1gSMKg15989.t1; Ae1gSMKg24979.t1; Ae1gSMKg27459.t1; Ae1gSMKg30817.t1; Ae1gSMKg7244.t1; Ai1gPKTg14644.t1; Ai1gPKTg17049.t1; Ai1gPKTg1865.t1; Ai1gPKTg20850.t1; Ai1gPKTg25474.t1; Ai1gPKTg4512.t1; Ai1gPKTg8455.t1; Ai2Gg15532.t1; Ai2Gg17183.t1; Ai2Gg19184.t1; Ai2Gg27278.t1; Ai2Gg29768.t1; Ai2Gg31020.t1; Ai2Gg36769.t1; Ai2Gg43820.t1; Ai2Gg47835.t1; Ai2Gg51205.t1; A…	SIM-type cyclin-dependent kinase inhibitor	cyclin dependent kinase inhibitor smr protein	no annotation	Cyclin-dependent protein kinase inhibitor SMR6; SWI/SNF-related matrix-associated actin-dependentregulator of chromatin subfamily A containing DEAD/H box 1; cyclin-dependent protein kinase inhibitor SMR6; cyclin-dependent protein kinase inhibitor SMR6-like; hypothetical protein Pfo_009136; hypothetical protein Pfo_009349; hypothetical protein Pfo_024233			IPR040389 (PANTHER); no IPS match	C:GO:0016020; F:GO:0004860; P:GO:0032875; no IPS match	C:membrane; F:protein kinase inhibitor activity; P:regulation of DNA endoreduplication; no IPS match
OG0000541	6	8	5	7	5	7	7	0	2	-1	0	-2	0	0	0.859177	0.0722152	0.499346	0.514629	4.78714e-05	0.531344	0.531344	Ae1gSMKg10541.t1; Ae1gSMKg16852.t1; Ae1gSMKg2295.t1; Ae1gSMKg2296.t1; Ae1gSMKg23474.t1; Ae1gSMKg23989.t1; Ae1gSMKg8486.t1; Ai1gPKTg15947.t1; Ai1gPKTg23099.t1; Ai1gPKTg23100.t1; Ai1gPKTg27871.t1; Ai1gPKTg5382.t1; Ai1gPKTg9819.t1; Ai1gPKTg9936.t1; Ai2Gg14222.t1; Ai2Gg16407.t1; Ai2Gg20582.t1; Ai2Gg20704.t1; Ai2Gg22225.t1; Ai2Gg2605.t1; Ai2Gg2606.t1; Ai2Gg31889.t1; Ai2Gg35647.t1; Ai2Gg44539.t1; Ai2Gg…	not classified	plasma membrane proteolipid ; upf membrane protein 3	no annotation	UPF0057 membrane protein At2g24040-like; hydrophobic protein LTI6A-like; hydrophobic protein RCI2B-like; hypothetical protein FH972_019627; hypothetical protein G4B88_008467; hypothetical protein Pfo_000699			IPR000612 (PANTHER); IPR000612 (PFAM)	C:GO:0016020; P:GO:0009409; P:GO:0009651; P:GO:0009737	C:membrane; P:response to abscisic acid; P:response to cold; P:response to salt stress
OG0000546	4	6	4	6	6	6	5	-1	1	-1	0	0	0	-1	0.56447	0.241571	0.457315	0.512579	0.512579	0.527052	0.0407061	Ae1gSMKg13344.t1; Ae1gSMKg2343.t1; Ae1gSMKg31426.t1; Ae1gSMKg6571.t2; Ae1gSMKg7250.t1; Ae1gSMKg8842.t1; Ai1gPKTg1043.t1; Ai1gPKTg14041.t1; Ai1gPKTg25467.t1; Ai1gPKTg28214.t1; Ai1gPKTg4170.t2; Ai2Gg12137.t1; Ai2Gg12773.t1; Ai2Gg14561.t1; Ai2Gg16557.t1; Ai2Gg27283.t1; Ai2Gg5061.t1; Ai2Gg54717.t1; Ai2Gg57655.t1; Ai2Gg5933.t1; Ai2Gg59954.t1; Ai2Gg7924.t2; Ai2Gg7991.t1	not classified	udp n acetylglucosamine acetylmuramyl pyrophosphoryl undecaprenol protein	no annotation	hypothetical protein Pfo_009114; hypothetical protein Pfo_011143; hypothetical protein Salat_1282600; uncharacterized protein LOC125215890; uncharacterized protein LOC127263701			PTHR12242 (PANTHER)	C:GO:0016020	C:membrane
OG0000548	6	3	4	7	5	7	6	1	-1	0	1	-1	1	0	0.345955	0.405265	0.758732	0.00639698	0.0188957	0.0140333	0.527052	Ae1gSMKg1033.t1; Ae1gSMKg10798.t1; Ae1gSMKg16409.t1; Ae1gSMKg2151.t1; Ae1gSMKg31224.t1; Ae1gSMKg6741.t1; Ae1gSMKg9608.t1; Ai1gPKTg10086.t1; Ai1gPKTg14254.t1; Ai1gPKTg22950.t1; Ai1gPKTg23541.t1; Ai1gPKTg396.t1; Ai1gPKTg8939.t1; Ai2Gg12311.t1; Ai2Gg16772.t1; Ai2Gg19683.t1; Ai2Gg20850.t1; Ai2Gg21319.t1; Ai2Gg22485.t1; Ai2Gg2460.t1; Ai2Gg3030.t1; Ai2Gg4368.t1; Ai2Gg44386.t1; Ai2Gg45006.t1; Ai2Gg55189…	not classified	protein sob five ; peptidyl prolyl cis trans isomerase	no annotation	hypothetical protein C2S51_016135; hypothetical protein CDL12_15784; hypothetical protein Pfo_002542; hypothetical protein Pfo_016805; hypothetical protein Pfo_021913, partial; protein SOB FIVE-LIKE 5-like			IPR044670 (PANTHER); no IPS match	C:GO:0005737; C:GO:0016020; P:GO:0009690; P:GO:0009691; P:GO:0009736; no IPS match	C:cytoplasm; C:membrane; P:cytokinin biosynthetic process; P:cytokinin metabolic process; P:cytokinin-activated signaling pathway; no IPS match
OG0000549	4	4	5	5	6	6	6	-1	-1	0	-1	0	0	0	0.56447	0.457315	0.78715	0.0188957	0.512579	0.527052	0.527052	Ae1gSMKg12241.t1; Ae1gSMKg14421.t1; Ae1gSMKg30780.t1; Ae1gSMKg3556.t1; Ae1gSMKg7284.t1; Ai1gPKTg14688.t1; Ai1gPKTg2469.t1; Ai1gPKTg25429.t1; Ai1gPKTg27466.t2; Ai1gPKTg29367.t1; Ai1gPKTg8522.t1; Ai2Gg12803.t1; Ai2Gg17220.t1; Ai2Gg19255.t1; Ai2Gg23859.t1; Ai2Gg29699.t1; Ai2Gg3829.t1; Ai2Gg54679.t1; Ai2Gg56871.t1; Ai2Gg59316.t1; Ai2Gg60528.t1; Ai2Gg9191.t1; Ai2Gg9356.t1	transcription factor *(WRKY)	wrky transcription factor	Probable WRKY transcription factor 4 OS=Arabidopsis thaliana ; Probable WRKY transcription factor 3 OS=Arabidopsis thaliana	hypothetical protein CDL12_12543; hypothetical protein Pfo_008929; hypothetical protein Pfo_023954; putative WRKY transcription factor 3			G3DSA:2.20.25.80:FF:000001 (FUNFAM); G3DSA:2.20.25.80:FF:000003 (FUNFAM); G3DSA:2.20.25.80:FF:000006 (FUNFAM); IPR003657 (PFAM); IPR003657 (PROSITE_PROFILES); IPR036576 (G3DSA:2.20.25.GENE3D); IPR036576 (SUPERFAMILY); IPR044810 (PANTHER)	C:GO:0005634; F:GO:0003677; F:GO:0003700; F:GO:0043565; P:GO:0006355	C:nucleus; F:DNA binding; F:DNA-binding transcription factor activity; F:sequence-specific DNA binding; P:regulation of DNA-templated transcription
OG0000550	7	4	4	5	7	5	6	2	-1	-1	-1	1	-1	0	0.10921	0.457315	0.457315	0.0188957	0.00639698	0.0407061	0.527052	Ae1gSMKg21016.t1; Ae1gSMKg24344.t1; Ae1gSMKg29816.t2; Ae1gSMKg29817.t1; Ae1gSMKg7734.t1; Ai1gPKTg15645.t1; Ai1gPKTg15646.t1; Ai1gPKTg16292.t1; Ai1gPKTg18001.t1; Ai1gPKTg18002.t1; Ai1gPKTg24977.t1; Ai2Gg13251.t1; Ai2Gg18204.t1; Ai2Gg18205.t1; Ai2Gg35987.t1; Ai2Gg37736.t1; Ai2Gg41592.t1; Ai2Gg47177.t1; Ai2Gg47178.t1; Ai2Gg47179.t1; Ai2Gg54234.t1; Ai2Gg58356.t1; Ai2Gg58358.t1	cell wall acid beta-fructofuranosidase *(CWIN) ; EC_3.2 glycosylase	beta fructofuranosidase insoluble isoenzyme cwinv	Beta-fructofuranosidase, insoluble isoenzyme 1 OS=Daucus carota	Beta-fructofuranosidase (invertase); Beta-fructofuranosidase, insoluble isoenzyme 1; Beta-fructofuranosidase- insoluble isoenzyme CWINV4; beta-fructofuranosidase insoluble isoenzyme 1; hypothetical protein Pfo_028452	EC:3.2.1; EC:3.2.1.26	Glycosylases; beta-fructofuranosidase	G3DSA:2.115.10.20:FF:000001 (FUNFAM); G3DSA:2.60.120.560 (GENE3D); G3DSA:2.60.120.560:FF:000002 (FUNFAM); IPR013148 (PFAM); IPR013189 (PFAM); IPR013320 (SUPERFAMILY); IPR023296 (G3DSA:2.115.10.GENE3D); IPR023296 (SUPERFAMILY); IPR050551 (PANTHER); PS51257 (PROSITE_PROFILES); cd18624 (CDD)	C:GO:0016020; F:GO:0003723; F:GO:0004553; F:GO:0004564; P:GO:0005975; no GO terms	C:membrane; F:RNA binding; F:beta-fructofuranosidase activity; F:hydrolase activity, hydrolyzing O-glycosyl compounds; P:carbohydrate metabolic process; no GO terms
OG0000554	5	5	3	5	6	6	5	0	0	-2	0	1	1	0	0.84296	0.78715	0.0545382	0.510516	0.00533098	0.011696	0.5227	Ae1gSMKg18270.t1; Ae1gSMKg24827.t3; Ae1gSMKg27635.t1; Ae1gSMKg2928.t1; Ae1gSMKg9371.t1; Ai1gPKTg11652.t1; Ai1gPKTg17194.t2; Ai1gPKTg20683.t1; Ai1gPKTg28730.t1; Ai1gPKTg488.t1; Ai2Gg15091.t1; Ai2Gg19269.t1; Ai2Gg25679.t1; Ai2Gg29684.t1; Ai2Gg35316.t1; Ai2Gg36920.t1; Ai2Gg43644.t1; Ai2Gg4464.t1; Ai2Gg47685.t1; Ai2Gg51383.t1; Ai2Gg58166.t1; Ai2Gg8562.t1	RNA editing factor *(ORRM3)	glycine rich rna binding protein 2 mitochondrial ; quality protein glycine rich rna binding 3 mitochondrial	Glycine-rich RNA-binding protein 5, mitochondrial OS=Arabidopsis thaliana ; Glycine-rich RNA-binding protein 2, mitochondrial OS=Arabidopsis thaliana ; Glycine-rich RNA-binding protein 3, mitochondrial OS=Arabidopsis thaliana	glycine-rich RNA-binding protein 1-like isoform X2; glycine-rich RNA-binding protein 2, mitochondrial-like; hypothetical protein BUALT_Bualt02G0158400; hypothetical protein BUALT_Bualt14G0031700; hypothetical protein Pfo_008882			G3DSA:3.30.70.330:FF:000631 (FUNFAM); IPR000504 (PFAM); IPR000504 (PROSITE_PROFILES); IPR012677 (G3DSA:3.30.70.GENE3D); IPR035979 (SUPERFAMILY); IPR048289 (CDD); IPR052462 (PANTHER); PR01228 (PRINTS)	C:GO:0000145; C:GO:0005737; C:GO:0005739; F:GO:0003676; F:GO:0003723; F:GO:0003729; F:GO:0005546; P:GO:0006887; P:GO:0009651; P:GO:0015031	C:cytoplasm; C:exocyst; C:mitochondrion; F:RNA binding; F:mRNA binding; F:nucleic acid binding; F:phosphatidylinositol-4,5-bisphosphate binding; P:exocytosis; P:protein transport; P:response to salt stress
OG0000555	11	3	8	2	4	2	2	6	-2	3	0	2	0	0	0.000694126	0.0545382	0.0185346	0.504247	1.13494e-05	0.509272	0.509272	Ae1gSMKg13354.t2; Ae1gSMKg3108.t1; Ai1gPKTg1032.t1; Ai1gPKTg1851.t1; Ai2Gg27291.t1; Ai2Gg5046.t1; Ai2Gg5924.t1; Ai2Gg8009.t1; Ai2Gg8011.t1; Ai2Gg8735.t1	EC_2.4 glycosyltransferase	udp glycosyltransferase 90a1 protein ; quality protein udp glycosyltransferase 90a1	UDP-glycosyltransferase 90A1 OS=Arabidopsis thaliana	hypothetical protein Pfo_009074; hypothetical protein Pfo_011181	EC:2.4.1	Glycosyltransferases	G3DSA:3.40.50.2000 (GENE3D); G3DSA:3.40.50.2000:FF:000060 (FUNFAM); G3DSA:3.40.50.2000:FF:000107 (FUNFAM); IPR002213 (CDD); IPR002213 (PFAM); IPR002999 (PROSITE_PROFILES); PTHR48047 (PANTHER); SSF53756 (SUPERFAMILY)	F:GO:0008194; F:GO:0035251	F:UDP-glucosyltransferase activity; F:UDP-glycosyltransferase activity
OG0000558	4	3	10	3	3	3	2	-1	-2	5	0	0	0	-1	0.56447	0.0545382	0.000875117	0.50635	0.50635	0.513811	0.0207328	Ae1gSMKg18224.t1; Ae1gSMKg6443.t1; Ae1gSMKg8646.t1; Ai1gPKTg11603.t1; Ai1gPKTg4043.t1; Ai2Gg12017.t1; Ai2Gg14379.t1; Ai2Gg25628.t1; Ai2Gg35273.t1; Ai2Gg57474.t1; Ai2Gg7800.t1	acid phosphatase storage protein *(VSP) ; not classified	acid phosphatase ; acid phosphatase protein	Acid phosphatase 1 OS=Solanum lycopersicum	Acid phosphatase 1; PREDICTED: acid phosphatase 1; acid phosphatase 1; hypothetical protein Pfo_012166	EC:3.1.3.2	acid phosphatase	IPR005519 (PFAM); IPR010028 (NCBIFAM); IPR014403 (PIRSF); IPR023214 (G3DSA:3.40.50.GENE3D); IPR036412 (SUPERFAMILY); PTHR31284 (PANTHER); cd07535 (CDD)	F:GO:0003993; F:GO:0045735; no GO terms	F:acid phosphatase activity; F:nutrient reservoir activity; no GO terms
OG0000559	3	0	2	8	8	15	10	0	-2	0	0	0	5	0	0.78665	0.00885429	0.669693	0.516666	0.516666	2.6358e-09	0.543866	Ae1gSMKg16069.t1; Ae1gSMKg16070.t1; Ae1gSMKg16071.t1; Ae1gSMKg16073.t2; Ae1gSMKg20081.t1; Ae1gSMKg20800.t1; Ae1gSMKg24814.t2; Ae1gSMKg24817.t2; Ai1gPKTg17202.t1; Ai1gPKTg17208.t1; Ai1gPKTg17209.t1; Ai1gPKTg17212.t1; Ai1gPKTg17213.t1; Ai1gPKTg17214.t2; Ai1gPKTg18224.t1; Ai1gPKTg4589.t1; Ai1gPKTg4590.t2; Ai1gPKTg4592.t2; Ai2Gg15612.t1; Ai2Gg15613.t1; Ai2Gg15614.t1; Ai2Gg31101.t1; Ai2Gg31102.t1; Ai2…	protease *(SBT4) ; not classified	subtilisin protease sbt ; subtilisin protein protease sbt	Subtilisin-like protease SBT4.3 OS=Arabidopsis thaliana ; Subtilisin-like protease SBT4.4 OS=Arabidopsis thaliana	Cucumisin; PREDICTED: cucumisin-like isoform X1; PREDICTED: cucumisin-like isoform X2; Subtilisin-like protease SBT4.3; alpha-amylase-like 3; hypothetical protein BUALT_Bualt17G0062200; hypothetical protein Pfo_024056; hypothetical protein Pfo_024058	EC:3; EC:3.2; EC:3.4	Acting on peptide bonds (peptidases); Glycosylases; Hydrolases	G3DSA:2.60.40.2310 (GENE3D); G3DSA:2.60.40.2310:FF:000001 (FUNFAM); G3DSA:3.40.50.200:FF:000006 (FUNFAM); G3DSA:3.50.30.30 (GENE3D); IPR000209 (PFAM); IPR010259 (PFAM); IPR015500 (PRINTS); IPR034197 (CDD); IPR036852 (G3DSA:3.40.50.GENE3D); IPR036852 (SUPERFAMILY); IPR037045 (G3DSA:3.30.70.GENE3D); IPR041469 (PFAM); IPR045051 (PANTHER); PIRSR037907-3 (PIRSR); PIRSR615500-1 (PIRSR); PS51257 (PROSIT…	C:GO:0005576; C:GO:0016020; C:GO:0110165; F:GO:0004252; F:GO:0008236; F:GO:0016787; F:GO:0016798; P:GO:0006508; P:GO:0044238; no GO terms	C:cellular anatomical structure; C:extracellular region; C:membrane; F:hydrolase activity; F:hydrolase activity, acting on glycosyl bonds; F:serine-type endopeptidase activity; F:serine-type peptidase activity; P:primary metabolic process; P:proteolysis; no GO terms
OG0000560	5	5	4	2	3	3	3	0	0	-1	-1	0	0	0	0.84296	0.78715	0.457315	0.00952835	0.50635	0.513811	0.513811	Ae1gSMKg17224.t1; Ae1gSMKg18402.t1; Ai1gPKTg10624.t1; Ai1gPKTg14015.t1; Ai1gPKTg21812.t1; Ai2Gg24628.t1; Ai2Gg29368.t1; Ai2Gg34314.t1; Ai2Gg38074.t1; Ai2Gg46523.t1; Ai2Gg52676.t1	not classified	low quality protein calcium uptake mitochondrial	no annotation	hypothetical protein Pfo_024652; uncharacterized protein LOC127264913			PTHR33132 (PANTHER)	no GO terms	no GO terms
OG0000563	5	6	5	8	6	5	6	0	1	0	2	0	-1	0	0.84296	0.241571	0.78715	0.000114327	0.512579	0.0407061	0.527052	Ae1gSMKg13579.t1; Ae1gSMKg14281.t1; Ae1gSMKg16913.t1; Ae1gSMKg21726.t1; Ae1gSMKg23400.t1; Ae1gSMKg2764.t1; Ae1gSMKg31276.t1; Ae1gSMKg9219.t1; Ai1gPKTg1619.t1; Ai1gPKTg23368.t1; Ai1gPKTg28388.t1; Ai1gPKTg28575.t1; Ai1gPKTg5573.t1; Ai1gPKTg8658.t1; Ai2Gg14943.t1; Ai2Gg19388.t1; Ai2Gg27528.t1; Ai2Gg29554.t1; Ai2Gg32085.t1; Ai2Gg5678.t1; Ai2Gg57.t1; Ai2Gg57830.t1; Ai2Gg58018.t1; Ai2Gg59804.t1; Ai2Gg8…	calcium sensor *(CML2/3/++) ; not classified	ef hand calcium binding protein ; troponin c isoform ; calmodulin protein ; calcium binding ef hand protein	Probable calcium-binding protein CML18 OS=Oryza sativa subsp. japonica ; Calcium-binding allergen Ole e 8 OS=Olea europaea	-; Probable calcium-binding protein CML23; calcium-binding allergen Ole e 8-like; hypothetical protein BUALT_Bualt11G0062000; hypothetical protein Pfo_008498; hypothetical protein Pfo_019271; hypothetical protein RND71_005330; probable calcium-binding pro			G3DSA:1.10.238.10 (GENE3D); G3DSA:1.10.238.10:FF:000001 (FUNFAM); G3DSA:1.10.238.10:FF:000003 (FUNFAM); G3DSA:1.10.238.10:FF:000203 (FUNFAM); G3DSA:1.10.238.10:FF:000353 (FUNFAM); IPR002048 (CDD); IPR002048 (PFAM); IPR002048 (PROSITE_PROFILES); IPR011992 (SUPERFAMILY); IPR039647 (PANTHER); IPR050145 (PANTHER); IPR050230 (PANTHER); PIRSR000375-1 (PIRSR)	C:GO:0016460; F:GO:0005509; no GO terms	C:myosin II complex; F:calcium ion binding; no GO terms
OG0000568	4	6	4	3	5	3	3	0	2	0	0	2	0	0	0.820224	0.0820696	0.758732	0.50635	2.71594e-05	0.513811	0.513811	Ae1gSMKg10517.t1; Ae1gSMKg30936.t1; Ae1gSMKg7130.t2; Ai1gPKTg14539.t1; Ai1gPKTg25584.t1; Ai1gPKTg268.t1; Ai2Gg12660.t1; Ai2Gg17070.t1; Ai2Gg22203.t1; Ai2Gg2776.t1; Ai2Gg4229.t1; Ai2Gg54834.t1; Ai2Gg59474.t1; Ai2Gg8810.t1	RopGEF guanine nucleotide exchange factor *(PRONE)	arath rop guanine nucleotide exchange factor	Rho guanine nucleotide exchange factor 8 OS=Arabidopsis thaliana	rho guanine nucleotide exchange factor 8-like; rop guanine nucleotide exchange factor 12-like; rop guanine nucleotide exchange factor 9			G3DSA:1.20.58.1310 (GENE3D); G3DSA:1.20.58.1310:FF:000001 (FUNFAM); G3DSA:1.20.58.2010 (GENE3D); G3DSA:1.20.58.2010:FF:000001 (FUNFAM); G3DSA:1.20.58.2010:FF:000003 (FUNFAM); IPR005512 (PFAM); IPR005512 (PROSITE_PROFILES); IPR038937 (PANTHER)	C:GO:0005886; F:GO:0005085	C:plasma membrane; F:guanyl-nucleotide exchange factor activity
OG0000571	7	4	3	4	2	2	2	2	0	-1	2	0	0	0	0.10921	0.758732	0.405265	1.13494e-05	0.504247	0.509272	0.509272	Ae1gSMKg12314.t1; Ae1gSMKg16423.t1; Ae1gSMKg2140.t1; Ae1gSMKg21949.t1; Ai1gPKTg22939.t1; Ai1gPKTg4947.t1; Ai2Gg15968.t1; Ai2Gg2449.t1; Ai2Gg31465.t1; Ai2Gg44374.t1	GASA precursor polypeptide	gibberellin regulated protein ; snakin	no annotation ; Snakin-1 OS=Solanum tuberosum	Peamaclein; Snakin-1; hypothetical protein OIU84_015593; hypothetical protein Patl1_08857; hypothetical protein Pfo_016840; peamaclein-like; snakin 2			IPR003854 (PFAM); PS51257 (PROSITE_PROFILES); PTHR23201 (PANTHER)	P:GO:0009740; no GO terms	P:gibberellic acid mediated signaling pathway; no GO terms
OG0000574	3	3	2	6	6	6	4	-1	0	-1	0	0	0	-2	0.515555	0.720928	0.339686	0.512579	0.512579	0.527052	0.000165682	Ae1gSMKg1173.t1; Ae1gSMKg24813.t1; Ae1gSMKg24815.t1; Ae1gSMKg8967.t1; Ae1gSMKg8968.t2; Ae1gSMKg9748.t2; Ai1gPKTg23676.t1; Ai1gPKTg28344.t1; Ai1gPKTg28346.t2; Ai1gPKTg9066.t1; Ai2Gg14699.t1; Ai2Gg14700.t2; Ai2Gg19820.t1; Ai2Gg21454.t1; Ai2Gg3158.t1; Ai2Gg36774.t1; Ai2Gg36889.t1; Ai2Gg36934.t1; Ai2Gg47652.t1; Ai2Gg47656.t1; Ai2Gg57782.t1; Ai2Gg57784.t2	pectin methylesterase	pectinesterase protein	Probable pectinesterase 29 OS=Arabidopsis thaliana	hypothetical protein BUALT_Bualt14G0038100; hypothetical protein Pfo_016313; probable pectinesterase 29; putative pectinesterase 29	EC:3; EC:3.1.1.11	Hydrolases; pectinesterase	G3DSA:2.160.20.10:FF:000013 (FUNFAM); IPR000070 (PFAM); IPR011050 (SUPERFAMILY); IPR012334 (G3DSA:2.160.20.GENE3D); PS51257 (PROSITE_PROFILES); PTHR31321 (PANTHER)	C:GO:0005576; C:GO:0110165; F:GO:0016787; F:GO:0030599; F:GO:0052689; P:GO:0009987; P:GO:0042545; P:GO:0045490; P:GO:0071555	C:cellular anatomical structure; C:extracellular region; F:carboxylic ester hydrolase activity; F:hydrolase activity; F:pectinesterase activity; P:cell wall modification; P:cell wall organization; P:cellular process; P:pectin catabolic process
OG0000576	7	3	4	0	1	2	2	2	-1	0	-1	0	0	0	0.10921	0.405265	0.758732	0.0031942	0.50213	0.509272	0.509272	Ai1gPKTg2236.t1; Ai1gPKTg2238.t1; Ai2Gg26926.t1; Ai2Gg6336.t1; Ai2Gg6338.t1	not classified	heavy metal associated isoprenylated plant protein ; heavy metal associated domain containing protein	no annotation	Disease resistance protein Pik-1; heavy metal-associated isoprenylated plant protein 41-like isoform X2			G3DSA:3.30.70.100 (GENE3D); IPR044296 (PANTHER)	C:GO:0016020; F:GO:0046872; P:GO:0009626; no GO terms	C:membrane; F:metal ion binding; P:plant-type hypersensitive response; no GO terms
OG0000581	5	3	2	5	3	4	5	1	0	-1	1	-1	0	1	0.293502	0.720928	0.339686	0.00426488	0.0126685	0.518287	0.00935783	Ae1gSMKg14283.t1; Ae1gSMKg16195.t1; Ae1gSMKg21683.t1; Ae1gSMKg23182.t1; Ae1gSMKg28660.t1; Ai1gPKTg14419.t1; Ai1gPKTg21533.t1; Ai1gPKTg4710.t1; Ai1gPKTg5537.t1; Ai1gPKTg6984.t1; Ai2Gg1492.t1; Ai2Gg15730.t1; Ai2Gg20.t1; Ai2Gg31225.t1; Ai2Gg33514.t1; Ai2Gg46242.t1; Ai2Gg52395.t1	not classified	no annotation ; plastid movement impaired protein	no annotation ; Uncharacterized protein At1g66480 OS=Arabidopsis thaliana	-; hypothetical protein CDL12_01275; hypothetical protein Sango_1108500; plastid movement impaired 2; uncharacterized protein At1g66480-like			IPR025322 (PFAM); PTHR33148 (PANTHER); no IPS match	C:GO:0016020; no GO terms; no IPS match	C:membrane; no GO terms; no IPS match
OG0000582	5	4	4	3	3	4	3	1	0	0	0	0	1	0	0.293502	0.758732	0.758732	0.50635	0.50635	0.00701887	0.513811	Ae1gSMKg17979.t1; Ae1gSMKg1990.t1; Ae1gSMKg22015.t1; Ai1gPKTg11365.t1; Ai1gPKTg22794.t1; Ai1gPKTg5857.t1; Ai2Gg18778.t1; Ai2Gg2315.t1; Ai2Gg25392.t1; Ai2Gg32363.t1; Ai2Gg345.t1; Ai2Gg35038.t1; Ai2Gg44230.t1	EC_1.14 oxidoreductase acting on paired donor with incorporation or reduction of molecular oxygen ; not classified	fad binding 3 domain containing protein	Monooxygenase 3 OS=Arabidopsis thaliana ; Monooxygenase 2 OS=Arabidopsis thaliana ; no annotation	Monooxygenase 2; hypothetical protein Pfo_004587; hypothetical protein Pfo_017092	EC:1	Oxidoreductases	IPR002938 (PFAM); IPR036188 (G3DSA:3.50.50.GENE3D); IPR036188 (SUPERFAMILY); IPR044560 (PANTHER); PIRSR000350-3 (PIRSR); PIRSR038051-1 (PIRSR); PR00420 (PRINTS); no IPS match	C:GO:0000502; C:GO:0008541; C:GO:0016020; F:GO:0004497; F:GO:0030234; F:GO:0071949; P:GO:0006511; P:GO:0042176; no IPS match	C:membrane; C:proteasome complex; C:proteasome regulatory particle, lid subcomplex; F:FAD binding; F:enzyme regulator activity; F:monooxygenase activity; P:regulation of protein catabolic process; P:ubiquitin-dependent protein catabolic process; no IPS match
OG0000587	4	4	5	5	8	5	5	-1	-1	0	0	3	0	0	0.56447	0.457315	0.78715	0.510516	2.63805e-07	0.5227	0.5227	Ae1gSMKg23299.t1; Ae1gSMKg24516.t1; Ae1gSMKg2837.t1; Ae1gSMKg28443.t1; Ae1gSMKg9300.t1; Ai1gPKTg16482.t1; Ai1gPKTg21318.t1; Ai1gPKTg28659.t1; Ai1gPKTg566.t1; Ai1gPKTg7099.t1; Ai2Gg15021.t2; Ai2Gg1611.t1; Ai2Gg33626.t1; Ai2Gg36186.t1; Ai2Gg4544.t1; Ai2Gg46016.t1; Ai2Gg47364.t1; Ai2Gg52191.t1; Ai2Gg58096.t1; Ai2Gg59451.t1; Ai2Gg59452.t1; Ai2Gg59453.t1; Ai2Gg8483.t1	not classified	abhydrolase 2 domain containing protein	Probable carboxylesterase Os04g0669500 OS=Oryza sativa subsp. japonica ; no annotation	hypothetical protein Salat_1572700; uncharacterized protein LOC127243524 isoform X1; uncharacterized protein LOC127243524 isoform X2; uncharacterized protein LOC127266448 isoform X2	EC:3; EC:3.1.1.5	Hydrolases; lysophospholipase	IPR003140 (PFAM); IPR029058 (G3DSA:3.40.50.GENE3D); IPR029058 (SUPERFAMILY); PTHR46234 (PANTHER)	F:GO:0004622; F:GO:0016787; P:GO:0009820	F:hydrolase activity; F:lysophospholipase activity; P:alkaloid metabolic process
OG0000588	4	2	5	6	5	5	6	0	-2	1	1	0	0	1	0.820224	0.0369933	0.199477	0.00533098	0.510516	0.5227	0.011696	Ae1gSMKg10230.t1; Ae1gSMKg1505.t1; Ae1gSMKg20187.t1; Ae1gSMKg25845.t1; Ae1gSMKg30833.t3; Ae1gSMKg7225.t1; Ai1gPKTg12271.t1; Ai1gPKTg14629.t1; Ai1gPKTg18772.t1; Ai1gPKTg24019.t1; Ai1gPKTg25488.t1; Ai1gPKTg9520.t1; Ai2Gg12748.t1; Ai2Gg17167.t1; Ai2Gg20276.t1; Ai2Gg21920.t1; Ai2Gg26307.t1; Ai2Gg3491.t1; Ai2Gg40792.t1; Ai2Gg45450.t1; Ai2Gg49614.t1; Ai2Gg54740.t1	not classified	acid phosphatase vanadium dependent haloperoxidase protein	no annotation	hypothetical protein BUALT_Bualt18G0069400; putative membrane protein YuiD; uncharacterized protein LOC105176672 isoform X1; uncharacterized protein LOC127263385	EC:1.11.1	Acting on a peroxide as acceptor	IPR003832 (PANTHER); IPR003832 (PFAM); PS51257 (PROSITE_PROFILES); cd01610 (CDD)	C:GO:0016020; F:GO:0004601; P:GO:0098869; no GO terms	C:membrane; F:peroxidase activity; P:cellular oxidant detoxification; no GO terms
[truncated: 696 more rows]
