# Supplementary material for: Genome Assembly of Three Shrub Mangroves in the Genus Acanthus Reveals Two Polyploidy Events and Expansion of Genes Linked to Root Adaptation in Coastal Habitats
Source: Gigascience. 2026 Jan 2;15:giaf162. doi: 10.1093/gigascience/giaf162 (PMC12903786; doi:10.1093/gigascience/giaf162)
Supplement: giaf162_Supplemental_Files [file giaf162_supplemental_files.zip › Supplementary_Table_S2.xlsx]

## Sheet: quast_re
Supplementary Table S2 QUAST Report Summary for the Hi-C Genome Assembly of Acanthus tetraploideus
Assembly	Acanthus tetraploideus
# contigs (>= 0 bp)	335
# contigs (>= 1000 bp)	335
# contigs (>= 5000 bp)	335
# contigs (>= 10000 bp)	335
# contigs (>= 25000 bp)	332
# contigs (>= 50000 bp)	192
Total length (>= 0 bp)	1949777970
Total length (>= 1000 bp)	1949777970
Total length (>= 5000 bp)	1949777970
Total length (>= 10000 bp)	1949777970
Total length (>= 25000 bp)	1949706577
Total length (>= 50000 bp)	1944134195
# contigs	335
Largest contig	62484142
Total length	1949777970
GC (%)	36.84
N50	43752963
N90	28596145
auN**	4.23637e+07
L50	20
L90	42
# N's per 100 kbp	0.14
** auN (area under the Nₓ curve) is a length-weighted contiguity metric that summarizes the entire contig size distribution and reflects the expected contig length for a randomly selected base in the assembly.
