# Supplementary material for: Genome Assembly of Three Shrub Mangroves in the Genus Acanthus Reveals Two Polyploidy Events and Expansion of Genes Linked to Root Adaptation in Coastal Habitats
Source: Gigascience. 2026 Jan 2;15:giaf162. doi: 10.1093/gigascience/giaf162 (PMC12903786; doi:10.1093/gigascience/giaf162)
Supplement: giaf162_Supplemental_Files [file giaf162_supplemental_files.zip › Supplementary_Table_S3.xlsx]

## Sheet: quarTeT
Supplementary Table S3 Summary of telomeric repeat distribution and orientation in Acanthus tetraploideus chromosomes based on QuarTeT analysis
# Telomere repeat monomer: AAACCCT
# Both telomere found: 44
# Only one telomere found: 3
# No telomere found: 1
Chromosome	chrlen	status	leftnum	leftdirection	rightnum	rightdirection
chr01	62484142	both	968	+	1138	-
chr02	60605326	both	972	+	1098	-
chr03	57619875	both	826	+	985	-
chr04	57455476	both	162	+	758	-
chr05	53529448	both	1079	+	367	-
chr06	53173743	both	1166	+	1539	-
chr07	52411737	both	1599	+	936	-
chr08	51192462	both	975	+	876	-
chr09	50200747	both	680	+	528	-
chr10	49941193	both	1004	+	592	-
chr11	49587086	both	567	+	1279	-
chr12	47348467	both	2014	+	1048	-
chr13	47052518	no	0		0
chr14	46090209	both	915	+	997	-
chr15	44956214	both	869	+	730	-
chr16	44833029	both	1211	+	1068	-
chr17	44800450	both	1000	+	1138	-
chr18	44317850	both	1012	+	849	-
chr19	44079115	both	686	+	755	-
chr20	43752963	both	953	+	1138	-
chr21	43600410	both	882	+	1146	-
chr22	42754499	both	1252	+	1693	-
chr23	42671696	both	752	+	1383	-
chr24	39186801	both	1771	+	662	-
chr25	39119275	both	2847	+	151	-
chr26	38860283	both	782	+	1683	-
chr27	38155556	left	756	+	0
chr28	37595269	both	1368	+	1079	-
chr29	37574270	both	1062	+	401	-
chr30	37203394	both	883	+	567	-
chr31	35282812	both	303	+	301	-
chr32	34235716	both	2239	+	1839	+
chr33	33752963	both	422	+	2618	-
chr34	33609045	both	529	+	768	-
chr35	31284260	both	1291	+	1066	-
chr36	30922557	both	1198	+	1723	-
chr37	30609089	both	1066	+	300	-
chr38	30272619	both	1122	+	3070	-
chr39	29631204	right	0		212	-
chr40	29485979	both	1870	+	1131	-
chr41	28736488	both	2267	+	958	-
chr42	28596145	both	2664	+	2693	-
chr43	28530180	both	3102	+	1362	-
chr44	27922647	both	1898	+	1255	-
chr45	24710807	both	4173	+	489	-
chr46	24218794	both	521	+	534	-
chr47	22893871	right	0		1065	-
chr48	21258445	both	894	+	854	-
