# Supplementary material for: Genome Assembly of Three Shrub Mangroves in the Genus Acanthus Reveals Two Polyploidy Events and Expansion of Genes Linked to Root Adaptation in Coastal Habitats
Source: Gigascience. 2026 Jan 2;15:giaf162. doi: 10.1093/gigascience/giaf162 (PMC12903786; doi:10.1093/gigascience/giaf162)
Supplement: giaf162_Supplemental_Files [file giaf162_supplemental_files.zip › Supplementary_Table_S5.xlsx]

## Sheet: quast_re
Supplementary Table S5 QUAST report summary for the stLFR genome assembly of Acanthus ilicifolius
Assembly	Acanthus ilicifolius StlFR	Acanthus ilicifolius StlFR + RagTag
# contigs (>= 0 bp)	11646	8914
# contigs (>= 1000 bp)	11646	8914
# contigs (>= 5000 bp)	4511	3089
# contigs (>= 10000 bp)	2302	1341
# contigs (>= 25000 bp)	780	242
# contigs (>= 50000 bp)	479	103
Total length (>= 0 bp)	976735419	977008619
Total length (>= 1000 bp)	976735419	977008619
Total length (>= 5000 bp)	960250951	963492024
Total length (>= 10000 bp)	944539724	951111321
Total length (>= 25000 bp)	921913072	935134617
Total length (>= 50000 bp)	911459298	930401548
# contigs	11646	8914
Largest contig	26390731	56838508
Total length	976735419	977,008,619*
GC (%)	36.87	36.87
N50	8224724	40513322
N90	311304	22186960
auN**	9.01454e+06	3.88198e+07
L50	38	11
L90	211	23
# N's per 100 kbp	2925.89	2953.03
* N were added after RagTag scaffolding
** auN (area under the Nₓ curve) is a length-weighted contiguity metric that summarizes the entire contig size distribution and reflects the expected contig length for a randomly selected base in the assembly.
