# Supplementary material for: Genome Assembly of Three Shrub Mangroves in the Genus Acanthus Reveals Two Polyploidy Events and Expansion of Genes Linked to Root Adaptation in Coastal Habitats
Source: Gigascience. 2026 Jan 2;15:giaf162. doi: 10.1093/gigascience/giaf162 (PMC12903786; doi:10.1093/gigascience/giaf162)
Supplement: giaf162_Supplemental_Files [file giaf162_supplemental_files.zip › Supplementary_Table_S6.xlsx]

## Sheet: quast_re
Supplementary Table S6 QUAST report summary for the stLFR genome assembly of Acanthus ebracteatus
Assembly	Acanthus ebracteatus StlFR	Acanthus ebracteatus StlFR + RagTag
# contigs (>= 0 bp)	12384	9835
# contigs (>= 1000 bp)	12384	9835
# contigs (>= 5000 bp)	3693	2810
# contigs (>= 10000 bp)	1555	1019
# contigs (>= 25000 bp)	484	194
# contigs (>= 50000 bp)	294	75
Total length (>= 0 bp)	887918401	888173301
Total length (>= 1000 bp)	887918401	888173301
Total length (>= 5000 bp)	868512021	872160166
Total length (>= 10000 bp)	853468209	859603641
Total length (>= 25000 bp)	837981224	847687594
Total length (>= 50000 bp)	831537342	843691575
# contigs	12384	9835
Largest contig	24236934	52672276
Total length	887918401	888,173,301*
GC (%)	36.31	36.31
N50	6888495	36414290
N90	1018093	20732222
auN**	8.46644e+06	3.53871e+07
L50	38	11
L90	152	23
# N's per 100 kbp	3951.83	3979.4
* N were added after RagTag scaffolding
** auN (area under the Nₓ curve) is a length-weighted contiguity metric that summarizes the entire contig size distribution and reflects the expected contig length for a randomly selected base in the assembly.
