# Supplementary material for: Genome Assembly of Three Shrub Mangroves in the Genus Acanthus Reveals Two Polyploidy Events and Expansion of Genes Linked to Root Adaptation in Coastal Habitats
Source: Gigascience. 2026 Jan 2;15:giaf162. doi: 10.1093/gigascience/giaf162 (PMC12903786; doi:10.1093/gigascience/giaf162)
Supplement: giaf162_Supplemental_Files [file giaf162_supplemental_files.zip › Supplementary_Table_S7.xlsx]

## Sheet: Sheet1
Supplementary Table S7 Proportional assignment to genetic clusters (K = 2) and estimated genome sizes of A. ilicifolius individuals
Sample_name	Andaman coast cluster	Gulf of Thailand cluster	flow cytometry estimated genome size (Mb)
KBI-Ai-01	0	1	980.014
PKT-Ai-01	0	1	917.816
PKT-Ai-02	0	1	1200.89
PKT-Ai-03	0	1	1200.89
PKT-Ai-04	0	1	1018.45
PKT-Ai-05	0	1	941.264
PNG-Ai-01	0	1	970.455
PNG-Ai-02	0	1	1120.51
PNG-Ai-04	0	1	1013.93
PNG-Ai-05	0	1	1146.02
RNG-Ai-01	0	1	1253.68
STN-Ai-02	0	1	1268.48
STN-Ai-03	0	1	1260.61
STN-Ai-04	0	1	1231.9
TRG-Ai-01	0	1	1013.12
TRG-Ai-02	0	1	934.595
TRG-Ai-03	0	1	812.384
TRG-Ai-04	0	1	1054.34
PNG-Ai-03	0.001	0.999	574.267
TRG-Ai-05	0.001	0.999	957.768
KBI-Ai-05	0.0011	0.9989	974.059
STN-Ai-05	0.0013	0.9987	921.017
KBI-Ai-03	0.0016	0.9984	1034.23
RNG-Ai-07	0.002	0.998	1123.9
RNG-Ai-09	0.003	0.997	1141.08
RNG-Ai-03	0.0035	0.9965	1231.53
RNG-Ai-05	0.0038	0.9962	1246.05
RNG-Ai-04	0.0051	0.9949	1255.95
RNG-Ai-08	0.0089	0.9911	1255.95
RNG-Ai-06	0.0093	0.9907	1142.05
RNG-Ai-02	0.0101	0.9899	1255.13
RNG-Ai-10	0.0411	0.9589	1156.65
KBI-Ai-02	0.1004	0.8996	974.959
TRG-Ai-06	0.2722	0.7278	953.206
KBI-Ai-04	0.3271	0.6729	764.408
NST-Ai-01	0.9998	0.0002	731.631
