# Supplementary material for: Genome Assembly of Three Shrub Mangroves in the Genus Acanthus Reveals Two Polyploidy Events and Expansion of Genes Linked to Root Adaptation in Coastal Habitats
Source: Gigascience. 2026 Jan 2;15:giaf162. doi: 10.1093/gigascience/giaf162 (PMC12903786; doi:10.1093/gigascience/giaf162)
Supplement: giaf162_Supplemental_Files [file giaf162_supplemental_files.zip › Supplementary_Table_S8.xlsx]

## Sheet: Sheet1
Supplementary Table S8 Proportional assignment to genetic clusters (K = 2) and estimated genome sizes of A. ebracteatus individuals
Sample_name	Andaman coast cluster	Gulf of Thailand cluster	flow cytometry estimated genome size (Mb)
CPN-Ae-03	0	1	916.04
NST-Ae-01	0	1	732.038
NST-Ae-02	0	1	712.506
NST-Ae-03	0	1	744.695
NST-Ae-04	0	1	934.695
PLG-Ae-01	0	1	637.582
SKA-Ae-01	0	1	1123.58
SKA-Ae-02	0	1	1150.27
SKM-Ae-01	0	1	1039.48
SKM-Ae-02	0	1	1045.87
SKM-Ae-03	0	1	1023.31
SKN-Ae-02	0	1	1272.08
SKN-Ae-03	0	1	1231.92
SNI-Ae-01	0	1	1022.72
SNI-Ae-02	0	1	963.608
TRT-Ae-02	0	1	1114.87
TRT-Ae-04	0	1	1068.19
SKN-Ae-01	0.0008	0.9992	1072.33
PTN-Ae-01	0.001	0.999	961.993
SNI-Ae-05	0.001	0.999	1082.34
PTN-Ae-02	0.0028	0.9972	929.418
CPN-Ae-04	0.008	0.992	987.438
SNI-Ae-03	0.01	0.99	1075.97
SNI-Ae-04	0.011	0.989	967.674
TRT-Ae-01	0.018	0.982	1196.5
TRT-Ae-03	0.0292	0.9708	1008.74
STN-Ae-01	0.1748	0.8252	1000.3
STN-Ae-02	0.195	0.805	863.527
TRG-Ae-02	0.744	0.256	862.354
