# Supplementary material for: Genome Assembly of Three Shrub Mangroves in the Genus Acanthus Reveals Two Polyploidy Events and Expansion of Genes Linked to Root Adaptation in Coastal Habitats
Source: Gigascience. 2026 Jan 2;15:giaf162. doi: 10.1093/gigascience/giaf162 (PMC12903786; doi:10.1093/gigascience/giaf162)
Supplement: giaf162_Supplemental_Files [file giaf162_supplemental_files.zip › Supplementary_Table_S9.xlsx]

## Sheet: busco_st
Supplementary Table S9 BUSCO assessment of genome completeness for Acanthus ilicifolius assembly
# BUSCO version is: 5.2.2
# The lineage dataset is: embryophyta_odb10 (Creation date: 2024-01-08, number of genomes: 50, number of BUSCOs: 1614)
# Summarized benchmarking in BUSCO notation for file StlFR_Acanthus_ilicifolius_purple_1G_Phuket.ragtag.masked.fasta
# BUSCO was run in mode: genome
# Gene predictor used: metaeuk
Category	Count (genes)	Percentage
Complete BUSCOs (C)	1592	0.987
Complete and single-copy (S)	1402	0.869
Complete and duplicated (D)	190	0.118
Fragmented BUSCOs (F)	9	0.006
Missing BUSCOs (M)	13	0.007
Total BUSCO groups searched (n)	1614	1
Dependencies and versions:
hmmsearch: 3.3
metaeuk: 7.bba0d80
